# Supplementary material for: An extended substrate screening strategy enabling a low lattice mismatch for highly reversible zinc anodes
Source: Nat Commun. 2024 Jan 25;15:753. doi: 10.1038/s41467-024-44893-0 (PMC10810881; doi:10.1038/s41467-024-44893-0)
Supplement: Supplementary file 4 — Source Data [file 41467_2024_44893_MOESM4_ESM.xlsx]

## Sheet: Fig 2c
MPVMT
Distance (nm)	Height (nm)
0	-0.02566
9.76563	-0.0221
19.5312	-0.33492
29.2969	0.30177
39.0625	-0.32762
48.8281	0.30926
58.5938	0.313
68.3594	-1.46738e-05
78.125	0.00373
87.8906	0.00747
97.6562	0.01122
107.422	0.01477
117.188	0.01852
126.953	-0.29411
136.719	0.34258
146.484	-0.28681
156.25	0.03331
166.016	0.03705
175.781	-0.27558
185.547	0.04454
195.312	0.36486
205.078	1.00175
214.844	0.68892
224.609	1.00924
234.375	1.32955
244.141	1.01654
253.906	1.33685
263.672	1.02402
273.438	1.02777
283.203	1.34809
292.969	1.03507
302.734	1.03881
312.5	1.35913
322.266	0.41297
332.031	0.73329
341.797	0.42046
351.562	0.10744
361.328	0.42776
371.094	0.4315
380.859	0.75182
390.625	1.07214
400.391	1.39245
410.156	1.07963
419.922	0.76661
429.688	1.40369
439.453	1.09067
449.219	0.77784
458.984	1.09816
468.75	1.1019
478.516	1.10546
488.281	0.79263
498.047	0.16305
507.812	-0.14959
517.578	-0.14603
527.344	-0.14229
537.109	0.17783
546.875	-0.1348
556.641	0.18532
566.406	0.18907
576.172	-0.44032
585.938	0.19637
595.703	0.20011
605.469	0.20386
615.234	0.2076
625	-0.10522
634.766	-0.10148
644.531	-0.09774
654.297	0.22239
664.062	-0.407
673.828	-0.08669
683.594	-0.08295
693.359	-0.0792
703.125	-0.07565
712.891	-0.0719
722.656	-0.06816

## Sheet: Fig 2d
MPVMT
Thickness (nm)	Counts
1.3741	1
1.40001	1
1.42593	1
1.45184	2
1.47776	2
1.50367	1
1.52959	1
1.5555	0
1.58142	1
1.60733	5
1.63325	3
1.65916	1
1.68508	2
1.71099	3
1.73691	5
1.76282	1
1.78874	0
1.81465	2
1.84057	0
1.86648	2
1.8924	1
1.91832	0
1.94423	0
1.97015	0
1.99606	0
2.02198	1
2.04789	0
2.07381	0
2.09972	0
2.12564	0
2.15155	0
2.17747	0
2.20338	0
2.2293	0
2.25521	0
2.28113	0
2.30704	0
2.33296	0
2.35887	0
2.38479	0
2.4107	0
2.43662	0
2.46253	0
2.48845	0
2.51437	0
2.54028	0
2.5662	0
2.59211	0
2.61803	0
2.64394	1

## Sheet: Fig 2j
Bare Zn		MPVMT@Zn
Time (s)	Voltage (mV)	Time (s)	Voltage (mV)
1	0.2361	1	0.2517
2	0.2445	2	0.2481
3	0.2433	3	0.2529
4	0.2433	4	0.2577
5	0.2457	5	0.2553
6	0.2421	6	0.2493
7	0.2421	7	0.2541
8	0.2529	8	0.2541
9	0.2433	9	0.2481
10	0.2445	10	0.2457
11	0.2385	11	0.2541
12	0.2409	12	0.2541
13	0.2457	13	0.2505
14	0.2421	14	0.2469
15	0.2433	15	0.2529
16	0.2421	16	0.2445
17	0.2409	17	0.2505
18	0.2433	18	0.2505
19	0.2433	19	0.2457
20	0.2373	20	0.2469
21	0.2385	21	0.2457
22	0.2349	22	0.2469
23	0.2288	23	0.2505
24	0.2349	24	0.2433
25	0.2337	25	0.2481
26	0.2361	26	0.2397
27	0.2373	27	0.2409
28	0.2312	28	0.2457
29	0.2397	29	0.2385
30	0.2385	30	0.2397
31	0.2397	31	0.2445
32	0.2409	32	0.2409
33	0.2373	33	0.2445
34	0.2373	34	0.2433
35	0.2349	35	0.23
36	0.2276	36	0.2421
37	0.224	37	0.2469
38	0.2373	38	0.2409
39	0.2324	39	0.2421
40	0.2337	40	0.2421
41	0.2349	41	0.2433
42	0.2373	42	0.2373
43	0.2312	43	0.2409
44	0.2361	44	0.2409
45	0.2385	45	0.2361
46	0.2361	46	0.2373
47	0.2397	47	0.2349
48	0.2324	48	0.2385
49	0.23	49	0.2385
50	0.2337	50	0.2421
51	0.2324	51	0.2349
52	0.2276	52	0.2361
53	0.23	53	0.23
54	0.2324	54	0.2361
55	0.2349	55	0.2349
56	0.2349	56	0.2349
57	0.2312	57	0.2385
58	0.23	58	0.2349
59	0.2337	59	0.2337
60	0.2276	60	0.2349
61	0.23	61	0.2361
62	0.2264	62	0.2361
63	0.2288	63	0.2349
64	0.23	64	0.2373
65	0.23	65	0.2349
66	0.23	66	0.2349
67	0.2337	67	0.2385
68	0.2276	68	0.2349
69	0.2312	69	0.2373
70	0.2312	70	0.2385
71	0.23	71	0.23
72	0.2276	72	0.2312
73	0.2312	73	0.2337
74	0.2312	74	0.2312
75	0.2252	75	0.2216
76	0.2337	76	0.2312
77	0.2276	77	0.2312
78	0.23	78	0.2324
79	0.2276	79	0.2312
80	0.2216	80	0.2312
81	0.2264	81	0.2349
82	0.2288	82	0.23
83	0.2288	83	0.23
84	0.2252	84	0.2361
85	0.2312	85	0.2324
86	0.2276	86	0.2324
87	0.2276	87	0.2252
88	0.2276	88	0.2288
89	0.2264	89	0.2312
90	0.2228	90	0.23
91	0.2312	91	0.23
92	0.2228	92	0.2373
93	0.2264	93	0.2349
94	0.2228	94	0.2288
95	0.224	95	0.2312
96	0.2276	96	0.2276
97	0.2276	97	0.2324
98	0.2276	98	0.2276
99	0.23	99	0.2216
100	0.2324	100	0.2288
101	0.224	101	0.2264
102	0.2264	102	0.2288
103	0.2204	103	0.2373
104	0.2252	104	0.2361
105	0.224	105	0.2361
106	0.2252	106	0.2276
107	0.2264	107	0.2264
108	0.2264	108	0.2324
109	0.23	109	0.23
110	0.23	110	0.23
111	0.2288	111	0.2349
112	0.2252	112	0.2312
113	0.2288	113	0.2264
114	0.2276	114	0.23
115	0.2264	115	0.2264
116	0.2252	116	0.23
117	0.224	117	0.2349
118	0.2288	118	0.2288
119	0.2276	119	0.2252
120	0.2252	120	0.2276
121	0.2264	121	0.2264
122	0.2337	122	0.2288
123	0.2276	123	0.23
124	0.2264	124	0.2276
125	0.2349	125	0.224
126	0.2276	126	0.2288
127	0.2228	127	0.2276
128	0.2252	128	0.2252
129	0.224	129	0.2288
130	0.2264	130	0.23
131	0.2252	131	0.224
132	0.2252	132	0.2216
133	0.2252	133	0.2264
134	0.2252	134	0.2337
135	0.2192	135	0.2264
136	0.2228	136	0.23
137	0.2228	137	0.2276
138	0.2252	138	0.2276
139	0.2204	139	0.23
140	0.2252	140	0.2252
141	0.2228	141	0.2276
142	0.2252	142	0.2276
143	0.23	143	0.2288
144	0.2288	144	0.2312
145	0.2288	145	0.2288
146	0.224	146	0.2276
147	0.2252	147	0.2349
148	0.224	148	0.2288
149	0.224	149	0.2252
150	0.2192	150	0.224
151	0.2252	151	0.2216
152	0.2204	152	0.2264
153	0.2264	153	0.224
154	0.2276	154	0.2288
155	0.2204	155	0.2276
156	0.2264	156	0.2252
157	0.2276	157	0.2276
158	0.2276	158	0.2228
159	0.2252	159	0.2288
160	0.224	160	0.2276
161	0.2264	161	0.2228
162	0.2132	162	0.2288
163	0.224	163	0.2192
164	0.2192	164	0.2192
165	0.2192	165	0.2216
166	0.2204	166	0.2276
167	0.2156	167	0.224
168	0.224	168	0.2264
169	0.2192	169	0.2216
170	0.2192	170	0.23
171	0.2192	171	0.224
172	0.224	172	0.2324
173	0.218	173	0.23
174	0.2252	174	0.224
175	0.2192	175	0.224
176	0.2204	176	0.2156
177	0.2216	177	0.23
178	0.2108	178	0.2252
179	0.212	179	0.2288
180	0.212	180	0.2264
181	0.2192	181	0.2252
182	0.2228	182	0.2228
183	0.2216	183	0.2276
184	0.2216	184	0.2264
185	0.2228	185	0.224
186	0.2216	186	0.224
187	0.2216	187	0.2276
188	0.224	188	0.2156
189	0.218	189	0.212
190	0.2204	190	0.2144
191	0.2228	191	0.2132
192	0.2192	192	0.2228
193	0.2216	193	0.2216
194	0.218	194	0.2276
195	0.2144	195	0.2252
196	0.2252	196	0.224
197	0.2228	197	0.2228
198	0.224	198	0.2228
199	0.2312	199	0.2228
200	0.2216	200	0.2252
201	0.2216	201	0.2288
202	0.2192	202	0.2252
203	0.2168	203	0.2252
204	0.2216	204	0.224
205	0.2204	205	0.224
206	0.2204	206	0.2228
207	0.2216	207	0.2216
208	0.2192	208	0.2216
209	0.2216	209	0.2288
210	0.2216	210	0.2312
211	0.2156	211	0.2216
212	0.218	212	0.224
213	0.2192	213	0.2228
214	0.2156	214	0.2264
215	0.2216	215	0.2288
216	0.2204	216	0.2264
217	0.2228	217	0.224
218	0.218	218	0.2228
219	0.218	219	0.224
220	0.2204	220	0.2264
221	0.2168	221	0.2216
222	0.218	222	0.2228
223	0.2192	223	0.2216
224	0.2204	224	0.2276
225	0.2204	225	0.2264
226	0.2228	226	0.2264
227	0.2204	227	0.224
228	0.2216	228	0.2192
229	0.2216	229	0.224
230	0.2216	230	0.2228
231	0.2216	231	0.2288
232	0.2204	232	0.224
233	0.2252	233	0.2228
234	0.2276	234	0.2216
235	0.2228	235	0.2264
236	0.2216	236	0.2264
237	0.2228	237	0.2252
238	0.2192	238	0.224
239	0.224	239	0.2216
240	0.2132	240	0.218
241	12.02	241	38.55
242	12.02	242	38.56
243	12.03	243	38.56
244	12.03	244	38.56
245	12.02	245	38.56
246	12.03	246	38.53
247	12.02	247	38.52
248	12.02	248	38.54
249	12.02	249	38.54
250	12.01	250	38.54
251	12.01	251	38.53
252	12.02	252	38.49
253	12.02	253	38.5
254	12.02	254	38.51
255	12.02	255	38.53
256	12.02	256	38.52
257	12.02	257	38.53
258	12.02	258	38.56
259	12.01	259	38.54
260	12.01	260	38.51
261	12.01	261	38.56
262	12.01	262	38.58
263	12.02	263	38.57
264	12.02	264	38.57
265	12.01	265	38.57
266	12.01	266	38.58
267	12.01	267	38.58
268	12.02	268	38.55
269	12.02	269	38.56
270	12.01	270	38.55
271	12.01	271	38.57
272	12.01	272	38.56
273	12.02	273	38.54
274	12.01	274	38.52
275	12.02	275	38.53
276	12.01	276	38.54
277	12.02	277	38.54
278	12.01	278	38.54
279	12.01	279	38.54
280	12.02	280	38.54
281	12.01	281	38.54
282	12.01	282	38.55
283	12.01	283	38.57
284	12.01	284	38.54
285	12.01	285	38.55
286	12.02	286	38.54
287	12.02	287	38.51
288	12.01	288	38.54
289	12.02	289	38.55
290	12.02	290	38.55
291	12.02	291	38.53
292	12.03	292	38.52
293	12.03	293	38.5
294	12.03	294	38.48
295	12.03	295	38.47
296	12.02	296	38.45
297	12.03	297	38.46
298	12.03	298	38.47
299	12.02	299	38.48
300	12.03	300	38.46
301	12.03	301	38.46
302	12.03	302	38.47
303	12.03	303	38.46
304	12.03	304	38.44
305	12.02	305	38.48
306	12.02	306	38.45
307	12.02	307	38.48
308	12.02	308	38.48
309	12.03	309	38.49
310	12.02	310	38.46
311	12.02	311	38.44
312	12.02	312	38.45
313	12.02	313	38.44
314	12.02	314	38.42
315	12.02	315	38.41
316	12.01	316	38.41
317	12.02	317	38.41
318	12.02	318	38.41
319	12.02	319	38.42
320	12.01	320	38.4
321	12.02	321	38.44
322	12.01	322	38.4
323	12.01	323	38.41
324	12.01	324	38.42
325	12.01	325	38.43
326	12.01	326	38.41
327	12.01	327	38.42
328	12.01	328	38.45
329	12.01	329	38.43
330	12.01	330	38.39
331	12.01	331	38.39
332	12.01	332	38.4
333	12.01	333	38.42
334	12.01	334	38.43
335	12.01	335	38.43
336	12.01	336	38.42
337	12.01	337	38.42
338	12.01	338	38.43
339	12.01	339	38.43
340	12.01	340	38.44
341	12.01	341	38.44
342	12.01	342	38.42
343	12.01	343	38.42
344	12.01	344	38.41
345	12	345	38.4
346	12	346	38.42
347	11.99	347	38.45
348	12	348	38.45
349	12	349	38.42
350	12	350	38.43
351	12	351	38.43
352	12	352	38.45
353	12	353	38.45
354	12	354	38.46
355	12	355	38.44
356	12	356	38.46
357	12	357	38.46
358	12	358	38.43
359	12	359	38.46
360	11.99	360	38.43
361	11.99	361	38.43
362	11.99	362	38.45
363	12	363	38.46
364	11.99	364	38.43
365	11.99	365	38.46
366	11.99	366	38.47
367	11.99	367	38.43
368	11.99	368	38.42
369	11.99	369	38.41
370	12	370	38.42
371	12	371	38.44
372	11.99	372	38.45
373	11.99	373	38.46
374	11.99	374	38.45
375	11.99	375	38.44
376	12	376	38.44
377	12	377	38.46
378	11.99	378	38.44
379	12	379	38.45
380	11.99	380	38.44
381	11.99	381	38.43
382	12	382	38.44
383	12	383	38.44
384	11.99	384	38.43
385	12	385	38.45
386	12	386	38.43
387	12	387	38.45
388	11.99	388	38.46
389	12	389	38.48
390	11.99	390	38.51
391	12	391	38.51
392	12	392	38.49
393	12	393	38.47
394	12.01	394	38.48
395	12	395	38.46
396	12.01	396	38.48
397	12	397	38.48
398	12	398	38.48
399	12.01	399	38.47
400	12	400	38.49
401	12	401	38.49
402	12	402	38.49
403	11.99	403	38.51
404	12	404	38.49
405	12	405	38.48
406	11.99	406	38.49
407	11.99	407	38.5
408	11.99	408	38.52
409	12	409	38.51
410	11.99	410	38.5
411	11.99	411	38.49
412	11.99	412	38.49
413	11.99	413	38.48
414	11.99	414	38.49
415	11.99	415	38.53
416	11.98	416	38.53
417	12	417	38.52
418	11.98	418	38.51
419	11.99	419	38.52
420	11.99	420	38.55
421	11.99	421	38.55
422	11.99	422	38.53
423	11.99	423	38.54
424	11.98	424	38.54
425	11.98	425	38.53
426	11.98	426	38.53
427	11.98	427	38.55
428	11.98	428	38.56
429	11.98	429	38.54
430	11.98	430	38.53
431	11.98	431	38.52
432	11.98	432	38.54
433	11.98	433	38.51
434	11.98	434	38.51
435	11.98	435	38.52
436	11.98	436	38.52
437	11.98	437	38.53
438	11.98	438	38.53
439	11.97	439	38.54
440	11.98	440	38.52
441	11.98	441	38.54
442	11.99	442	38.54
443	11.98	443	38.56
444	11.98	444	38.54
445	11.98	445	38.54
446	11.98	446	38.55
447	11.98	447	38.53
448	11.99	448	38.55
449	11.98	449	38.54
450	11.98	450	38.53
451	11.98	451	38.54
452	11.98	452	38.54
453	11.98	453	38.55
454	11.98	454	38.55
455	11.98	455	38.56
456	11.98	456	38.52
457	11.98	457	38.52
458	11.99	458	38.53
459	11.98	459	38.56
460	11.98	460	38.55
461	11.99	461	38.56
462	11.99	462	38.57
463	11.98	463	38.54
464	11.98	464	38.57
465	11.98	465	38.59
466	11.98	466	38.57
467	11.98	467	38.59
468	11.98	468	38.59
469	11.98	469	38.58
470	11.98	470	38.59
471	11.98	471	38.6
472	11.97	472	38.62
473	11.97	473	38.61
474	11.97	474	38.6
475	11.98	475	38.61
476	11.97	476	38.6
477	11.98	477	38.64
478	11.98	478	38.62
479	11.99	479	38.63
480	11.98	480	38.61
481	11.97	481	38.61
482	11.98	482	38.61
483	11.97	483	38.61
484	11.98	484	38.6
485	11.98	485	38.61
486	11.97	486	38.6
487	11.98	487	38.59
488	11.98	488	38.59
489	11.97	489	38.59
490	11.97	490	38.57
491	11.97	491	38.61
492	11.98	492	38.59
493	11.97	493	38.61
494	11.97	494	38.6
495	11.97	495	38.59
496	11.97	496	38.59
497	11.96	497	38.62
498	11.97	498	38.61
499	11.98	499	38.6
500	11.98	500	38.6
501	11.97	501	38.6
502	11.97	502	38.6
503	11.97	503	38.62
504	11.97	504	38.63
505	11.97	505	38.64
506	11.97	506	38.63
507	11.97	507	38.63
508	11.97	508	38.62
509	11.97	509	38.6
510	11.97	510	38.6
511	11.96	511	38.59
512	11.97	512	38.61
513	11.97	513	38.64
514	11.97	514	38.62
515	11.97	515	38.61
516	11.97	516	38.62
517	11.97	517	38.64
518	11.97	518	38.66
519	11.97	519	38.65
520	11.97	520	38.66
521	11.97	521	38.68
522	11.97	522	38.66
523	11.96	523	38.68
524	11.96	524	38.68
525	11.97	525	38.67
526	11.96	526	38.67
527	11.96	527	38.69
528	11.97	528	38.68
529	11.97	529	38.67
530	11.98	530	38.67
531	11.98	531	38.67
532	11.97	532	38.67
533	11.97	533	38.65
534	11.97	534	38.65
535	11.97	535	38.66
536	11.97	536	38.66
537	11.97	537	38.66
538	11.97	538	38.66
539	11.97	539	38.62
540	11.97	540	38.64
541	11.96	541	38.64
542	11.96	542	38.64
543	11.97	543	38.65
544	11.96	544	38.64
545	11.95	545	38.63
546	11.95	546	38.63
547	11.96	547	38.64
548	11.96	548	38.65
549	11.96	549	38.67
550	11.96	550	38.66
551	11.96	551	38.64
552	11.96	552	38.65
553	11.96	553	38.65
554	11.96	554	38.66
555	11.96	555	38.67
556	11.96	556	38.65
557	11.96	557	38.64
558	11.96	558	38.66
559	11.95	559	38.64
560	11.96	560	38.64
561	11.96	561	38.65
562	11.96	562	38.64
563	11.96	563	38.63
564	11.96	564	38.63
565	11.96	565	38.62
566	11.96	566	38.63
567	11.95	567	38.64
568	11.95	568	38.64
569	11.95	569	38.66
570	11.95	570	38.63
571	11.96	571	38.64
572	11.95	572	38.66
573	11.95	573	38.67
574	11.95	574	38.66
575	11.95	575	38.67
576	11.95	576	38.65
577	11.95	577	38.66
578	11.95	578	38.67
579	11.94	579	38.66
580	11.93	580	38.66
581	11.93	581	38.65
582	11.94	582	38.64
583	11.94	583	38.65
584	11.95	584	38.64
585	11.94	585	38.63
586	11.94	586	38.63
587	11.95	587	38.62
588	11.95	588	38.67
589	11.95	589	38.64
590	11.94	590	38.64
591	11.94	591	38.64
592	11.94	592	38.65
593	11.94	593	38.64
594	11.94	594	38.64
595	11.94	595	38.62
596	11.94	596	38.61
597	11.93	597	38.62
598	11.93	598	38.64
599	11.93	599	38.62
600	11.94	600	38.62
601	11.94	601	38.62
602	11.94	602	38.64
603	11.93	603	38.63
604	11.94	604	38.64
605	11.94	605	38.65
606	11.94	606	38.65
607	11.94	607	38.64
608	11.94	608	38.65
609	11.94	609	38.65
610	11.94	610	38.65
611	11.93	611	38.64
612	11.93	612	38.64
613	11.94	613	38.65
614	11.94	614	38.66
615	11.95	615	38.65
616	11.93	616	38.62
617	11.93	617	38.63
618	11.93	618	38.63
619	11.93	619	38.63
620	11.93	620	38.64
621	11.93	621	38.65
622	11.93	622	38.63
623	11.93	623	38.65
624	11.93	624	38.63
625	11.93	625	38.64
626	11.93	626	38.62
627	11.92	627	38.62
628	11.93	628	38.63
629	11.93	629	38.63
630	11.93	630	38.62
631	11.93	631	38.62
632	11.93	632	38.62
633	11.93	633	38.61
634	11.92	634	38.59
635	11.93	635	38.61
636	11.92	636	38.62
637	11.92	637	38.64
638	11.92	638	38.63
639	11.92	639	38.62
640	11.92	640	38.65
641	11.92	641	38.65
642	11.92	642	38.66
643	11.91	643	38.64
644	11.9	644	38.64
645	11.9	645	38.62
646	11.9	646	38.63
647	11.91	647	38.65
648	11.9	648	38.64
649	11.91	649	38.62
650	11.92	650	38.64
651	11.92	651	38.62
652	11.92	652	38.64
653	11.92	653	38.64
654	11.92	654	38.64
655	11.91	655	38.65
656	11.91	656	38.66
657	11.92	657	38.66
658	11.91	658	38.67
659	11.9	659	38.67
660	11.91	660	38.65
661	11.9	661	38.65
662	11.9	662	38.62
663	11.91	663	38.64
664	11.9	664	38.63
665	11.91	665	38.64
666	11.91	666	38.67
667	11.91	667	38.67
668	11.91	668	38.66
669	11.91	669	38.64
670	11.9	670	38.64
671	11.91	671	38.64
672	11.91	672	38.62
673	11.91	673	38.62
674	11.91	674	38.64
675	11.91	675	38.65
676	11.9	676	38.62
677	11.91	677	38.62
678	11.9	678	38.63
679	11.9	679	38.63
680	11.91	680	38.63
681	11.9	681	38.62
682	11.91	682	38.61
683	11.9	683	38.59
684	11.91	684	38.61
685	11.9	685	38.61
686	11.9	686	38.62
687	11.9	687	38.62
688	11.9	688	38.64
689	11.9	689	38.66
690	11.9	690	38.64
691	11.9	691	38.63
692	11.91	692	38.65
693	11.9	693	38.65
694	11.9	694	38.63
695	11.9	695	38.62
696	11.9	696	38.62
697	11.9	697	38.63
698	11.9	698	38.63
699	11.9	699	38.62
700	11.9	700	38.63
701	11.9	701	38.65
702	11.9	702	38.63
703	11.9	703	38.62
704	11.9	704	38.61
705	11.9	705	38.62
706	11.9	706	38.61
707	11.9	707	38.62
708	11.9	708	38.59
709	11.9	709	38.59
710	11.89	710	38.59
711	11.89	711	38.6
712	11.9	712	38.62
713	11.89	713	38.62
714	11.89	714	38.62
715	11.89	715	38.62
716	11.89	716	38.63
717	11.89	717	38.63
718	11.9	718	38.62
719	11.89	719	38.61
720	11.89	720	38.62
721	11.89	721	38.62
722	11.89	722	38.62
723	11.89	723	38.61
724	11.89	724	38.6
725	11.89	725	38.59
726	11.89	726	38.58
727	11.89	727	38.59
728	11.89	728	38.58
729	11.89	729	38.58
730	11.89	730	38.58
731	11.89	731	38.58
732	11.88	732	38.59
733	11.89	733	38.6
734	11.89	734	38.61
735	11.88	735	38.61
736	11.88	736	38.63
737	11.89	737	38.62
738	11.88	738	38.61
739	11.89	739	38.62
740	11.88	740	38.64
741	11.88	741	38.64
742	11.89	742	38.65
743	11.88	743	38.64
744	11.88	744	38.63
745	11.89	745	38.64
746	11.89	746	38.64
747	11.89	747	38.64
748	11.89	748	38.64
749	11.88	749	38.64
750	11.88	750	38.63
751	11.88	751	38.64
752	11.87	752	38.63
753	11.88	753	38.62
754	11.87	754	38.61
755	11.88	755	38.63
756	11.87	756	38.63
757	11.88	757	38.63
758	11.88	758	38.64
759	11.89	759	38.65
760	11.88	760	38.62
761	11.88	761	38.62
762	11.89	762	38.64
763	11.88	763	38.63
764	11.88	764	38.63
765	11.88	765	38.61
766	11.88	766	38.61
767	11.88	767	38.61
768	11.88	768	38.61
769	11.88	769	38.6
770	11.88	770	38.6
771	11.88	771	38.61
772	11.88	772	38.61
773	11.88	773	38.61
774	11.88	774	38.62
775	11.87	775	38.61
776	11.88	776	38.61
777	11.88	777	38.61
778	11.87	778	38.61
779	11.88	779	38.61
780	11.87	780	38.62
781	11.88	781	38.64
782	11.87	782	38.64
783	11.87	783	38.65
784	11.87	784	38.65
785	11.87	785	38.66
786	11.87	786	38.67
787	11.88	787	38.68
788	11.87	788	38.7
789	11.87	789	38.68
790	11.87	790	38.67
791	11.87	791	38.7
792	11.87	792	38.7
793	11.87	793	38.69
794	11.87	794	38.69
795	11.87	795	38.7
796	11.86	796	38.69
797	11.87	797	38.7
798	11.87	798	38.69
799	11.87	799	38.7
800	11.86	800	38.69
801	11.87	801	38.71
802	11.87	802	38.71
803	11.87	803	38.68
804	11.87	804	38.68
805	11.87	805	38.7
806	11.87	806	38.7
807	11.87	807	38.68
808	11.87	808	38.68
809	11.87	809	38.68
810	11.87	810	38.66
811	11.86	811	38.67
812	11.87	812	38.65
813	11.86	813	38.66
814	11.86	814	38.65
815	11.86	815	38.65
816	11.86	816	38.64
817	11.86	817	38.65
818	11.86	818	38.63
819	11.86	819	38.64
820	11.87	820	38.63
821	11.87	821	38.63
822	11.87	822	38.62
823	11.87	823	38.58
824	11.86	824	38.59
825	11.87	825	38.59
826	11.87	826	38.58
827	11.87	827	38.55
828	11.87	828	38.53
829	11.87	829	38.52
830	11.87	830	38.53
831	11.87	831	38.53
832	11.87	832	38.52
833	11.87	833	38.51
834	11.87	834	38.51
835	11.87	835	38.51
836	11.87	836	38.49
837	11.86	837	38.5
838	11.86	838	38.49
839	11.87	839	38.48
840	11.87	840	38.5
841	11.87	841	38.5
842	11.87	842	38.49
843	11.87	843	38.49
844	11.87	844	38.49
845	11.87	845	38.49
846	11.87	846	38.48
847	11.87	847	38.5
848	11.86	848	38.51
849	11.87	849	38.5
850	11.87	850	38.49
851	11.87	851	38.5
852	11.87	852	38.5
853	11.86	853	38.5
854	11.87	854	38.49
855	11.87	855	38.49
856	11.87	856	38.48
857	11.87	857	38.49
858	11.87	858	38.49
859	11.87	859	38.49
860	11.87	860	38.5
861	11.87	861	38.5
862	11.88	862	38.49
863	11.87	863	38.5
864	11.87	864	38.51
865	11.87	865	38.51
866	11.87	866	38.49
867	11.87	867	38.49
868	11.87	868	38.48
869	11.87	869	38.48
870	11.87	870	38.49
871	11.87	871	38.5
872	11.87	872	38.48
873	11.88	873	38.48
874	11.88	874	38.5
875	11.87	875	38.5
876	11.87	876	38.51
877	11.88	877	38.5
878	11.88	878	38.51
879	11.87	879	38.49
880	11.88	880	38.49
881	11.88	881	38.49
882	11.88	882	38.49
883	11.88	883	38.47
884	11.88	884	38.49
885	11.88	885	38.49
886	11.88	886	38.49
887	11.87	887	38.5
888	11.87	888	38.49
889	11.88	889	38.5
890	11.88	890	38.5
891	11.88	891	38.5
892	11.87	892	38.47
893	11.88	893	38.47
894	11.87	894	38.49
895	11.87	895	38.48
896	11.88	896	38.48
897	11.88	897	38.49
898	11.88	898	38.5
899	11.89	899	38.48
900	11.89	900	38.49
901	11.89	901	38.48
902	11.89	902	38.49
903	11.89	903	38.49
904	11.89	904	38.5
905	11.88	905	38.47
906	11.89	906	38.48
907	11.89	907	38.46
908	11.89	908	38.46
909	11.89	909	38.47
910	11.89	910	38.49
911	11.88	911	38.48
912	11.89	912	38.47
913	11.89	913	38.47
914	11.9	914	38.47
915	11.89	915	38.45
916	11.89	916	38.46
917	11.89	917	38.47
918	11.89	918	38.46
919	11.89	919	38.46
920	11.9	920	38.48
921	11.89	921	38.48
922	11.89	922	38.49
923	11.9	923	38.5
924	11.89	924	38.51
925	11.89	925	38.52
926	11.89	926	38.51
927	11.89	927	38.5
928	11.89	928	38.51
929	11.89	929	38.52
930	11.89	930	38.51
931	11.89	931	38.52
932	11.89	932	38.53
933	11.9	933	38.53
934	11.89	934	38.52
935	11.9	935	38.53
936	11.9	936	38.51
937	11.9	937	38.52
938	11.9	938	38.49
939	11.9	939	38.49
940	11.89	940	38.48
941	11.9	941	38.5
942	11.9	942	38.5
943	11.89	943	38.51
944	11.89	944	38.5
945	11.9	945	38.51
946	11.9	946	38.5
947	11.91	947	38.51
948	11.9	948	38.51
949	11.9	949	38.52
950	11.9	950	38.53
951	11.89	951	38.51
952	11.9	952	38.51
953	11.9	953	38.52
954	11.9	954	38.52
955	11.89	955	38.54
956	11.9	956	38.53
957	11.9	957	38.53
958	11.9	958	38.53
959	11.9	959	38.54
960	11.9	960	38.54
961	11.91	961	38.53
962	11.9	962	38.51
963	11.9	963	38.52
964	11.9	964	38.53
965	11.9	965	38.53
966	11.91	966	38.51
967	11.91	967	38.53
968	11.91	968	38.52
969	11.9	969	38.5
970	11.91	970	38.49
971	11.91	971	38.5
972	11.91	972	38.5
973	11.91	973	38.49
974	11.91	974	38.48
975	11.91	975	38.47
976	11.9	976	38.46
977	11.91	977	38.47
978	11.92	978	38.46
979	11.91	979	38.49
980	11.91	980	38.48
981	11.91	981	38.47
982	11.91	982	38.44
983	11.91	983	38.45
984	11.91	984	38.45
985	11.9	985	38.45
986	11.91	986	38.48
987	11.91	987	38.46
988	11.91	988	38.47
989	11.9	989	38.44
990	11.91	990	38.44
991	11.92	991	38.45
992	11.91	992	38.45
993	11.91	993	38.44
994	11.91	994	38.44
995	11.91	995	38.44
996	11.91	996	38.43
997	11.91	997	38.43
998	11.91	998	38.41
999	11.91	999	38.44
1000	11.9	1000	38.45

## Sheet: Fig 3i
	Bare Zn	MPVMT@Zn
	I(002)/I(100)	I(002)/I(100)
3 mA, 3 mAh cm-2	1.55	2.65
10 mA, 10 mAh cm-2	0.45	2.26

## Sheet: Fig 4b
Bare Zn														MPVMT@Zn
Chemical shift (min)	Intensity													Chemical shift (min)	Intensity
	0 min	10 min	20 min	30 min	40 min	50 min	60 min	70 min	80 min	90 min	100 min	110 min	120 min		0 min	10 min	20 min	30 min	40 min	50 min	60 min	70 min	80 min	90 min	100 min	110 min	120 min
0	9.73	9.724	9.727	9.788	9.812	9.819	9.813	9.819	9.823	9.821	9.824	9.825	9.814	0	9.729	9.733	9.774	9.795	9.803	9.805	9.809	9.817	9.81	9.814	9.805	9.792	9.779
0.000833	9.73	9.724	9.727	9.788	9.812	9.819	9.813	9.819	9.823	9.821	9.824	9.825	9.814	0.000833	9.729	9.733	9.774	9.795	9.803	9.805	9.809	9.817	9.81	9.814	9.805	9.792	9.779
0.00167	9.73	9.724	9.727	9.788	9.812	9.819	9.813	9.819	9.823	9.821	9.824	9.825	9.814	0.00167	9.729	9.733	9.774	9.795	9.803	9.805	9.809	9.817	9.81	9.814	9.805	9.792	9.779
0.0025	9.73	9.724	9.727	9.788	9.812	9.819	9.813	9.819	9.823	9.821	9.824	9.825	9.814	0.0025	9.729	9.733	9.774	9.795	9.803	9.805	9.809	9.817	9.81	9.814	9.805	9.792	9.779
0.00333	9.73	9.724	9.727	9.788	9.812	9.819	9.813	9.819	9.823	9.821	9.824	9.825	9.814	0.00333	9.729	9.733	9.774	9.795	9.803	9.805	9.809	9.817	9.81	9.814	9.805	9.792	9.779
0.00417	9.73	9.724	9.727	9.788	9.812	9.819	9.813	9.819	9.823	9.821	9.824	9.825	9.814	0.00417	9.729	9.733	9.774	9.795	9.803	9.805	9.809	9.817	9.81	9.814	9.805	9.792	9.779
0.005	9.73	9.724	9.727	9.788	9.812	9.819	9.813	9.819	9.823	9.821	9.824	9.825	9.814	0.005	9.729	9.733	9.774	9.795	9.803	9.805	9.809	9.817	9.81	9.814	9.805	9.792	9.779
0.00583	9.73	9.724	9.727	9.788	9.812	9.819	9.813	9.819	9.823	9.821	9.824	9.825	9.814	0.00583	9.729	9.733	9.774	9.795	9.803	9.805	9.809	9.817	9.81	9.814	9.805	9.792	9.779
0.00667	9.73	9.724	9.727	9.788	9.812	9.819	9.813	9.819	9.823	9.821	9.824	9.825	9.814	0.00667	9.729	9.733	9.774	9.795	9.803	9.805	9.809	9.817	9.81	9.814	9.805	9.792	9.779
0.0075	9.73	9.724	9.727	9.788	9.812	9.819	9.813	9.819	9.823	9.821	9.824	9.825	9.814	0.0075	9.729	9.733	9.774	9.795	9.803	9.805	9.809	9.817	9.81	9.814	9.805	9.792	9.779
0.00833	9.73	9.724	9.727	9.788	9.812	9.819	9.813	9.819	9.823	9.821	9.824	9.825	9.814	0.00833	9.729	9.733	9.774	9.795	9.803	9.805	9.809	9.817	9.81	9.814	9.805	9.792	9.779
0.00917	9.73	9.724	9.727	9.788	9.812	9.819	9.813	9.819	9.823	9.821	9.824	9.825	9.814	0.00917	9.729	9.733	9.774	9.795	9.803	9.805	9.809	9.817	9.81	9.814	9.805	9.792	9.779
0.01	9.73	9.724	9.727	9.788	9.812	9.819	9.813	9.819	9.823	9.821	9.824	9.825	9.814	0.01	9.729	9.733	9.774	9.795	9.803	9.805	9.809	9.817	9.81	9.814	9.805	9.792	9.779
0.01083	9.73	9.724	9.727	9.788	9.812	9.819	9.813	9.819	9.823	9.821	9.824	9.825	9.814	0.01083	9.729	9.733	9.774	9.795	9.803	9.805	9.809	9.817	9.81	9.814	9.805	9.792	9.779
0.01167	9.73	9.724	9.727	9.788	9.812	9.819	9.813	9.819	9.823	9.821	9.824	9.825	9.814	0.01167	9.729	9.733	9.774	9.795	9.803	9.805	9.809	9.817	9.81	9.814	9.805	9.792	9.779
0.0125	9.73	9.724	9.727	9.788	9.812	9.819	9.813	9.819	9.823	9.821	9.824	9.825	9.814	0.0125	9.729	9.733	9.774	9.795	9.803	9.805	9.809	9.817	9.81	9.814	9.805	9.792	9.779
0.01333	9.73	9.724	9.727	9.788	9.812	9.819	9.813	9.819	9.823	9.821	9.824	9.825	9.814	0.01333	9.729	9.733	9.774	9.795	9.803	9.805	9.809	9.817	9.81	9.814	9.805	9.792	9.779
0.01417	9.73	9.724	9.727	9.788	9.812	9.819	9.813	9.819	9.823	9.821	9.824	9.825	9.814	0.01417	9.729	9.733	9.774	9.795	9.803	9.805	9.809	9.817	9.81	9.814	9.805	9.792	9.779
0.015	9.73	9.724	9.727	9.788	9.812	9.819	9.813	9.819	9.822	9.821	9.824	9.825	9.814	0.015	9.729	9.733	9.774	9.795	9.803	9.805	9.809	9.817	9.81	9.814	9.805	9.792	9.779
0.01583	9.73	9.724	9.727	9.788	9.812	9.819	9.813	9.819	9.823	9.821	9.824	9.825	9.814	0.01583	9.729	9.733	9.774	9.795	9.803	9.805	9.809	9.817	9.81	9.814	9.805	9.792	9.779
0.01667	9.73	9.724	9.727	9.788	9.812	9.819	9.813	9.819	9.823	9.821	9.824	9.825	9.814	0.01667	9.729	9.733	9.774	9.795	9.803	9.805	9.809	9.817	9.81	9.814	9.805	9.792	9.779
0.0175	9.73	9.724	9.727	9.787	9.812	9.819	9.813	9.819	9.823	9.821	9.824	9.825	9.814	0.0175	9.729	9.733	9.774	9.795	9.803	9.805	9.809	9.817	9.81	9.814	9.805	9.792	9.779
0.01833	9.73	9.724	9.727	9.787	9.812	9.819	9.813	9.819	9.823	9.821	9.824	9.825	9.814	0.01833	9.729	9.733	9.774	9.795	9.803	9.805	9.809	9.817	9.81	9.814	9.805	9.792	9.779
0.01917	9.73	9.724	9.727	9.787	9.812	9.819	9.813	9.819	9.823	9.821	9.824	9.825	9.814	0.01917	9.729	9.733	9.774	9.795	9.803	9.805	9.809	9.817	9.81	9.814	9.805	9.792	9.779
0.02	9.73	9.724	9.727	9.787	9.812	9.819	9.813	9.819	9.823	9.821	9.824	9.825	9.814	0.02	9.729	9.733	9.774	9.795	9.803	9.805	9.809	9.817	9.81	9.814	9.805	9.792	9.779
0.02083	9.73	9.724	9.727	9.787	9.812	9.819	9.813	9.819	9.823	9.821	9.824	9.825	9.814	0.02083	9.729	9.733	9.774	9.795	9.803	9.805	9.809	9.817	9.81	9.814	9.805	9.792	9.779
0.02167	9.73	9.724	9.727	9.787	9.812	9.819	9.813	9.819	9.823	9.821	9.824	9.825	9.814	0.02167	9.729	9.733	9.774	9.795	9.803	9.806	9.809	9.817	9.81	9.814	9.805	9.792	9.779
0.0225	9.73	9.724	9.727	9.787	9.812	9.819	9.813	9.819	9.823	9.821	9.824	9.825	9.814	0.0225	9.729	9.733	9.774	9.795	9.803	9.806	9.809	9.817	9.81	9.814	9.805	9.792	9.779
0.02333	9.73	9.725	9.727	9.787	9.812	9.819	9.813	9.819	9.823	9.821	9.824	9.825	9.814	0.02333	9.729	9.733	9.774	9.795	9.803	9.805	9.809	9.817	9.81	9.814	9.805	9.792	9.779
0.02417	9.73	9.725	9.727	9.787	9.812	9.819	9.813	9.819	9.823	9.821	9.824	9.825	9.814	0.02417	9.729	9.733	9.774	9.795	9.803	9.805	9.809	9.817	9.81	9.814	9.805	9.792	9.779
0.025	9.729	9.725	9.727	9.787	9.812	9.819	9.813	9.819	9.823	9.821	9.824	9.825	9.814	0.025	9.729	9.733	9.774	9.795	9.803	9.805	9.809	9.817	9.81	9.814	9.805	9.792	9.779
0.02583	9.729	9.725	9.727	9.787	9.812	9.819	9.813	9.819	9.823	9.821	9.824	9.825	9.814	0.02583	9.729	9.733	9.774	9.795	9.803	9.805	9.809	9.817	9.81	9.814	9.805	9.792	9.779
0.02667	9.729	9.725	9.727	9.787	9.812	9.819	9.813	9.819	9.823	9.821	9.824	9.825	9.814	0.02667	9.729	9.733	9.774	9.795	9.803	9.805	9.809	9.817	9.81	9.814	9.805	9.792	9.779
0.0275	9.729	9.725	9.727	9.787	9.812	9.819	9.813	9.819	9.823	9.821	9.824	9.825	9.814	0.0275	9.729	9.733	9.774	9.795	9.803	9.805	9.809	9.817	9.81	9.814	9.805	9.792	9.779
0.02833	9.729	9.725	9.727	9.787	9.812	9.819	9.813	9.819	9.823	9.821	9.824	9.825	9.814	0.02833	9.729	9.733	9.774	9.795	9.803	9.805	9.809	9.817	9.81	9.814	9.805	9.792	9.779
0.02917	9.729	9.725	9.727	9.787	9.812	9.819	9.813	9.819	9.823	9.821	9.824	9.825	9.814	0.02917	9.729	9.733	9.774	9.795	9.803	9.805	9.809	9.817	9.81	9.814	9.805	9.792	9.779
0.03	9.729	9.725	9.727	9.787	9.812	9.819	9.813	9.819	9.822	9.821	9.824	9.825	9.814	0.03	9.729	9.733	9.774	9.795	9.803	9.805	9.809	9.817	9.81	9.814	9.805	9.792	9.779
0.03083	9.729	9.725	9.727	9.788	9.812	9.819	9.813	9.819	9.822	9.822	9.824	9.825	9.814	0.03083	9.729	9.733	9.774	9.795	9.803	9.805	9.809	9.817	9.81	9.814	9.805	9.792	9.779
0.03167	9.729	9.725	9.727	9.788	9.812	9.819	9.813	9.819	9.822	9.822	9.824	9.826	9.814	0.03167	9.729	9.733	9.774	9.795	9.803	9.805	9.809	9.817	9.81	9.814	9.805	9.792	9.779
0.0325	9.729	9.725	9.727	9.788	9.812	9.819	9.813	9.819	9.822	9.822	9.824	9.825	9.814	0.0325	9.729	9.733	9.774	9.795	9.802	9.805	9.809	9.817	9.81	9.814	9.805	9.792	9.779
0.03333	9.729	9.725	9.727	9.788	9.812	9.819	9.813	9.819	9.822	9.822	9.824	9.825	9.814	0.03333	9.729	9.733	9.774	9.795	9.802	9.805	9.809	9.817	9.81	9.814	9.805	9.792	9.779
0.03417	9.729	9.725	9.726	9.788	9.812	9.819	9.813	9.819	9.822	9.822	9.824	9.825	9.814	0.03417	9.729	9.733	9.774	9.795	9.802	9.805	9.809	9.817	9.81	9.814	9.805	9.792	9.779
0.035	9.729	9.725	9.726	9.788	9.812	9.819	9.813	9.819	9.822	9.822	9.824	9.825	9.814	0.035	9.729	9.733	9.774	9.795	9.802	9.805	9.809	9.817	9.81	9.814	9.805	9.792	9.779
0.03583	9.729	9.725	9.726	9.788	9.812	9.819	9.813	9.819	9.822	9.822	9.824	9.825	9.814	0.03583	9.729	9.733	9.774	9.795	9.802	9.805	9.809	9.817	9.81	9.814	9.805	9.792	9.779
0.03667	9.729	9.725	9.726	9.788	9.812	9.819	9.813	9.819	9.822	9.822	9.824	9.825	9.814	0.03667	9.729	9.733	9.774	9.795	9.802	9.805	9.809	9.817	9.81	9.814	9.805	9.792	9.779
0.0375	9.729	9.725	9.726	9.788	9.812	9.819	9.813	9.819	9.822	9.822	9.824	9.825	9.814	0.0375	9.729	9.733	9.774	9.795	9.802	9.805	9.809	9.817	9.81	9.813	9.805	9.792	9.779
0.03833	9.729	9.725	9.726	9.788	9.812	9.819	9.813	9.819	9.822	9.822	9.824	9.825	9.814	0.03833	9.729	9.733	9.774	9.795	9.802	9.805	9.809	9.817	9.81	9.813	9.805	9.792	9.779
0.03917	9.729	9.725	9.726	9.788	9.812	9.819	9.813	9.819	9.822	9.821	9.824	9.825	9.814	0.03917	9.729	9.734	9.774	9.795	9.802	9.805	9.809	9.817	9.81	9.813	9.805	9.792	9.779
0.04	9.729	9.725	9.726	9.788	9.812	9.819	9.813	9.819	9.822	9.821	9.824	9.825	9.814	0.04	9.729	9.734	9.774	9.795	9.802	9.805	9.809	9.817	9.81	9.813	9.805	9.792	9.779
0.04083	9.729	9.725	9.726	9.788	9.812	9.819	9.813	9.819	9.822	9.821	9.824	9.825	9.814	0.04083	9.729	9.734	9.774	9.795	9.802	9.805	9.809	9.817	9.81	9.813	9.805	9.792	9.779
0.04167	9.728	9.725	9.726	9.788	9.812	9.819	9.813	9.819	9.822	9.821	9.824	9.825	9.814	0.04167	9.729	9.734	9.774	9.795	9.802	9.804	9.809	9.817	9.81	9.813	9.805	9.792	9.779
0.0425	9.728	9.725	9.726	9.788	9.812	9.819	9.813	9.819	9.822	9.821	9.824	9.825	9.814	0.0425	9.729	9.734	9.774	9.795	9.802	9.804	9.809	9.817	9.81	9.813	9.805	9.792	9.779
0.04333	9.728	9.725	9.726	9.788	9.812	9.819	9.812	9.819	9.822	9.821	9.824	9.825	9.813	0.04333	9.729	9.734	9.774	9.795	9.802	9.804	9.809	9.817	9.81	9.813	9.805	9.792	9.779
0.04417	9.728	9.725	9.726	9.788	9.812	9.819	9.812	9.819	9.822	9.821	9.823	9.825	9.813	0.04417	9.728	9.734	9.774	9.795	9.802	9.804	9.809	9.817	9.81	9.813	9.805	9.792	9.779
0.045	9.728	9.725	9.726	9.788	9.812	9.819	9.812	9.819	9.822	9.821	9.823	9.825	9.813	0.045	9.728	9.733	9.774	9.795	9.802	9.804	9.809	9.817	9.81	9.813	9.805	9.792	9.779
0.04583	9.728	9.725	9.726	9.788	9.812	9.819	9.812	9.819	9.822	9.821	9.823	9.825	9.813	0.04583	9.728	9.733	9.774	9.795	9.802	9.804	9.809	9.817	9.81	9.813	9.805	9.792	9.779
0.04667	9.728	9.725	9.726	9.788	9.812	9.819	9.812	9.819	9.822	9.821	9.823	9.825	9.813	0.04667	9.728	9.733	9.774	9.795	9.802	9.804	9.809	9.817	9.81	9.813	9.805	9.792	9.779
0.0475	9.728	9.725	9.726	9.788	9.811	9.819	9.812	9.819	9.822	9.821	9.823	9.825	9.813	0.0475	9.728	9.733	9.774	9.794	9.802	9.804	9.809	9.817	9.81	9.813	9.805	9.792	9.779
0.04833	9.728	9.725	9.726	9.787	9.811	9.819	9.812	9.819	9.822	9.821	9.823	9.825	9.813	0.04833	9.728	9.733	9.774	9.794	9.802	9.804	9.809	9.817	9.81	9.813	9.805	9.792	9.779
0.04917	9.728	9.725	9.726	9.787	9.811	9.818	9.812	9.819	9.822	9.821	9.823	9.825	9.813	0.04917	9.728	9.733	9.774	9.794	9.802	9.804	9.809	9.817	9.81	9.813	9.805	9.792	9.779
0.05	9.728	9.725	9.726	9.787	9.811	9.818	9.812	9.819	9.822	9.821	9.823	9.825	9.813	0.05	9.728	9.733	9.774	9.794	9.802	9.804	9.809	9.817	9.81	9.813	9.805	9.791	9.779
0.05083	9.728	9.725	9.726	9.787	9.811	9.818	9.812	9.819	9.822	9.821	9.823	9.825	9.813	0.05083	9.728	9.733	9.774	9.794	9.802	9.804	9.808	9.817	9.809	9.813	9.805	9.791	9.779
0.05167	9.727	9.725	9.726	9.787	9.811	9.818	9.812	9.819	9.822	9.82	9.823	9.825	9.813	0.05167	9.728	9.733	9.774	9.794	9.802	9.804	9.808	9.817	9.809	9.813	9.805	9.791	9.779
0.0525	9.727	9.725	9.726	9.787	9.811	9.818	9.812	9.819	9.821	9.82	9.823	9.825	9.813	0.0525	9.728	9.733	9.774	9.794	9.802	9.804	9.808	9.817	9.809	9.813	9.805	9.791	9.779
0.05333	9.727	9.725	9.726	9.787	9.811	9.818	9.812	9.819	9.821	9.82	9.823	9.825	9.813	0.05333	9.728	9.733	9.774	9.794	9.802	9.804	9.808	9.816	9.809	9.813	9.805	9.791	9.779
0.05417	9.727	9.724	9.726	9.787	9.811	9.818	9.812	9.819	9.821	9.82	9.823	9.825	9.813	0.05417	9.728	9.733	9.774	9.794	9.802	9.803	9.808	9.816	9.809	9.812	9.805	9.791	9.778
0.055	9.727	9.724	9.726	9.787	9.811	9.818	9.812	9.819	9.821	9.82	9.823	9.824	9.813	0.055	9.728	9.733	9.774	9.794	9.802	9.803	9.808	9.816	9.809	9.812	9.805	9.791	9.778
0.05583	9.727	9.724	9.726	9.787	9.811	9.818	9.812	9.819	9.821	9.82	9.822	9.824	9.812	0.05583	9.728	9.733	9.774	9.794	9.802	9.803	9.808	9.816	9.809	9.812	9.805	9.791	9.778
0.05667	9.727	9.724	9.726	9.787	9.811	9.818	9.812	9.819	9.821	9.82	9.822	9.824	9.812	0.05667	9.727	9.733	9.774	9.794	9.802	9.803	9.808	9.816	9.809	9.812	9.805	9.791	9.778
0.0575	9.727	9.724	9.726	9.787	9.811	9.818	9.812	9.819	9.821	9.82	9.822	9.824	9.812	0.0575	9.727	9.733	9.774	9.794	9.801	9.803	9.808	9.816	9.809	9.812	9.805	9.791	9.778
0.05833	9.727	9.724	9.726	9.787	9.811	9.818	9.812	9.819	9.821	9.82	9.822	9.824	9.812	0.05833	9.727	9.732	9.773	9.794	9.801	9.803	9.808	9.816	9.809	9.812	9.805	9.791	9.778
0.05917	9.726	9.724	9.725	9.787	9.811	9.818	9.812	9.819	9.821	9.82	9.822	9.824	9.812	0.05917	9.727	9.732	9.773	9.794	9.801	9.803	9.808	9.816	9.809	9.812	9.804	9.791	9.778
0.06	9.726	9.724	9.725	9.786	9.811	9.817	9.811	9.819	9.821	9.82	9.822	9.824	9.812	0.06	9.727	9.732	9.773	9.794	9.801	9.803	9.808	9.816	9.809	9.812	9.804	9.791	9.778
0.06083	9.726	9.724	9.725	9.786	9.811	9.817	9.811	9.819	9.821	9.82	9.822	9.824	9.812	0.06083	9.727	9.732	9.773	9.794	9.801	9.803	9.808	9.816	9.809	9.812	9.804	9.791	9.778
0.06167	9.726	9.724	9.725	9.786	9.811	9.817	9.811	9.819	9.821	9.82	9.822	9.824	9.812	0.06167	9.727	9.732	9.773	9.794	9.801	9.803	9.808	9.816	9.808	9.812	9.804	9.79	9.778
0.0625	9.726	9.724	9.725	9.786	9.811	9.817	9.811	9.819	9.82	9.82	9.822	9.824	9.812	0.0625	9.727	9.732	9.773	9.793	9.801	9.803	9.808	9.816	9.808	9.812	9.804	9.79	9.778
0.06333	9.726	9.723	9.725	9.786	9.811	9.817	9.811	9.819	9.82	9.819	9.822	9.824	9.812	0.06333	9.727	9.732	9.773	9.793	9.801	9.803	9.807	9.815	9.808	9.812	9.804	9.79	9.778
0.06417	9.726	9.723	9.725	9.786	9.81	9.817	9.811	9.819	9.82	9.819	9.822	9.823	9.812	0.06417	9.727	9.732	9.773	9.793	9.801	9.803	9.807	9.815	9.808	9.811	9.804	9.79	9.778
0.065	9.726	9.723	9.725	9.786	9.81	9.817	9.811	9.819	9.82	9.819	9.822	9.823	9.811	0.065	9.727	9.732	9.773	9.793	9.801	9.802	9.807	9.815	9.808	9.811	9.804	9.79	9.778
0.06583	9.725	9.723	9.725	9.786	9.81	9.817	9.811	9.819	9.82	9.819	9.822	9.823	9.811	0.06583	9.727	9.732	9.773	9.793	9.801	9.802	9.807	9.815	9.808	9.811	9.804	9.79	9.778
0.06667	9.725	9.723	9.725	9.786	9.81	9.817	9.811	9.819	9.82	9.819	9.822	9.823	9.811	0.06667	9.727	9.732	9.773	9.793	9.801	9.802	9.807	9.815	9.808	9.811	9.804	9.79	9.777
0.0675	9.725	9.723	9.725	9.786	9.81	9.817	9.811	9.818	9.82	9.819	9.821	9.823	9.811	0.0675	9.727	9.732	9.773	9.793	9.801	9.802	9.807	9.815	9.808	9.811	9.804	9.79	9.777
0.06833	9.725	9.723	9.725	9.786	9.81	9.817	9.811	9.818	9.82	9.819	9.821	9.823	9.811	0.06833	9.726	9.732	9.772	9.793	9.8	9.802	9.807	9.815	9.808	9.811	9.803	9.789	9.777
0.06917	9.725	9.723	9.724	9.786	9.81	9.816	9.811	9.818	9.82	9.819	9.821	9.823	9.811	0.06917	9.726	9.731	9.772	9.793	9.8	9.802	9.807	9.815	9.808	9.811	9.803	9.789	9.777
0.07	9.724	9.723	9.724	9.786	9.81	9.816	9.81	9.818	9.82	9.819	9.821	9.823	9.811	0.07	9.726	9.731	9.772	9.793	9.8	9.802	9.807	9.815	9.808	9.811	9.803	9.789	9.777
0.07083	9.724	9.723	9.724	9.785	9.81	9.816	9.81	9.818	9.819	9.819	9.821	9.822	9.81	0.07083	9.726	9.731	9.772	9.793	9.8	9.802	9.807	9.815	9.807	9.811	9.803	9.789	9.777
0.07167	9.724	9.723	9.724	9.785	9.809	9.816	9.81	9.818	9.819	9.819	9.821	9.822	9.81	0.07167	9.726	9.731	9.772	9.793	9.8	9.802	9.807	9.815	9.807	9.81	9.803	9.789	9.777
0.0725	9.724	9.722	9.724	9.785	9.809	9.816	9.81	9.818	9.819	9.818	9.821	9.822	9.81	0.0725	9.726	9.731	9.772	9.792	9.8	9.801	9.806	9.814	9.807	9.81	9.803	9.789	9.777
0.07333	9.724	9.722	9.724	9.785	9.809	9.816	9.81	9.818	9.819	9.818	9.821	9.822	9.81	0.07333	9.726	9.731	9.772	9.792	9.8	9.801	9.806	9.814	9.807	9.81	9.803	9.789	9.777
0.07417	9.724	9.722	9.724	9.785	9.809	9.816	9.81	9.818	9.819	9.818	9.821	9.822	9.81	0.07417	9.726	9.731	9.772	9.792	9.8	9.801	9.806	9.814	9.807	9.81	9.803	9.789	9.777
0.075	9.723	9.722	9.724	9.785	9.809	9.816	9.81	9.818	9.819	9.818	9.821	9.822	9.81	0.075	9.726	9.731	9.772	9.792	9.8	9.801	9.806	9.814	9.807	9.81	9.803	9.789	9.777
0.07583	9.723	9.722	9.724	9.785	9.809	9.816	9.81	9.818	9.819	9.818	9.821	9.822	9.81	0.07583	9.725	9.73	9.772	9.792	9.8	9.801	9.806	9.814	9.807	9.81	9.803	9.789	9.777
0.07667	9.723	9.722	9.724	9.785	9.809	9.816	9.809	9.817	9.819	9.818	9.82	9.822	9.81	0.07667	9.725	9.73	9.771	9.792	9.8	9.801	9.806	9.814	9.807	9.81	9.802	9.788	9.776
0.0775	9.723	9.722	9.723	9.785	9.809	9.816	9.809	9.817	9.819	9.818	9.82	9.822	9.809	0.0775	9.725	9.73	9.771	9.792	9.8	9.8	9.806	9.814	9.807	9.81	9.802	9.788	9.776
0.07833	9.723	9.722	9.723	9.785	9.808	9.816	9.809	9.817	9.818	9.818	9.82	9.822	9.809	0.07833	9.725	9.73	9.771	9.792	9.8	9.8	9.805	9.814	9.807	9.81	9.802	9.788	9.776
0.07917	9.723	9.722	9.723	9.785	9.808	9.815	9.809	9.817	9.818	9.817	9.82	9.822	9.809	0.07917	9.725	9.73	9.771	9.792	9.799	9.8	9.805	9.814	9.806	9.809	9.802	9.788	9.776
0.08	9.722	9.721	9.723	9.785	9.808	9.815	9.809	9.817	9.818	9.817	9.82	9.822	9.809	0.08	9.725	9.73	9.771	9.791	9.799	9.8	9.805	9.814	9.806	9.809	9.802	9.788	9.776
0.08083	9.722	9.721	9.723	9.784	9.808	9.815	9.809	9.817	9.818	9.817	9.82	9.822	9.809	0.08083	9.724	9.73	9.771	9.791	9.799	9.8	9.805	9.813	9.806	9.809	9.802	9.788	9.776
0.08167	9.722	9.721	9.723	9.784	9.808	9.815	9.809	9.816	9.818	9.817	9.82	9.821	9.809	0.08167	9.724	9.729	9.771	9.791	9.799	9.8	9.805	9.813	9.806	9.809	9.802	9.788	9.776
0.0825	9.722	9.721	9.723	9.784	9.808	9.815	9.808	9.816	9.818	9.817	9.82	9.821	9.808	0.0825	9.724	9.729	9.771	9.791	9.799	9.8	9.805	9.813	9.806	9.809	9.802	9.788	9.776
0.08333	9.722	9.721	9.723	9.784	9.808	9.815	9.808	9.816	9.818	9.817	9.819	9.821	9.808	0.08333	9.724	9.729	9.771	9.791	9.799	9.8	9.805	9.813	9.805	9.809	9.802	9.788	9.776
0.08417	9.722	9.721	9.723	9.784	9.808	9.815	9.808	9.816	9.818	9.817	9.819	9.821	9.808	0.08417	9.724	9.729	9.771	9.791	9.799	9.799	9.804	9.813	9.805	9.809	9.802	9.787	9.775
0.085	9.721	9.721	9.722	9.784	9.808	9.815	9.808	9.816	9.817	9.817	9.819	9.821	9.808	0.085	9.724	9.729	9.771	9.791	9.799	9.799	9.804	9.813	9.805	9.809	9.801	9.787	9.775
0.08583	9.721	9.721	9.722	9.783	9.807	9.815	9.808	9.816	9.817	9.817	9.819	9.821	9.808	0.08583	9.724	9.729	9.77	9.791	9.798	9.799	9.804	9.813	9.805	9.808	9.801	9.787	9.775
0.08667	9.721	9.72	9.722	9.783	9.807	9.815	9.808	9.816	9.817	9.816	9.819	9.821	9.807	0.08667	9.724	9.729	9.77	9.79	9.798	9.799	9.804	9.812	9.805	9.808	9.801	9.787	9.775
0.0875	9.721	9.72	9.722	9.783	9.807	9.814	9.808	9.816	9.817	9.816	9.819	9.821	9.807	0.0875	9.723	9.729	9.77	9.79	9.798	9.799	9.804	9.812	9.805	9.808	9.801	9.787	9.775
0.08833	9.721	9.72	9.722	9.783	9.807	9.814	9.807	9.815	9.817	9.816	9.819	9.821	9.807	0.08833	9.723	9.729	9.77	9.79	9.798	9.799	9.804	9.812	9.805	9.808	9.801	9.786	9.775
0.08917	9.721	9.72	9.722	9.783	9.807	9.814	9.807	9.815	9.817	9.816	9.818	9.821	9.807	0.08917	9.723	9.728	9.77	9.79	9.798	9.798	9.803	9.812	9.805	9.808	9.801	9.786	9.774
0.09	9.721	9.72	9.721	9.783	9.807	9.814	9.807	9.815	9.817	9.816	9.818	9.82	9.807	0.09	9.723	9.728	9.77	9.79	9.798	9.798	9.803	9.812	9.804	9.808	9.801	9.786	9.774
0.09083	9.72	9.72	9.721	9.783	9.807	9.814	9.807	9.815	9.817	9.816	9.818	9.82	9.807	0.09083	9.723	9.728	9.769	9.79	9.797	9.798	9.803	9.812	9.804	9.808	9.8	9.786	9.774
0.09167	9.72	9.72	9.721	9.782	9.807	9.814	9.807	9.815	9.816	9.816	9.818	9.82	9.806	0.09167	9.723	9.728	9.769	9.789	9.797	9.798	9.803	9.811	9.804	9.808	9.8	9.786	9.774
0.0925	9.72	9.72	9.721	9.782	9.806	9.814	9.807	9.815	9.816	9.816	9.818	9.82	9.806	0.0925	9.723	9.728	9.769	9.789	9.797	9.798	9.803	9.811	9.804	9.807	9.8	9.786	9.774
0.09333	9.72	9.719	9.721	9.782	9.806	9.813	9.807	9.815	9.816	9.815	9.818	9.82	9.806	0.09333	9.723	9.728	9.769	9.789	9.797	9.798	9.803	9.811	9.804	9.807	9.8	9.786	9.773
0.09417	9.72	9.719	9.721	9.782	9.806	9.813	9.807	9.815	9.816	9.815	9.818	9.82	9.806	0.09417	9.722	9.728	9.769	9.789	9.797	9.798	9.803	9.811	9.804	9.807	9.8	9.786	9.773
0.095	9.719	9.719	9.72	9.782	9.806	9.813	9.806	9.815	9.816	9.815	9.817	9.82	9.806	0.095	9.722	9.728	9.768	9.789	9.797	9.798	9.803	9.811	9.804	9.807	9.8	9.786	9.773
0.09583	9.719	9.719	9.72	9.782	9.806	9.813	9.806	9.814	9.816	9.815	9.817	9.819	9.805	0.09583	9.722	9.728	9.768	9.789	9.796	9.797	9.802	9.811	9.804	9.807	9.8	9.785	9.773
0.09667	9.719	9.719	9.72	9.782	9.806	9.813	9.806	9.814	9.816	9.815	9.817	9.819	9.805	0.09667	9.722	9.727	9.768	9.789	9.796	9.797	9.802	9.811	9.804	9.807	9.8	9.785	9.773
0.0975	9.719	9.718	9.72	9.782	9.805	9.813	9.806	9.814	9.815	9.815	9.817	9.819	9.805	0.0975	9.722	9.727	9.768	9.789	9.796	9.797	9.802	9.81	9.803	9.807	9.799	9.785	9.773
0.09833	9.719	9.718	9.72	9.781	9.805	9.813	9.806	9.814	9.815	9.815	9.817	9.819	9.805	0.09833	9.722	9.727	9.768	9.788	9.796	9.797	9.802	9.81	9.803	9.807	9.799	9.785	9.773
0.09917	9.719	9.718	9.72	9.781	9.805	9.812	9.806	9.814	9.815	9.815	9.817	9.819	9.805	0.09917	9.721	9.727	9.768	9.788	9.796	9.797	9.802	9.81	9.803	9.807	9.799	9.785	9.772
0.1	9.718	9.718	9.719	9.781	9.805	9.812	9.805	9.814	9.815	9.814	9.817	9.819	9.805	0.1	9.721	9.727	9.768	9.788	9.796	9.797	9.802	9.81	9.803	9.806	9.799	9.785	9.772
0.10083	9.718	9.718	9.719	9.781	9.805	9.812	9.805	9.814	9.815	9.814	9.817	9.819	9.805	0.10083	9.721	9.727	9.767	9.788	9.796	9.797	9.802	9.81	9.803	9.806	9.799	9.785	9.772
0.10167	9.718	9.718	9.719	9.781	9.805	9.812	9.805	9.813	9.815	9.814	9.816	9.819	9.804	0.10167	9.721	9.727	9.767	9.788	9.796	9.797	9.801	9.81	9.803	9.806	9.799	9.785	9.772
0.1025	9.718	9.718	9.719	9.781	9.805	9.812	9.805	9.813	9.815	9.814	9.816	9.818	9.804	0.1025	9.721	9.727	9.767	9.788	9.795	9.797	9.801	9.81	9.803	9.806	9.798	9.785	9.772
0.10333	9.718	9.718	9.719	9.781	9.804	9.812	9.805	9.813	9.814	9.814	9.816	9.818	9.804	0.10333	9.721	9.726	9.767	9.787	9.795	9.796	9.801	9.81	9.802	9.806	9.798	9.784	9.772
0.10417	9.718	9.717	9.718	9.781	9.804	9.811	9.805	9.813	9.814	9.814	9.816	9.818	9.804	0.10417	9.72	9.726	9.767	9.787	9.795	9.796	9.801	9.809	9.802	9.806	9.798	9.784	9.772
0.105	9.717	9.717	9.718	9.781	9.804	9.811	9.805	9.813	9.814	9.814	9.816	9.818	9.804	0.105	9.72	9.726	9.767	9.787	9.795	9.796	9.801	9.809	9.802	9.806	9.798	9.784	9.771
0.10583	9.717	9.717	9.718	9.781	9.804	9.811	9.805	9.813	9.814	9.814	9.816	9.818	9.804	0.10583	9.72	9.726	9.767	9.787	9.795	9.796	9.801	9.809	9.802	9.806	9.798	9.784	9.771
0.10667	9.717	9.717	9.718	9.781	9.804	9.811	9.804	9.813	9.814	9.813	9.816	9.818	9.804	0.10667	9.72	9.726	9.767	9.787	9.795	9.796	9.801	9.809	9.802	9.805	9.798	9.784	9.771
0.1075	9.717	9.717	9.718	9.781	9.804	9.811	9.804	9.813	9.814	9.813	9.816	9.818	9.803	0.1075	9.72	9.726	9.767	9.787	9.795	9.796	9.8	9.809	9.802	9.805	9.797	9.784	9.771
0.10833	9.717	9.717	9.718	9.781	9.804	9.811	9.804	9.813	9.814	9.813	9.815	9.818	9.803	0.10833	9.719	9.726	9.766	9.786	9.795	9.796	9.8	9.809	9.801	9.805	9.797	9.783	9.771
0.10917	9.717	9.717	9.717	9.781	9.804	9.811	9.804	9.813	9.813	9.813	9.815	9.818	9.803	0.10917	9.719	9.725	9.766	9.786	9.794	9.795	9.8	9.808	9.801	9.805	9.797	9.783	9.771
0.11	9.717	9.717	9.717	9.781	9.804	9.81	9.804	9.812	9.813	9.813	9.815	9.817	9.803	0.11	9.719	9.725	9.766	9.786	9.794	9.795	9.8	9.808	9.801	9.805	9.797	9.783	9.77
0.11083	9.716	9.717	9.717	9.78	9.803	9.81	9.804	9.812	9.813	9.813	9.815	9.817	9.803	0.11083	9.719	9.725	9.766	9.786	9.794	9.795	9.8	9.808	9.801	9.805	9.797	9.783	9.77
0.11167	9.716	9.717	9.717	9.78	9.803	9.81	9.803	9.812	9.813	9.813	9.815	9.817	9.803	0.11167	9.719	9.725	9.766	9.786	9.794	9.795	9.8	9.808	9.801	9.805	9.797	9.783	9.77
0.1125	9.716	9.716	9.717	9.78	9.803	9.81	9.803	9.812	9.813	9.812	9.815	9.817	9.803	0.1125	9.719	9.725	9.766	9.786	9.794	9.795	9.8	9.808	9.801	9.805	9.797	9.783	9.77
0.11333	9.716	9.716	9.717	9.78	9.803	9.81	9.803	9.812	9.813	9.812	9.815	9.817	9.802	0.11333	9.718	9.725	9.766	9.785	9.794	9.794	9.8	9.808	9.8	9.804	9.797	9.783	9.77
0.11417	9.716	9.716	9.716	9.78	9.803	9.81	9.803	9.812	9.813	9.812	9.814	9.817	9.802	0.11417	9.718	9.724	9.766	9.785	9.794	9.794	9.799	9.807	9.8	9.804	9.796	9.783	9.77
0.115	9.715	9.716	9.716	9.78	9.803	9.81	9.803	9.812	9.812	9.812	9.814	9.817	9.802	0.115	9.718	9.724	9.766	9.785	9.794	9.794	9.799	9.807	9.8	9.804	9.796	9.782	9.77
0.11583	9.715	9.716	9.716	9.78	9.803	9.809	9.803	9.812	9.812	9.812	9.814	9.817	9.802	0.11583	9.718	9.724	9.766	9.785	9.793	9.794	9.799	9.807	9.8	9.804	9.796	9.782	9.769
0.11667	9.715	9.716	9.716	9.78	9.803	9.809	9.803	9.812	9.812	9.812	9.814	9.817	9.802	0.11667	9.718	9.724	9.765	9.785	9.793	9.794	9.799	9.807	9.8	9.804	9.796	9.782	9.769
0.1175	9.715	9.716	9.716	9.779	9.802	9.809	9.803	9.811	9.812	9.811	9.814	9.817	9.802	0.1175	9.718	9.724	9.765	9.785	9.793	9.794	9.799	9.807	9.8	9.804	9.796	9.782	9.769
0.11833	9.715	9.716	9.716	9.779	9.802	9.809	9.802	9.811	9.812	9.811	9.814	9.816	9.802	0.11833	9.718	9.724	9.765	9.785	9.793	9.793	9.799	9.807	9.8	9.804	9.796	9.782	9.769
0.11917	9.715	9.716	9.716	9.779	9.802	9.809	9.802	9.811	9.812	9.811	9.814	9.816	9.802	0.11917	9.717	9.724	9.765	9.784	9.793	9.793	9.799	9.807	9.8	9.804	9.796	9.782	9.769
0.12	9.715	9.715	9.715	9.778	9.802	9.809	9.802	9.811	9.812	9.811	9.814	9.816	9.801	0.12	9.717	9.723	9.765	9.784	9.793	9.793	9.799	9.806	9.8	9.803	9.796	9.782	9.769
0.12083	9.714	9.715	9.715	9.778	9.802	9.808	9.802	9.811	9.811	9.811	9.814	9.816	9.801	0.12083	9.717	9.723	9.765	9.784	9.793	9.793	9.799	9.806	9.8	9.803	9.796	9.782	9.769
0.12167	9.714	9.715	9.715	9.778	9.802	9.808	9.802	9.811	9.811	9.811	9.814	9.816	9.801	0.12167	9.717	9.723	9.765	9.784	9.793	9.793	9.798	9.806	9.799	9.803	9.796	9.782	9.768
0.1225	9.714	9.715	9.715	9.778	9.802	9.808	9.802	9.811	9.811	9.81	9.814	9.816	9.801	0.1225	9.717	9.723	9.764	9.784	9.792	9.793	9.798	9.806	9.799	9.803	9.796	9.781	9.768
0.12333	9.714	9.715	9.715	9.777	9.802	9.808	9.802	9.811	9.811	9.81	9.814	9.816	9.801	0.12333	9.717	9.723	9.764	9.784	9.792	9.793	9.798	9.806	9.799	9.803	9.795	9.781	9.768
0.12417	9.714	9.715	9.715	9.777	9.802	9.808	9.802	9.81	9.811	9.81	9.814	9.815	9.801	0.12417	9.717	9.723	9.764	9.783	9.792	9.792	9.798	9.806	9.799	9.803	9.795	9.781	9.768
0.125	9.714	9.715	9.715	9.777	9.801	9.808	9.801	9.81	9.811	9.81	9.814	9.815	9.801	0.125	9.717	9.723	9.764	9.783	9.792	9.792	9.798	9.806	9.799	9.803	9.795	9.781	9.768
0.12583	9.714	9.715	9.715	9.777	9.801	9.808	9.801	9.81	9.811	9.81	9.813	9.815	9.801	0.12583	9.717	9.723	9.764	9.783	9.792	9.792	9.798	9.805	9.799	9.803	9.795	9.781	9.768
0.12667	9.714	9.715	9.715	9.777	9.801	9.808	9.801	9.81	9.811	9.81	9.813	9.815	9.8	0.12667	9.716	9.723	9.763	9.783	9.792	9.792	9.798	9.805	9.799	9.803	9.795	9.781	9.767
0.1275	9.714	9.714	9.715	9.777	9.801	9.808	9.801	9.81	9.811	9.809	9.813	9.815	9.8	0.1275	9.716	9.723	9.763	9.783	9.792	9.792	9.798	9.805	9.799	9.803	9.795	9.781	9.767
0.12833	9.713	9.714	9.715	9.777	9.801	9.808	9.801	9.81	9.81	9.809	9.813	9.815	9.8	0.12833	9.716	9.723	9.763	9.783	9.791	9.792	9.797	9.805	9.799	9.803	9.795	9.781	9.767
0.12917	9.713	9.714	9.714	9.776	9.801	9.807	9.801	9.81	9.81	9.809	9.813	9.815	9.8	0.12917	9.716	9.722	9.763	9.783	9.791	9.792	9.797	9.805	9.799	9.802	9.795	9.781	9.767
0.13	9.713	9.714	9.714	9.776	9.801	9.807	9.801	9.81	9.81	9.809	9.813	9.815	9.8	0.13	9.716	9.722	9.763	9.782	9.791	9.791	9.797	9.804	9.798	9.802	9.794	9.78	9.767
0.13083	9.713	9.714	9.714	9.776	9.801	9.807	9.801	9.81	9.81	9.809	9.813	9.814	9.8	0.13083	9.716	9.722	9.763	9.782	9.791	9.791	9.797	9.804	9.798	9.802	9.794	9.78	9.767
0.13167	9.713	9.714	9.714	9.776	9.8	9.807	9.801	9.809	9.81	9.809	9.813	9.814	9.8	0.13167	9.716	9.722	9.763	9.782	9.791	9.791	9.797	9.804	9.798	9.802	9.794	9.78	9.766
0.1325	9.713	9.714	9.714	9.776	9.8	9.807	9.8	9.809	9.81	9.809	9.813	9.814	9.8	0.1325	9.716	9.722	9.763	9.782	9.791	9.791	9.797	9.804	9.798	9.802	9.794	9.78	9.766
0.13333	9.713	9.714	9.714	9.776	9.8	9.807	9.8	9.809	9.81	9.808	9.813	9.814	9.799	0.13333	9.716	9.722	9.763	9.782	9.791	9.791	9.797	9.804	9.798	9.802	9.794	9.78	9.766
0.13417	9.713	9.714	9.714	9.776	9.8	9.807	9.8	9.809	9.81	9.808	9.812	9.814	9.799	0.13417	9.715	9.722	9.763	9.782	9.791	9.791	9.797	9.804	9.798	9.802	9.794	9.78	9.766
0.135	9.713	9.714	9.714	9.776	9.8	9.807	9.8	9.809	9.809	9.808	9.812	9.814	9.799	0.135	9.715	9.722	9.763	9.782	9.791	9.791	9.796	9.804	9.797	9.802	9.794	9.78	9.766
0.13583	9.713	9.714	9.714	9.776	9.8	9.807	9.8	9.809	9.809	9.808	9.812	9.814	9.799	0.13583	9.715	9.722	9.763	9.782	9.791	9.791	9.796	9.804	9.797	9.802	9.794	9.78	9.766
0.13667	9.713	9.713	9.714	9.776	9.8	9.806	9.8	9.809	9.809	9.808	9.812	9.813	9.799	0.13667	9.715	9.722	9.763	9.782	9.791	9.791	9.796	9.803	9.797	9.802	9.794	9.78	9.766
0.1375	9.713	9.713	9.714	9.776	9.8	9.806	9.8	9.809	9.809	9.808	9.812	9.813	9.799	0.1375	9.715	9.722	9.762	9.782	9.791	9.79	9.796	9.803	9.797	9.802	9.794	9.78	9.766
0.13833	9.712	9.713	9.714	9.775	9.8	9.806	9.8	9.809	9.809	9.808	9.812	9.813	9.798	0.13833	9.715	9.721	9.762	9.781	9.791	9.79	9.796	9.803	9.797	9.802	9.794	9.78	9.766
0.13917	9.712	9.713	9.713	9.775	9.8	9.806	9.8	9.808	9.809	9.808	9.812	9.813	9.798	0.13917	9.715	9.721	9.762	9.781	9.791	9.79	9.796	9.803	9.797	9.802	9.793	9.779	9.765
0.14	9.712	9.713	9.713	9.775	9.8	9.806	9.8	9.808	9.809	9.808	9.812	9.813	9.798	0.14	9.715	9.721	9.762	9.781	9.791	9.79	9.796	9.803	9.797	9.802	9.793	9.779	9.765
0.14083	9.712	9.713	9.713	9.775	9.8	9.806	9.8	9.808	9.808	9.807	9.811	9.813	9.798	0.14083	9.715	9.721	9.762	9.781	9.791	9.79	9.796	9.803	9.797	9.801	9.793	9.779	9.765
0.14167	9.712	9.713	9.713	9.775	9.8	9.806	9.8	9.808	9.808	9.807	9.811	9.813	9.798	0.14167	9.715	9.721	9.762	9.781	9.791	9.79	9.796	9.803	9.797	9.801	9.793	9.779	9.765
0.1425	9.712	9.713	9.713	9.775	9.8	9.806	9.8	9.808	9.808	9.807	9.811	9.813	9.798	0.1425	9.715	9.721	9.762	9.781	9.791	9.79	9.796	9.803	9.797	9.801	9.793	9.779	9.765
0.14333	9.712	9.713	9.713	9.775	9.8	9.805	9.8	9.808	9.808	9.807	9.811	9.812	9.798	0.14333	9.715	9.721	9.762	9.781	9.79	9.79	9.796	9.803	9.796	9.801	9.793	9.779	9.765
0.14417	9.712	9.713	9.713	9.775	9.799	9.805	9.8	9.808	9.808	9.807	9.811	9.812	9.798	0.14417	9.715	9.721	9.762	9.781	9.79	9.789	9.796	9.803	9.796	9.801	9.793	9.779	9.765
0.145	9.712	9.713	9.713	9.775	9.799	9.805	9.799	9.808	9.808	9.807	9.811	9.812	9.797	0.145	9.715	9.721	9.762	9.781	9.79	9.789	9.796	9.803	9.796	9.801	9.793	9.779	9.765
0.14583	9.712	9.713	9.713	9.775	9.799	9.805	9.799	9.808	9.808	9.807	9.811	9.812	9.797	0.14583	9.715	9.721	9.762	9.78	9.79	9.789	9.796	9.802	9.796	9.801	9.793	9.779	9.765
0.14667	9.712	9.713	9.713	9.775	9.799	9.805	9.799	9.808	9.808	9.807	9.811	9.812	9.797	0.14667	9.715	9.721	9.762	9.78	9.79	9.789	9.796	9.802	9.796	9.801	9.793	9.779	9.765
0.1475	9.712	9.713	9.713	9.774	9.799	9.805	9.799	9.808	9.808	9.807	9.811	9.812	9.797	0.1475	9.715	9.721	9.762	9.78	9.79	9.789	9.796	9.802	9.796	9.801	9.793	9.778	9.765
0.14833	9.712	9.712	9.713	9.774	9.799	9.805	9.799	9.808	9.808	9.807	9.811	9.812	9.797	0.14833	9.714	9.721	9.761	9.78	9.79	9.789	9.796	9.802	9.796	9.801	9.793	9.778	9.765
0.14917	9.712	9.712	9.713	9.774	9.799	9.805	9.799	9.808	9.807	9.806	9.811	9.812	9.797	0.14917	9.714	9.72	9.761	9.78	9.79	9.789	9.795	9.802	9.796	9.801	9.793	9.778	9.765
0.15	9.711	9.712	9.713	9.774	9.799	9.805	9.799	9.808	9.807	9.806	9.811	9.812	9.797	0.15	9.714	9.72	9.761	9.78	9.79	9.789	9.795	9.802	9.796	9.8	9.792	9.778	9.765
0.15083	9.711	9.712	9.713	9.774	9.799	9.805	9.799	9.808	9.807	9.806	9.811	9.812	9.797	0.15083	9.714	9.72	9.761	9.78	9.79	9.789	9.795	9.802	9.796	9.8	9.792	9.778	9.764
0.15167	9.711	9.712	9.713	9.773	9.799	9.805	9.799	9.808	9.807	9.806	9.81	9.812	9.797	0.15167	9.714	9.72	9.761	9.78	9.79	9.789	9.795	9.802	9.796	9.8	9.792	9.778	9.764
0.1525	9.711	9.712	9.712	9.773	9.799	9.805	9.799	9.808	9.807	9.806	9.81	9.812	9.797	0.1525	9.714	9.72	9.761	9.78	9.79	9.789	9.795	9.802	9.796	9.8	9.792	9.778	9.764
0.15333	9.711	9.712	9.712	9.773	9.799	9.805	9.799	9.807	9.807	9.806	9.81	9.811	9.797	0.15333	9.714	9.72	9.761	9.78	9.789	9.789	9.795	9.802	9.796	9.8	9.792	9.778	9.764
0.15417	9.711	9.712	9.712	9.773	9.799	9.805	9.799	9.807	9.807	9.806	9.81	9.811	9.797	0.15417	9.714	9.72	9.761	9.78	9.789	9.788	9.795	9.802	9.796	9.8	9.792	9.778	9.764
0.155	9.711	9.712	9.712	9.773	9.799	9.805	9.799	9.807	9.807	9.806	9.81	9.811	9.796	0.155	9.714	9.72	9.761	9.78	9.789	9.788	9.795	9.801	9.796	9.8	9.792	9.777	9.764
0.15583	9.711	9.712	9.712	9.773	9.798	9.805	9.799	9.807	9.807	9.806	9.81	9.811	9.796	0.15583	9.714	9.72	9.761	9.78	9.789	9.788	9.795	9.801	9.796	9.8	9.792	9.777	9.764
0.15667	9.711	9.712	9.712	9.772	9.798	9.805	9.798	9.807	9.807	9.806	9.81	9.811	9.796	0.15667	9.714	9.72	9.761	9.78	9.789	9.788	9.795	9.801	9.796	9.8	9.792	9.777	9.764
0.1575	9.711	9.712	9.712	9.772	9.798	9.805	9.798	9.807	9.807	9.806	9.81	9.811	9.796	0.1575	9.714	9.72	9.761	9.78	9.789	9.788	9.795	9.801	9.796	9.8	9.792	9.777	9.764
0.15833	9.711	9.712	9.712	9.772	9.798	9.805	9.798	9.807	9.807	9.806	9.81	9.811	9.796	0.15833	9.714	9.72	9.761	9.78	9.789	9.788	9.795	9.801	9.796	9.799	9.792	9.777	9.764
0.15917	9.711	9.712	9.712	9.772	9.798	9.805	9.798	9.807	9.807	9.806	9.81	9.811	9.796	0.15917	9.714	9.72	9.76	9.78	9.789	9.788	9.795	9.801	9.796	9.799	9.792	9.777	9.764
0.16	9.711	9.712	9.712	9.772	9.798	9.805	9.798	9.807	9.807	9.806	9.81	9.811	9.796	0.16	9.714	9.719	9.76	9.779	9.789	9.788	9.795	9.801	9.795	9.799	9.792	9.777	9.764
0.16083	9.711	9.712	9.712	9.772	9.798	9.805	9.798	9.807	9.806	9.806	9.81	9.811	9.796	0.16083	9.714	9.719	9.76	9.779	9.789	9.788	9.795	9.801	9.795	9.799	9.791	9.777	9.764
0.16167	9.711	9.712	9.712	9.772	9.798	9.805	9.798	9.807	9.806	9.806	9.81	9.811	9.796	0.16167	9.714	9.719	9.76	9.779	9.789	9.788	9.795	9.801	9.795	9.799	9.791	9.777	9.763
0.1625	9.711	9.712	9.712	9.772	9.798	9.805	9.798	9.807	9.806	9.806	9.81	9.811	9.796	0.1625	9.714	9.719	9.76	9.779	9.789	9.788	9.795	9.8	9.795	9.799	9.791	9.777	9.763
0.16333	9.711	9.712	9.712	9.772	9.798	9.805	9.798	9.806	9.806	9.806	9.81	9.811	9.796	0.16333	9.714	9.719	9.76	9.779	9.788	9.788	9.795	9.8	9.795	9.799	9.791	9.777	9.763
0.16417	9.711	9.712	9.712	9.772	9.798	9.804	9.798	9.806	9.806	9.806	9.81	9.811	9.796	0.16417	9.714	9.719	9.76	9.779	9.788	9.788	9.794	9.8	9.795	9.799	9.791	9.777	9.763
0.165	9.711	9.712	9.712	9.772	9.798	9.804	9.798	9.806	9.806	9.806	9.81	9.811	9.796	0.165	9.714	9.719	9.76	9.779	9.788	9.788	9.794	9.8	9.795	9.799	9.791	9.777	9.763
0.16583	9.711	9.712	9.712	9.772	9.798	9.804	9.798	9.806	9.806	9.806	9.81	9.811	9.796	0.16583	9.714	9.719	9.76	9.779	9.788	9.788	9.794	9.8	9.795	9.799	9.791	9.777	9.763
0.16667	9.711	9.712	9.712	9.772	9.798	9.804	9.798	9.806	9.806	9.806	9.81	9.811	9.796	0.16667	9.714	9.719	9.76	9.779	9.788	9.788	9.794	9.8	9.795	9.799	9.791	9.777	9.763
0.1675	9.711	9.712	9.712	9.772	9.798	9.804	9.798	9.806	9.806	9.806	9.81	9.811	9.796	0.1675	9.714	9.719	9.76	9.779	9.788	9.788	9.794	9.8	9.795	9.799	9.791	9.777	9.763
0.16833	9.711	9.712	9.712	9.773	9.798	9.804	9.798	9.806	9.806	9.805	9.81	9.81	9.796	0.16833	9.714	9.719	9.76	9.779	9.788	9.787	9.794	9.8	9.795	9.799	9.791	9.777	9.763
0.16917	9.711	9.712	9.712	9.773	9.797	9.804	9.798	9.806	9.806	9.805	9.81	9.81	9.796	0.16917	9.714	9.719	9.76	9.779	9.788	9.787	9.794	9.8	9.795	9.798	9.791	9.777	9.763
0.17	9.711	9.711	9.712	9.773	9.797	9.804	9.798	9.806	9.806	9.805	9.81	9.81	9.796	0.17	9.714	9.719	9.76	9.779	9.788	9.787	9.794	9.8	9.795	9.798	9.791	9.777	9.763
0.17083	9.711	9.711	9.712	9.773	9.797	9.804	9.798	9.806	9.806	9.805	9.809	9.81	9.796	0.17083	9.714	9.719	9.76	9.779	9.788	9.787	9.794	9.8	9.795	9.798	9.791	9.776	9.763
0.17167	9.711	9.711	9.711	9.773	9.797	9.804	9.798	9.806	9.806	9.805	9.809	9.81	9.796	0.17167	9.714	9.719	9.76	9.778	9.788	9.787	9.794	9.8	9.795	9.798	9.791	9.776	9.763
0.1725	9.711	9.711	9.711	9.773	9.797	9.804	9.798	9.806	9.806	9.805	9.809	9.81	9.796	0.1725	9.714	9.719	9.76	9.778	9.788	9.787	9.794	9.8	9.795	9.798	9.791	9.776	9.763
0.17333	9.711	9.711	9.711	9.773	9.797	9.804	9.798	9.805	9.806	9.805	9.809	9.81	9.796	0.17333	9.714	9.719	9.76	9.778	9.788	9.787	9.794	9.8	9.795	9.798	9.791	9.776	9.763
0.17417	9.711	9.711	9.711	9.773	9.797	9.804	9.798	9.805	9.806	9.805	9.809	9.81	9.796	0.17417	9.714	9.719	9.76	9.778	9.788	9.787	9.794	9.8	9.795	9.798	9.791	9.776	9.763
0.175	9.711	9.711	9.711	9.772	9.797	9.804	9.798	9.805	9.806	9.805	9.809	9.81	9.796	0.175	9.713	9.719	9.76	9.778	9.788	9.787	9.794	9.8	9.795	9.798	9.791	9.776	9.763
0.17583	9.711	9.711	9.711	9.772	9.797	9.803	9.798	9.805	9.806	9.805	9.809	9.81	9.795	0.17583	9.713	9.719	9.76	9.778	9.788	9.787	9.794	9.8	9.795	9.798	9.791	9.776	9.763
0.17667	9.711	9.711	9.711	9.772	9.797	9.803	9.798	9.805	9.806	9.805	9.809	9.81	9.795	0.17667	9.713	9.719	9.76	9.778	9.788	9.787	9.794	9.8	9.795	9.798	9.791	9.776	9.763
0.1775	9.711	9.711	9.711	9.772	9.797	9.803	9.798	9.805	9.806	9.805	9.809	9.81	9.795	0.1775	9.713	9.719	9.76	9.778	9.788	9.787	9.794	9.8	9.795	9.798	9.791	9.776	9.763
0.17833	9.711	9.711	9.711	9.772	9.797	9.803	9.798	9.805	9.806	9.805	9.809	9.81	9.795	0.17833	9.713	9.719	9.76	9.778	9.788	9.787	9.794	9.799	9.795	9.798	9.791	9.776	9.763
0.17917	9.711	9.711	9.711	9.772	9.797	9.803	9.798	9.805	9.806	9.805	9.809	9.81	9.795	0.17917	9.713	9.719	9.76	9.778	9.788	9.787	9.794	9.799	9.795	9.798	9.791	9.776	9.763
0.18	9.711	9.711	9.711	9.772	9.797	9.803	9.798	9.805	9.806	9.805	9.809	9.81	9.795	0.18	9.713	9.719	9.76	9.778	9.788	9.787	9.794	9.799	9.795	9.798	9.791	9.776	9.763
0.18083	9.711	9.711	9.711	9.772	9.797	9.803	9.798	9.805	9.806	9.805	9.809	9.809	9.795	0.18083	9.713	9.719	9.76	9.778	9.788	9.786	9.794	9.799	9.795	9.797	9.791	9.776	9.762
0.18167	9.711	9.711	9.711	9.772	9.796	9.803	9.798	9.805	9.806	9.805	9.809	9.809	9.795	0.18167	9.713	9.718	9.76	9.778	9.788	9.786	9.794	9.799	9.795	9.797	9.791	9.776	9.762
0.1825	9.711	9.711	9.711	9.772	9.796	9.803	9.798	9.805	9.806	9.805	9.809	9.809	9.795	0.1825	9.713	9.718	9.76	9.778	9.788	9.786	9.794	9.799	9.795	9.797	9.791	9.776	9.762
0.18333	9.711	9.711	9.711	9.772	9.796	9.803	9.798	9.805	9.806	9.805	9.809	9.809	9.795	0.18333	9.713	9.718	9.76	9.777	9.788	9.786	9.794	9.799	9.795	9.797	9.791	9.776	9.762
0.18417	9.711	9.711	9.711	9.771	9.796	9.803	9.798	9.805	9.806	9.805	9.81	9.809	9.795	0.18417	9.713	9.718	9.76	9.777	9.788	9.786	9.794	9.799	9.795	9.797	9.791	9.776	9.762
0.185	9.711	9.711	9.711	9.771	9.796	9.803	9.798	9.805	9.805	9.805	9.809	9.809	9.795	0.185	9.713	9.718	9.76	9.777	9.788	9.786	9.794	9.799	9.795	9.797	9.791	9.776	9.762
0.18583	9.711	9.711	9.711	9.771	9.796	9.803	9.798	9.805	9.805	9.805	9.809	9.809	9.795	0.18583	9.713	9.718	9.76	9.777	9.788	9.786	9.794	9.799	9.795	9.797	9.791	9.776	9.762
0.18667	9.711	9.711	9.711	9.771	9.796	9.803	9.798	9.805	9.805	9.804	9.809	9.809	9.795	0.18667	9.713	9.718	9.76	9.777	9.788	9.786	9.794	9.799	9.795	9.797	9.791	9.776	9.762
0.1875	9.711	9.711	9.711	9.771	9.796	9.803	9.798	9.805	9.805	9.804	9.809	9.809	9.795	0.1875	9.713	9.718	9.76	9.777	9.788	9.786	9.794	9.799	9.795	9.797	9.791	9.776	9.762
0.18833	9.711	9.711	9.711	9.771	9.796	9.803	9.798	9.805	9.805	9.804	9.809	9.809	9.795	0.18833	9.713	9.718	9.76	9.777	9.788	9.786	9.794	9.799	9.795	9.797	9.791	9.776	9.762
0.18917	9.711	9.711	9.711	9.771	9.796	9.803	9.798	9.805	9.805	9.804	9.809	9.809	9.795	0.18917	9.713	9.718	9.76	9.777	9.788	9.786	9.793	9.799	9.795	9.797	9.791	9.776	9.762
0.19	9.711	9.711	9.711	9.771	9.796	9.803	9.798	9.805	9.805	9.804	9.809	9.809	9.795	0.19	9.713	9.718	9.76	9.777	9.788	9.786	9.793	9.799	9.795	9.797	9.791	9.776	9.762
0.19083	9.711	9.711	9.711	9.771	9.796	9.803	9.798	9.805	9.805	9.804	9.809	9.809	9.795	0.19083	9.713	9.718	9.76	9.777	9.788	9.786	9.793	9.799	9.795	9.797	9.791	9.776	9.762
0.19167	9.711	9.71	9.711	9.771	9.796	9.803	9.798	9.805	9.805	9.804	9.809	9.809	9.795	0.19167	9.713	9.718	9.76	9.777	9.788	9.786	9.793	9.799	9.795	9.797	9.791	9.776	9.762
0.1925	9.711	9.71	9.711	9.771	9.796	9.803	9.798	9.805	9.805	9.804	9.809	9.808	9.795	0.1925	9.713	9.718	9.76	9.777	9.788	9.786	9.793	9.799	9.795	9.796	9.791	9.776	9.762
0.19333	9.711	9.71	9.711	9.771	9.796	9.803	9.798	9.805	9.805	9.804	9.809	9.808	9.795	0.19333	9.713	9.718	9.76	9.777	9.787	9.786	9.793	9.799	9.795	9.796	9.791	9.776	9.762
0.19417	9.711	9.71	9.711	9.771	9.796	9.803	9.798	9.805	9.805	9.804	9.809	9.808	9.795	0.19417	9.713	9.718	9.76	9.777	9.787	9.786	9.793	9.799	9.795	9.796	9.791	9.776	9.762
0.195	9.711	9.71	9.711	9.771	9.796	9.803	9.798	9.805	9.805	9.804	9.809	9.808	9.795	0.195	9.713	9.718	9.76	9.777	9.787	9.786	9.793	9.799	9.795	9.796	9.791	9.776	9.762
0.19583	9.711	9.71	9.711	9.771	9.796	9.803	9.798	9.805	9.805	9.804	9.809	9.808	9.795	0.19583	9.713	9.718	9.76	9.777	9.787	9.786	9.793	9.799	9.795	9.796	9.791	9.776	9.762
0.19667	9.711	9.71	9.711	9.771	9.796	9.803	9.798	9.805	9.805	9.804	9.809	9.808	9.795	0.19667	9.713	9.718	9.76	9.777	9.787	9.786	9.793	9.799	9.795	9.796	9.791	9.776	9.762
0.1975	9.711	9.71	9.711	9.771	9.796	9.803	9.798	9.805	9.805	9.804	9.809	9.808	9.795	0.1975	9.713	9.718	9.76	9.777	9.787	9.786	9.793	9.799	9.795	9.796	9.791	9.776	9.762
0.19833	9.711	9.71	9.711	9.771	9.796	9.803	9.798	9.805	9.805	9.804	9.809	9.808	9.795	0.19833	9.713	9.718	9.76	9.777	9.787	9.786	9.793	9.799	9.795	9.796	9.791	9.776	9.762
0.19917	9.711	9.71	9.711	9.771	9.796	9.803	9.798	9.804	9.805	9.804	9.809	9.808	9.795	0.19917	9.713	9.718	9.76	9.777	9.787	9.786	9.793	9.798	9.795	9.796	9.791	9.776	9.762
0.2	9.711	9.71	9.711	9.771	9.796	9.803	9.798	9.804	9.805	9.804	9.809	9.808	9.795	0.2	9.713	9.718	9.76	9.777	9.787	9.786	9.793	9.798	9.794	9.796	9.791	9.776	9.762
0.20083	9.711	9.71	9.711	9.771	9.796	9.803	9.798	9.804	9.805	9.804	9.809	9.808	9.795	0.20083	9.713	9.718	9.76	9.777	9.787	9.786	9.793	9.798	9.794	9.796	9.791	9.776	9.762
0.20167	9.711	9.71	9.711	9.771	9.796	9.803	9.798	9.804	9.805	9.804	9.809	9.808	9.795	0.20167	9.713	9.717	9.76	9.777	9.787	9.786	9.793	9.798	9.794	9.796	9.791	9.776	9.762
0.2025	9.711	9.71	9.711	9.771	9.796	9.803	9.798	9.804	9.805	9.804	9.809	9.808	9.795	0.2025	9.713	9.717	9.76	9.778	9.787	9.786	9.793	9.798	9.794	9.796	9.791	9.776	9.762
0.20333	9.711	9.71	9.711	9.771	9.796	9.803	9.798	9.804	9.805	9.803	9.809	9.808	9.795	0.20333	9.713	9.717	9.76	9.778	9.787	9.786	9.793	9.798	9.794	9.796	9.791	9.776	9.762
0.20417	9.711	9.71	9.711	9.771	9.796	9.803	9.798	9.804	9.805	9.803	9.809	9.808	9.795	0.20417	9.713	9.717	9.76	9.778	9.787	9.786	9.793	9.798	9.794	9.796	9.791	9.776	9.762
0.205	9.711	9.71	9.711	9.771	9.796	9.803	9.798	9.804	9.805	9.803	9.809	9.808	9.795	0.205	9.713	9.717	9.76	9.778	9.786	9.786	9.793	9.798	9.794	9.796	9.791	9.776	9.762
0.20583	9.711	9.71	9.711	9.771	9.796	9.803	9.798	9.804	9.805	9.803	9.809	9.808	9.795	0.20583	9.713	9.717	9.76	9.778	9.786	9.786	9.793	9.798	9.794	9.796	9.791	9.776	9.762
0.20667	9.711	9.71	9.711	9.771	9.796	9.803	9.798	9.804	9.805	9.803	9.809	9.808	9.795	0.20667	9.713	9.717	9.76	9.778	9.786	9.786	9.793	9.798	9.794	9.796	9.791	9.776	9.762
0.2075	9.711	9.71	9.711	9.771	9.796	9.803	9.798	9.804	9.805	9.803	9.809	9.808	9.795	0.2075	9.713	9.717	9.76	9.778	9.786	9.786	9.794	9.798	9.794	9.796	9.791	9.776	9.762
0.20833	9.711	9.71	9.711	9.771	9.796	9.803	9.798	9.804	9.805	9.803	9.809	9.808	9.795	0.20833	9.713	9.717	9.76	9.778	9.786	9.786	9.794	9.798	9.794	9.796	9.791	9.776	9.762
0.20917	9.711	9.71	9.711	9.771	9.796	9.803	9.798	9.804	9.805	9.803	9.809	9.808	9.795	0.20917	9.713	9.717	9.76	9.778	9.786	9.786	9.794	9.798	9.794	9.796	9.791	9.776	9.762
0.21	9.711	9.71	9.711	9.771	9.796	9.803	9.798	9.804	9.805	9.803	9.809	9.808	9.795	0.21	9.713	9.717	9.76	9.778	9.786	9.786	9.794	9.798	9.794	9.796	9.791	9.776	9.762
0.21083	9.711	9.71	9.711	9.771	9.796	9.803	9.798	9.804	9.805	9.803	9.809	9.808	9.795	0.21083	9.713	9.717	9.76	9.778	9.786	9.786	9.794	9.798	9.794	9.796	9.791	9.776	9.762
0.21167	9.711	9.71	9.711	9.771	9.796	9.803	9.798	9.804	9.805	9.803	9.809	9.808	9.795	0.21167	9.713	9.717	9.76	9.778	9.786	9.786	9.794	9.798	9.794	9.796	9.791	9.776	9.762
0.2125	9.711	9.71	9.711	9.771	9.796	9.803	9.798	9.804	9.805	9.803	9.809	9.808	9.795	0.2125	9.713	9.717	9.76	9.778	9.786	9.786	9.794	9.798	9.794	9.796	9.791	9.776	9.762
0.21333	9.711	9.71	9.711	9.771	9.796	9.803	9.798	9.804	9.805	9.803	9.809	9.808	9.795	0.21333	9.713	9.717	9.76	9.778	9.786	9.786	9.794	9.798	9.794	9.796	9.791	9.776	9.762
0.21417	9.711	9.71	9.711	9.771	9.796	9.803	9.798	9.804	9.805	9.803	9.809	9.808	9.795	0.21417	9.713	9.717	9.76	9.778	9.786	9.786	9.794	9.798	9.794	9.796	9.791	9.776	9.762
0.215	9.711	9.71	9.711	9.771	9.796	9.803	9.798	9.804	9.805	9.803	9.809	9.808	9.795	0.215	9.713	9.717	9.76	9.778	9.786	9.786	9.794	9.798	9.794	9.796	9.791	9.776	9.762
0.21583	9.711	9.71	9.711	9.771	9.796	9.803	9.798	9.804	9.805	9.803	9.809	9.808	9.795	0.21583	9.714	9.717	9.76	9.778	9.786	9.786	9.794	9.798	9.794	9.796	9.791	9.775	9.762
0.21667	9.711	9.71	9.711	9.771	9.796	9.803	9.798	9.804	9.805	9.803	9.809	9.808	9.795	0.21667	9.714	9.717	9.76	9.778	9.786	9.786	9.794	9.798	9.794	9.796	9.791	9.775	9.762
0.2175	9.711	9.71	9.711	9.771	9.796	9.803	9.798	9.804	9.805	9.803	9.809	9.808	9.795	0.2175	9.714	9.717	9.76	9.778	9.786	9.786	9.794	9.798	9.794	9.796	9.791	9.775	9.762
0.21833	9.711	9.71	9.711	9.771	9.796	9.803	9.798	9.804	9.805	9.803	9.809	9.808	9.796	0.21833	9.714	9.717	9.76	9.778	9.786	9.786	9.794	9.798	9.795	9.796	9.791	9.775	9.762
0.21917	9.711	9.71	9.711	9.771	9.796	9.803	9.798	9.804	9.805	9.803	9.809	9.808	9.796	0.21917	9.714	9.717	9.76	9.778	9.786	9.786	9.794	9.798	9.795	9.796	9.791	9.775	9.762
0.22	9.711	9.71	9.711	9.771	9.796	9.803	9.798	9.804	9.805	9.803	9.809	9.808	9.796	0.22	9.714	9.717	9.76	9.778	9.786	9.786	9.794	9.798	9.795	9.796	9.791	9.775	9.762
0.22083	9.711	9.71	9.711	9.771	9.796	9.803	9.799	9.804	9.805	9.803	9.809	9.808	9.796	0.22083	9.714	9.717	9.76	9.778	9.786	9.786	9.794	9.798	9.795	9.796	9.791	9.775	9.762
0.22167	9.711	9.71	9.711	9.771	9.796	9.803	9.799	9.804	9.805	9.803	9.809	9.808	9.796	0.22167	9.714	9.717	9.76	9.778	9.786	9.787	9.794	9.798	9.795	9.796	9.791	9.775	9.762
0.2225	9.711	9.71	9.711	9.771	9.796	9.803	9.799	9.804	9.805	9.803	9.809	9.808	9.796	0.2225	9.714	9.717	9.76	9.778	9.786	9.787	9.794	9.798	9.795	9.796	9.791	9.775	9.762
0.22333	9.711	9.71	9.711	9.771	9.796	9.803	9.799	9.804	9.805	9.803	9.809	9.808	9.796	0.22333	9.714	9.717	9.76	9.778	9.786	9.787	9.794	9.798	9.795	9.796	9.791	9.775	9.762
0.22417	9.711	9.71	9.711	9.771	9.796	9.803	9.799	9.804	9.805	9.803	9.809	9.808	9.796	0.22417	9.714	9.717	9.76	9.778	9.786	9.787	9.794	9.798	9.795	9.796	9.791	9.775	9.762
0.225	9.711	9.71	9.711	9.771	9.796	9.803	9.799	9.804	9.805	9.803	9.809	9.808	9.796	0.225	9.714	9.717	9.76	9.778	9.786	9.787	9.794	9.798	9.795	9.796	9.791	9.775	9.762
0.22583	9.712	9.71	9.711	9.771	9.796	9.803	9.799	9.804	9.805	9.803	9.809	9.808	9.796	0.22583	9.714	9.717	9.76	9.778	9.786	9.787	9.794	9.798	9.795	9.796	9.791	9.775	9.762
0.22667	9.712	9.71	9.711	9.771	9.796	9.803	9.799	9.804	9.805	9.803	9.809	9.808	9.796	0.22667	9.714	9.717	9.76	9.778	9.786	9.787	9.794	9.798	9.795	9.796	9.791	9.775	9.762
0.2275	9.712	9.71	9.711	9.771	9.796	9.803	9.799	9.804	9.805	9.803	9.809	9.808	9.796	0.2275	9.714	9.717	9.76	9.778	9.786	9.787	9.794	9.798	9.795	9.796	9.791	9.775	9.762
0.22833	9.712	9.71	9.711	9.771	9.796	9.803	9.799	9.804	9.805	9.803	9.809	9.808	9.796	0.22833	9.715	9.717	9.76	9.778	9.786	9.787	9.794	9.798	9.795	9.796	9.791	9.775	9.762
0.22917	9.712	9.71	9.711	9.771	9.796	9.803	9.799	9.804	9.805	9.803	9.809	9.808	9.796	0.22917	9.715	9.717	9.76	9.778	9.786	9.787	9.794	9.798	9.795	9.796	9.791	9.775	9.762
0.23	9.712	9.71	9.711	9.771	9.796	9.803	9.799	9.804	9.805	9.803	9.809	9.808	9.796	0.23	9.715	9.717	9.76	9.778	9.786	9.787	9.794	9.798	9.795	9.796	9.791	9.775	9.762
0.23083	9.712	9.71	9.711	9.771	9.796	9.803	9.799	9.804	9.805	9.803	9.809	9.808	9.796	0.23083	9.715	9.717	9.76	9.778	9.786	9.787	9.794	9.798	9.795	9.796	9.791	9.775	9.762
0.23167	9.712	9.71	9.711	9.771	9.796	9.803	9.799	9.804	9.805	9.803	9.809	9.808	9.796	0.23167	9.715	9.717	9.76	9.778	9.786	9.787	9.794	9.798	9.795	9.796	9.791	9.775	9.762
0.2325	9.712	9.71	9.711	9.771	9.796	9.803	9.799	9.804	9.805	9.803	9.809	9.808	9.796	0.2325	9.715	9.717	9.76	9.778	9.786	9.787	9.794	9.798	9.795	9.796	9.791	9.775	9.762
0.23333	9.712	9.71	9.711	9.771	9.796	9.803	9.799	9.804	9.805	9.803	9.809	9.808	9.796	0.23333	9.715	9.717	9.76	9.778	9.786	9.787	9.794	9.798	9.795	9.796	9.791	9.775	9.762
0.23417	9.712	9.71	9.711	9.771	9.796	9.803	9.799	9.804	9.806	9.803	9.809	9.808	9.796	0.23417	9.715	9.717	9.76	9.778	9.786	9.787	9.794	9.798	9.795	9.796	9.791	9.775	9.762
0.235	9.713	9.71	9.711	9.771	9.796	9.803	9.799	9.804	9.806	9.803	9.809	9.808	9.796	0.235	9.715	9.717	9.76	9.778	9.786	9.787	9.794	9.798	9.795	9.796	9.791	9.775	9.762
0.23583	9.713	9.71	9.711	9.771	9.796	9.803	9.799	9.804	9.806	9.803	9.809	9.808	9.796	0.23583	9.715	9.717	9.76	9.778	9.786	9.787	9.794	9.798	9.795	9.796	9.791	9.775	9.762
0.23667	9.713	9.71	9.711	9.771	9.796	9.803	9.8	9.804	9.806	9.803	9.809	9.808	9.796	0.23667	9.715	9.717	9.76	9.778	9.786	9.787	9.794	9.798	9.795	9.796	9.791	9.775	9.762
0.2375	9.713	9.71	9.711	9.771	9.796	9.803	9.8	9.804	9.806	9.803	9.809	9.808	9.796	0.2375	9.715	9.717	9.76	9.778	9.786	9.787	9.794	9.798	9.796	9.796	9.791	9.775	9.762
0.23833	9.713	9.71	9.711	9.771	9.796	9.803	9.8	9.804	9.806	9.803	9.809	9.808	9.796	0.23833	9.715	9.717	9.76	9.778	9.786	9.787	9.794	9.798	9.796	9.796	9.791	9.775	9.762
0.23917	9.713	9.71	9.711	9.771	9.796	9.803	9.8	9.804	9.806	9.804	9.809	9.808	9.796	0.23917	9.715	9.717	9.76	9.778	9.786	9.787	9.794	9.798	9.796	9.796	9.791	9.775	9.762
0.24	9.713	9.71	9.711	9.771	9.796	9.803	9.8	9.804	9.806	9.804	9.809	9.808	9.796	0.24	9.715	9.717	9.76	9.778	9.786	9.787	9.794	9.798	9.796	9.796	9.791	9.775	9.763
0.24083	9.713	9.71	9.711	9.771	9.796	9.803	9.8	9.804	9.806	9.804	9.809	9.808	9.796	0.24083	9.715	9.717	9.76	9.778	9.786	9.787	9.794	9.798	9.796	9.796	9.791	9.775	9.763
0.24167	9.713	9.71	9.711	9.771	9.796	9.803	9.8	9.803	9.806	9.804	9.809	9.808	9.796	0.24167	9.715	9.717	9.76	9.778	9.786	9.787	9.794	9.798	9.796	9.796	9.791	9.775	9.763
0.2425	9.713	9.71	9.711	9.771	9.796	9.803	9.8	9.803	9.806	9.804	9.809	9.808	9.796	0.2425	9.715	9.717	9.76	9.778	9.786	9.787	9.794	9.798	9.796	9.796	9.791	9.775	9.763
0.24333	9.714	9.71	9.711	9.771	9.796	9.803	9.8	9.803	9.806	9.804	9.809	9.808	9.796	0.24333	9.715	9.717	9.761	9.778	9.786	9.787	9.794	9.798	9.796	9.796	9.791	9.775	9.763
0.24417	9.714	9.71	9.711	9.771	9.796	9.803	9.8	9.803	9.806	9.804	9.809	9.808	9.796	0.24417	9.715	9.717	9.761	9.778	9.786	9.787	9.794	9.798	9.796	9.796	9.791	9.775	9.763
0.245	9.714	9.71	9.711	9.771	9.796	9.803	9.8	9.803	9.806	9.804	9.809	9.808	9.796	0.245	9.715	9.717	9.761	9.778	9.786	9.787	9.794	9.798	9.796	9.796	9.791	9.775	9.763
0.24583	9.714	9.71	9.711	9.771	9.796	9.803	9.8	9.803	9.806	9.804	9.809	9.808	9.796	0.24583	9.715	9.717	9.761	9.778	9.786	9.788	9.794	9.798	9.796	9.796	9.791	9.775	9.763
0.24667	9.714	9.711	9.711	9.771	9.796	9.803	9.8	9.803	9.806	9.804	9.809	9.808	9.796	0.24667	9.715	9.717	9.761	9.778	9.786	9.788	9.794	9.798	9.796	9.796	9.791	9.775	9.763
0.2475	9.714	9.711	9.711	9.771	9.796	9.803	9.8	9.803	9.806	9.804	9.809	9.808	9.796	0.2475	9.716	9.717	9.761	9.778	9.786	9.788	9.794	9.798	9.796	9.796	9.791	9.775	9.763
0.24833	9.714	9.711	9.711	9.771	9.796	9.803	9.8	9.803	9.806	9.804	9.809	9.808	9.796	0.24833	9.716	9.717	9.761	9.778	9.786	9.788	9.794	9.798	9.796	9.796	9.791	9.775	9.763
0.24917	9.714	9.711	9.711	9.771	9.796	9.803	9.8	9.803	9.806	9.804	9.809	9.808	9.796	0.24917	9.716	9.717	9.761	9.778	9.786	9.788	9.794	9.798	9.796	9.796	9.791	9.775	9.763
0.25	9.714	9.711	9.711	9.771	9.796	9.803	9.8	9.803	9.806	9.804	9.809	9.808	9.796	0.25	9.716	9.717	9.761	9.778	9.786	9.788	9.794	9.798	9.796	9.796	9.791	9.775	9.763
0.25083	9.715	9.711	9.711	9.771	9.796	9.803	9.8	9.803	9.806	9.804	9.809	9.808	9.796	0.25083	9.716	9.717	9.761	9.779	9.786	9.788	9.794	9.798	9.796	9.796	9.791	9.775	9.763
0.25167	9.715	9.711	9.711	9.771	9.796	9.803	9.8	9.803	9.806	9.804	9.809	9.808	9.796	0.25167	9.716	9.717	9.761	9.779	9.786	9.788	9.794	9.798	9.796	9.796	9.791	9.775	9.763
0.2525	9.715	9.711	9.711	9.771	9.796	9.803	9.8	9.803	9.806	9.804	9.809	9.808	9.796	0.2525	9.716	9.717	9.761	9.779	9.786	9.788	9.794	9.798	9.796	9.796	9.791	9.775	9.763
0.25333	9.715	9.711	9.711	9.771	9.796	9.803	9.8	9.803	9.806	9.804	9.809	9.808	9.796	0.25333	9.716	9.717	9.761	9.779	9.786	9.788	9.794	9.798	9.796	9.796	9.791	9.775	9.763
0.25417	9.715	9.711	9.711	9.771	9.796	9.803	9.8	9.803	9.807	9.804	9.809	9.808	9.796	0.25417	9.716	9.717	9.761	9.779	9.786	9.788	9.794	9.798	9.796	9.796	9.791	9.775	9.763
0.255	9.715	9.711	9.711	9.771	9.796	9.804	9.8	9.803	9.807	9.804	9.809	9.808	9.796	0.255	9.716	9.717	9.761	9.779	9.786	9.788	9.795	9.798	9.796	9.796	9.791	9.775	9.763
0.25583	9.715	9.711	9.711	9.771	9.796	9.804	9.8	9.803	9.807	9.804	9.809	9.808	9.796	0.25583	9.716	9.717	9.761	9.779	9.786	9.788	9.795	9.798	9.796	9.796	9.791	9.775	9.763
0.25667	9.716	9.711	9.711	9.771	9.796	9.804	9.8	9.804	9.807	9.804	9.809	9.808	9.796	0.25667	9.716	9.717	9.761	9.779	9.786	9.788	9.795	9.798	9.796	9.796	9.791	9.775	9.763
0.2575	9.716	9.711	9.711	9.771	9.796	9.804	9.8	9.804	9.807	9.804	9.809	9.808	9.796	0.2575	9.716	9.717	9.761	9.779	9.786	9.788	9.795	9.798	9.796	9.796	9.791	9.775	9.763
0.25833	9.716	9.711	9.712	9.771	9.796	9.804	9.8	9.804	9.807	9.804	9.809	9.808	9.796	0.25833	9.716	9.717	9.761	9.779	9.786	9.788	9.795	9.798	9.796	9.796	9.791	9.775	9.763
0.25917	9.716	9.711	9.712	9.771	9.796	9.804	9.801	9.804	9.807	9.804	9.809	9.808	9.797	0.25917	9.716	9.717	9.761	9.779	9.786	9.788	9.795	9.798	9.796	9.796	9.791	9.775	9.763
0.26	9.716	9.711	9.712	9.772	9.796	9.804	9.801	9.804	9.807	9.804	9.809	9.808	9.797	0.26	9.717	9.717	9.761	9.779	9.786	9.788	9.795	9.798	9.796	9.796	9.791	9.775	9.763
0.26083	9.716	9.711	9.712	9.772	9.796	9.804	9.801	9.804	9.807	9.804	9.809	9.808	9.797	0.26083	9.717	9.717	9.761	9.779	9.786	9.788	9.795	9.798	9.796	9.796	9.791	9.775	9.763
0.26167	9.717	9.711	9.712	9.772	9.796	9.804	9.801	9.804	9.807	9.804	9.809	9.808	9.797	0.26167	9.717	9.717	9.761	9.779	9.786	9.788	9.795	9.798	9.796	9.796	9.791	9.775	9.763
0.2625	9.717	9.711	9.712	9.772	9.796	9.804	9.801	9.804	9.807	9.804	9.809	9.808	9.797	0.2625	9.717	9.717	9.761	9.779	9.786	9.788	9.795	9.798	9.796	9.796	9.791	9.775	9.763
0.26333	9.717	9.711	9.712	9.772	9.796	9.804	9.801	9.804	9.807	9.804	9.81	9.808	9.797	0.26333	9.717	9.717	9.761	9.779	9.786	9.788	9.795	9.798	9.796	9.796	9.791	9.775	9.763
0.26417	9.717	9.711	9.712	9.772	9.796	9.804	9.801	9.804	9.807	9.804	9.81	9.808	9.797	0.26417	9.717	9.717	9.761	9.779	9.786	9.788	9.795	9.798	9.796	9.796	9.791	9.775	9.763
0.265	9.717	9.711	9.712	9.772	9.796	9.804	9.801	9.804	9.807	9.804	9.81	9.808	9.797	0.265	9.717	9.717	9.761	9.779	9.786	9.788	9.795	9.798	9.796	9.796	9.791	9.775	9.763
0.26583	9.718	9.711	9.712	9.772	9.796	9.804	9.801	9.804	9.807	9.804	9.81	9.808	9.797	0.26583	9.717	9.717	9.761	9.78	9.786	9.788	9.795	9.798	9.796	9.796	9.791	9.775	9.763
0.26667	9.718	9.711	9.712	9.772	9.796	9.804	9.801	9.804	9.807	9.804	9.81	9.808	9.797	0.26667	9.717	9.717	9.761	9.78	9.787	9.788	9.795	9.798	9.796	9.796	9.791	9.775	9.763
0.2675	9.718	9.711	9.712	9.772	9.796	9.804	9.801	9.804	9.807	9.804	9.81	9.808	9.797	0.2675	9.717	9.717	9.761	9.78	9.787	9.788	9.795	9.798	9.796	9.796	9.791	9.775	9.763
0.26833	9.718	9.711	9.712	9.772	9.796	9.804	9.801	9.804	9.807	9.804	9.81	9.808	9.797	0.26833	9.717	9.717	9.761	9.78	9.787	9.788	9.795	9.798	9.796	9.796	9.791	9.775	9.763
0.26917	9.718	9.711	9.712	9.772	9.796	9.804	9.801	9.804	9.807	9.804	9.81	9.808	9.797	0.26917	9.717	9.717	9.761	9.78	9.787	9.788	9.795	9.798	9.796	9.797	9.791	9.775	9.763
0.27	9.719	9.711	9.712	9.772	9.796	9.804	9.801	9.804	9.807	9.804	9.809	9.808	9.797	0.27	9.717	9.717	9.761	9.78	9.787	9.788	9.795	9.798	9.796	9.797	9.791	9.775	9.763
0.27083	9.719	9.711	9.713	9.772	9.796	9.804	9.801	9.804	9.807	9.804	9.809	9.808	9.797	0.27083	9.717	9.717	9.761	9.78	9.787	9.788	9.795	9.798	9.796	9.797	9.791	9.775	9.763
0.27167	9.719	9.711	9.713	9.772	9.796	9.804	9.801	9.804	9.807	9.804	9.809	9.808	9.798	0.27167	9.717	9.717	9.761	9.78	9.787	9.788	9.795	9.798	9.796	9.797	9.791	9.775	9.763
0.2725	9.719	9.711	9.713	9.772	9.796	9.804	9.801	9.804	9.807	9.804	9.809	9.808	9.798	0.2725	9.717	9.717	9.761	9.78	9.787	9.788	9.796	9.798	9.797	9.797	9.791	9.775	9.763
0.27333	9.719	9.711	9.713	9.772	9.796	9.804	9.801	9.804	9.807	9.804	9.809	9.808	9.798	0.27333	9.717	9.717	9.761	9.78	9.787	9.788	9.796	9.798	9.797	9.797	9.791	9.775	9.763
0.27417	9.72	9.711	9.713	9.772	9.796	9.804	9.801	9.804	9.807	9.804	9.809	9.808	9.798	0.27417	9.718	9.717	9.762	9.78	9.787	9.788	9.796	9.798	9.797	9.797	9.791	9.776	9.763
0.275	9.72	9.711	9.713	9.772	9.796	9.804	9.801	9.804	9.807	9.804	9.809	9.808	9.798	0.275	9.718	9.717	9.762	9.78	9.787	9.788	9.796	9.798	9.797	9.797	9.791	9.776	9.763
0.27583	9.72	9.711	9.713	9.772	9.796	9.804	9.801	9.804	9.807	9.804	9.809	9.808	9.798	0.27583	9.718	9.717	9.762	9.78	9.787	9.788	9.796	9.798	9.797	9.797	9.791	9.776	9.763
0.27667	9.72	9.711	9.713	9.772	9.796	9.804	9.801	9.804	9.807	9.804	9.809	9.808	9.798	0.27667	9.718	9.717	9.762	9.78	9.787	9.788	9.796	9.798	9.797	9.797	9.791	9.776	9.763
0.2775	9.72	9.711	9.713	9.772	9.796	9.804	9.802	9.804	9.807	9.804	9.809	9.808	9.798	0.2775	9.718	9.717	9.762	9.78	9.787	9.788	9.796	9.798	9.797	9.797	9.791	9.776	9.763
0.27833	9.721	9.711	9.713	9.772	9.796	9.804	9.802	9.804	9.807	9.804	9.809	9.808	9.798	0.27833	9.718	9.717	9.762	9.78	9.787	9.788	9.796	9.798	9.797	9.797	9.791	9.776	9.763
0.27917	9.721	9.711	9.713	9.772	9.796	9.804	9.802	9.804	9.807	9.804	9.809	9.808	9.798	0.27917	9.718	9.717	9.762	9.78	9.787	9.788	9.796	9.798	9.797	9.797	9.791	9.776	9.764
0.28	9.721	9.711	9.713	9.772	9.796	9.804	9.802	9.804	9.807	9.804	9.809	9.808	9.798	0.28	9.718	9.717	9.762	9.78	9.787	9.788	9.796	9.798	9.797	9.797	9.791	9.776	9.764
0.28083	9.721	9.711	9.713	9.772	9.796	9.804	9.802	9.804	9.807	9.804	9.809	9.808	9.798	0.28083	9.718	9.717	9.762	9.78	9.787	9.788	9.796	9.798	9.797	9.797	9.791	9.776	9.764
0.28167	9.721	9.711	9.713	9.772	9.796	9.804	9.802	9.804	9.807	9.805	9.809	9.808	9.798	0.28167	9.718	9.717	9.762	9.78	9.787	9.788	9.796	9.798	9.797	9.798	9.791	9.776	9.764
0.2825	9.721	9.711	9.713	9.772	9.796	9.804	9.802	9.804	9.807	9.805	9.809	9.808	9.798	0.2825	9.718	9.717	9.762	9.78	9.787	9.788	9.796	9.798	9.797	9.798	9.791	9.776	9.764
0.28333	9.721	9.712	9.713	9.772	9.796	9.804	9.802	9.804	9.807	9.805	9.809	9.808	9.798	0.28333	9.718	9.717	9.762	9.781	9.787	9.788	9.796	9.798	9.797	9.798	9.791	9.776	9.764
0.28417	9.721	9.712	9.713	9.772	9.796	9.804	9.802	9.804	9.807	9.805	9.81	9.808	9.798	0.28417	9.718	9.717	9.762	9.781	9.787	9.788	9.796	9.798	9.797	9.798	9.791	9.776	9.764
0.285	9.722	9.712	9.713	9.772	9.796	9.804	9.802	9.804	9.808	9.805	9.81	9.808	9.798	0.285	9.718	9.717	9.762	9.781	9.787	9.788	9.796	9.798	9.798	9.798	9.791	9.776	9.764
0.28583	9.722	9.712	9.713	9.772	9.796	9.804	9.802	9.804	9.808	9.805	9.81	9.808	9.798	0.28583	9.719	9.717	9.762	9.781	9.787	9.789	9.796	9.798	9.798	9.798	9.791	9.776	9.764
0.28667	9.722	9.712	9.713	9.772	9.796	9.805	9.802	9.804	9.808	9.805	9.81	9.808	9.798	0.28667	9.719	9.718	9.762	9.781	9.787	9.789	9.796	9.798	9.798	9.798	9.791	9.776	9.764
0.2875	9.722	9.712	9.713	9.772	9.796	9.805	9.802	9.804	9.808	9.805	9.81	9.808	9.798	0.2875	9.719	9.718	9.762	9.781	9.787	9.789	9.796	9.798	9.798	9.798	9.791	9.776	9.764
0.28833	9.722	9.712	9.713	9.772	9.796	9.805	9.802	9.804	9.808	9.805	9.81	9.808	9.798	0.28833	9.719	9.718	9.762	9.781	9.787	9.789	9.796	9.798	9.798	9.798	9.791	9.776	9.764
0.28917	9.722	9.712	9.713	9.772	9.796	9.805	9.802	9.804	9.808	9.805	9.81	9.808	9.798	0.28917	9.719	9.718	9.762	9.781	9.787	9.789	9.796	9.798	9.798	9.798	9.791	9.776	9.764
0.29	9.722	9.712	9.713	9.772	9.796	9.805	9.802	9.804	9.808	9.805	9.81	9.808	9.798	0.29	9.719	9.718	9.762	9.781	9.787	9.789	9.797	9.798	9.798	9.798	9.791	9.776	9.764
0.29083	9.722	9.712	9.713	9.773	9.796	9.805	9.802	9.804	9.808	9.805	9.81	9.808	9.798	0.29083	9.719	9.718	9.762	9.781	9.787	9.789	9.797	9.798	9.798	9.798	9.791	9.776	9.764
0.29167	9.722	9.712	9.713	9.773	9.796	9.805	9.802	9.804	9.808	9.805	9.81	9.808	9.798	0.29167	9.719	9.718	9.762	9.781	9.788	9.789	9.797	9.798	9.798	9.798	9.791	9.776	9.764
0.2925	9.723	9.712	9.713	9.773	9.796	9.805	9.802	9.804	9.808	9.805	9.81	9.808	9.798	0.2925	9.719	9.718	9.762	9.781	9.788	9.789	9.797	9.798	9.798	9.798	9.791	9.776	9.764
0.29333	9.723	9.712	9.713	9.773	9.797	9.805	9.802	9.804	9.808	9.805	9.81	9.808	9.798	0.29333	9.719	9.718	9.762	9.781	9.788	9.789	9.797	9.798	9.798	9.798	9.791	9.776	9.764
0.29417	9.723	9.712	9.713	9.773	9.797	9.805	9.802	9.804	9.808	9.805	9.81	9.808	9.799	0.29417	9.719	9.718	9.762	9.781	9.788	9.789	9.797	9.798	9.798	9.798	9.791	9.776	9.764
0.295	9.723	9.712	9.713	9.773	9.797	9.805	9.803	9.804	9.808	9.805	9.81	9.808	9.799	0.295	9.719	9.718	9.762	9.781	9.788	9.789	9.797	9.799	9.798	9.798	9.791	9.776	9.764
0.29583	9.723	9.712	9.713	9.773	9.797	9.805	9.803	9.804	9.808	9.805	9.81	9.808	9.799	0.29583	9.72	9.718	9.762	9.781	9.788	9.789	9.797	9.799	9.798	9.798	9.791	9.776	9.764
0.29667	9.723	9.712	9.713	9.773	9.797	9.805	9.803	9.805	9.808	9.805	9.81	9.808	9.799	0.29667	9.72	9.718	9.762	9.781	9.788	9.789	9.797	9.799	9.798	9.798	9.791	9.776	9.764
0.2975	9.723	9.713	9.713	9.773	9.797	9.805	9.803	9.805	9.808	9.805	9.81	9.808	9.799	0.2975	9.72	9.718	9.762	9.781	9.788	9.789	9.797	9.799	9.798	9.798	9.791	9.776	9.764
0.29833	9.723	9.713	9.713	9.773	9.797	9.805	9.803	9.805	9.808	9.805	9.81	9.808	9.799	0.29833	9.72	9.718	9.762	9.781	9.788	9.789	9.797	9.799	9.798	9.798	9.791	9.776	9.765
0.29917	9.723	9.713	9.713	9.773	9.797	9.805	9.803	9.805	9.808	9.805	9.81	9.808	9.799	0.29917	9.72	9.718	9.762	9.781	9.788	9.789	9.797	9.799	9.798	9.798	9.791	9.776	9.765
0.3	9.724	9.713	9.713	9.773	9.797	9.805	9.803	9.805	9.809	9.805	9.81	9.808	9.799	0.3	9.72	9.718	9.762	9.781	9.788	9.789	9.797	9.799	9.798	9.798	9.791	9.776	9.765
0.30083	9.724	9.713	9.713	9.773	9.797	9.805	9.803	9.805	9.809	9.805	9.81	9.808	9.799	0.30083	9.72	9.718	9.762	9.781	9.788	9.789	9.797	9.799	9.798	9.799	9.791	9.776	9.765
0.30167	9.724	9.713	9.713	9.773	9.797	9.805	9.803	9.805	9.809	9.805	9.81	9.808	9.799	0.30167	9.72	9.718	9.762	9.781	9.788	9.789	9.797	9.799	9.798	9.799	9.791	9.776	9.765
0.3025	9.724	9.713	9.713	9.773	9.797	9.805	9.803	9.805	9.809	9.805	9.81	9.808	9.799	0.3025	9.72	9.718	9.763	9.781	9.788	9.789	9.798	9.799	9.798	9.799	9.791	9.776	9.765
0.30333	9.724	9.713	9.713	9.773	9.797	9.805	9.803	9.805	9.809	9.805	9.81	9.808	9.799	0.30333	9.72	9.718	9.763	9.781	9.788	9.789	9.798	9.799	9.798	9.799	9.791	9.776	9.765
0.30417	9.724	9.713	9.713	9.773	9.797	9.805	9.803	9.805	9.809	9.805	9.81	9.808	9.799	0.30417	9.72	9.718	9.763	9.781	9.788	9.789	9.798	9.799	9.799	9.799	9.791	9.776	9.765
0.305	9.724	9.713	9.713	9.773	9.797	9.805	9.803	9.805	9.809	9.805	9.81	9.808	9.799	0.305	9.72	9.718	9.763	9.781	9.788	9.789	9.798	9.799	9.799	9.799	9.791	9.776	9.765
0.30583	9.724	9.713	9.713	9.774	9.798	9.805	9.803	9.805	9.809	9.805	9.81	9.808	9.799	0.30583	9.72	9.718	9.763	9.781	9.788	9.789	9.798	9.799	9.799	9.799	9.791	9.776	9.765
0.30667	9.724	9.713	9.713	9.774	9.798	9.805	9.803	9.805	9.809	9.805	9.81	9.808	9.799	0.30667	9.72	9.718	9.763	9.781	9.788	9.789	9.798	9.799	9.799	9.799	9.791	9.776	9.765
0.3075	9.724	9.713	9.713	9.774	9.798	9.805	9.803	9.805	9.809	9.805	9.811	9.808	9.799	0.3075	9.72	9.718	9.763	9.781	9.788	9.789	9.798	9.8	9.799	9.799	9.791	9.776	9.765
0.30833	9.724	9.713	9.713	9.774	9.798	9.805	9.803	9.805	9.809	9.805	9.811	9.808	9.799	0.30833	9.72	9.718	9.763	9.781	9.788	9.789	9.798	9.8	9.799	9.799	9.791	9.776	9.765
0.30917	9.724	9.713	9.713	9.774	9.798	9.805	9.803	9.805	9.809	9.805	9.811	9.808	9.799	0.30917	9.721	9.718	9.763	9.781	9.788	9.789	9.798	9.8	9.799	9.799	9.791	9.776	9.765
0.31	9.725	9.713	9.713	9.774	9.798	9.805	9.803	9.805	9.809	9.805	9.811	9.808	9.8	0.31	9.721	9.718	9.763	9.781	9.788	9.79	9.798	9.8	9.799	9.799	9.791	9.776	9.765
0.31083	9.725	9.713	9.713	9.774	9.798	9.805	9.803	9.805	9.809	9.805	9.811	9.808	9.8	0.31083	9.721	9.718	9.763	9.781	9.788	9.79	9.798	9.8	9.799	9.799	9.791	9.776	9.765
0.31167	9.725	9.713	9.713	9.774	9.798	9.805	9.803	9.805	9.809	9.805	9.811	9.808	9.8	0.31167	9.721	9.718	9.763	9.781	9.788	9.79	9.798	9.8	9.799	9.799	9.791	9.776	9.765
0.3125	9.725	9.713	9.713	9.774	9.798	9.805	9.803	9.805	9.809	9.805	9.811	9.808	9.8	0.3125	9.721	9.718	9.763	9.781	9.788	9.79	9.798	9.8	9.799	9.799	9.791	9.776	9.765
0.31333	9.725	9.713	9.713	9.774	9.798	9.805	9.803	9.805	9.809	9.806	9.811	9.808	9.8	0.31333	9.721	9.718	9.763	9.781	9.788	9.79	9.798	9.8	9.799	9.799	9.791	9.776	9.765
0.31417	9.725	9.713	9.713	9.774	9.798	9.805	9.803	9.805	9.809	9.806	9.811	9.808	9.8	0.31417	9.721	9.718	9.763	9.782	9.788	9.79	9.798	9.8	9.799	9.799	9.792	9.776	9.765
0.315	9.725	9.713	9.713	9.774	9.798	9.805	9.803	9.805	9.809	9.806	9.811	9.808	9.8	0.315	9.721	9.718	9.763	9.782	9.788	9.79	9.798	9.8	9.799	9.799	9.792	9.776	9.765
0.31583	9.725	9.713	9.713	9.774	9.798	9.805	9.803	9.805	9.809	9.806	9.811	9.808	9.8	0.31583	9.721	9.718	9.763	9.782	9.788	9.79	9.798	9.8	9.799	9.799	9.792	9.776	9.766
0.31667	9.725	9.713	9.713	9.774	9.798	9.805	9.804	9.805	9.809	9.806	9.81	9.808	9.8	0.31667	9.721	9.718	9.763	9.782	9.789	9.79	9.798	9.8	9.799	9.799	9.792	9.776	9.766
0.3175	9.725	9.713	9.713	9.774	9.798	9.805	9.804	9.805	9.809	9.806	9.81	9.808	9.8	0.3175	9.722	9.718	9.763	9.782	9.789	9.79	9.798	9.8	9.799	9.799	9.792	9.776	9.766
0.31833	9.725	9.713	9.713	9.774	9.798	9.805	9.804	9.805	9.809	9.806	9.81	9.808	9.8	0.31833	9.722	9.718	9.763	9.782	9.789	9.79	9.798	9.8	9.799	9.799	9.792	9.776	9.766
0.31917	9.725	9.714	9.713	9.774	9.798	9.805	9.804	9.805	9.809	9.806	9.81	9.808	9.8	0.31917	9.722	9.718	9.763	9.782	9.789	9.79	9.798	9.8	9.799	9.799	9.792	9.776	9.766
0.32	9.725	9.714	9.713	9.774	9.798	9.805	9.804	9.805	9.809	9.806	9.81	9.808	9.8	0.32	9.722	9.718	9.763	9.782	9.789	9.79	9.798	9.8	9.8	9.799	9.792	9.776	9.766
0.32083	9.725	9.714	9.713	9.774	9.798	9.805	9.804	9.805	9.809	9.806	9.81	9.808	9.8	0.32083	9.722	9.718	9.763	9.782	9.789	9.791	9.798	9.8	9.8	9.799	9.792	9.776	9.766
0.32167	9.725	9.714	9.713	9.774	9.798	9.805	9.804	9.805	9.809	9.806	9.81	9.808	9.8	0.32167	9.722	9.718	9.763	9.782	9.789	9.791	9.798	9.8	9.8	9.799	9.792	9.776	9.766
0.3225	9.725	9.714	9.713	9.774	9.798	9.805	9.804	9.805	9.809	9.806	9.81	9.808	9.8	0.3225	9.722	9.718	9.763	9.782	9.789	9.791	9.798	9.8	9.8	9.799	9.792	9.776	9.766
0.32333	9.725	9.714	9.713	9.774	9.798	9.805	9.804	9.805	9.809	9.806	9.81	9.808	9.8	0.32333	9.722	9.718	9.763	9.782	9.789	9.791	9.798	9.8	9.8	9.799	9.792	9.776	9.766
0.32417	9.725	9.714	9.713	9.774	9.798	9.805	9.804	9.805	9.809	9.806	9.81	9.808	9.8	0.32417	9.722	9.718	9.763	9.782	9.789	9.791	9.798	9.8	9.8	9.799	9.792	9.776	9.766
0.325	9.725	9.714	9.713	9.774	9.798	9.805	9.804	9.805	9.809	9.806	9.81	9.809	9.8	0.325	9.722	9.718	9.763	9.782	9.789	9.791	9.798	9.8	9.8	9.799	9.792	9.776	9.766
0.32583	9.725	9.714	9.713	9.774	9.798	9.805	9.804	9.805	9.81	9.806	9.81	9.809	9.8	0.32583	9.722	9.718	9.763	9.782	9.789	9.791	9.798	9.8	9.8	9.799	9.792	9.776	9.766
0.32667	9.725	9.714	9.713	9.774	9.798	9.805	9.804	9.805	9.81	9.806	9.81	9.809	9.8	0.32667	9.722	9.718	9.763	9.782	9.789	9.791	9.798	9.8	9.8	9.799	9.792	9.776	9.766
0.3275	9.725	9.714	9.713	9.774	9.798	9.805	9.804	9.805	9.81	9.806	9.81	9.809	9.8	0.3275	9.723	9.718	9.763	9.782	9.789	9.791	9.798	9.8	9.8	9.799	9.792	9.776	9.766
0.32833	9.725	9.714	9.713	9.774	9.799	9.805	9.804	9.805	9.81	9.806	9.81	9.809	9.8	0.32833	9.723	9.718	9.763	9.782	9.789	9.791	9.798	9.8	9.8	9.799	9.792	9.777	9.766
0.32917	9.725	9.714	9.713	9.775	9.799	9.805	9.804	9.805	9.81	9.806	9.81	9.809	9.8	0.32917	9.723	9.718	9.763	9.782	9.789	9.791	9.798	9.8	9.8	9.799	9.792	9.777	9.766
0.33	9.724	9.714	9.713	9.775	9.799	9.805	9.804	9.805	9.81	9.806	9.81	9.809	9.8	0.33	9.723	9.718	9.763	9.782	9.789	9.791	9.798	9.8	9.8	9.8	9.792	9.777	9.766
0.33083	9.724	9.714	9.713	9.775	9.799	9.805	9.804	9.805	9.81	9.807	9.81	9.809	9.8	0.33083	9.723	9.718	9.763	9.782	9.789	9.791	9.798	9.8	9.8	9.8	9.792	9.777	9.766
0.33167	9.724	9.714	9.713	9.775	9.799	9.805	9.804	9.805	9.81	9.807	9.81	9.809	9.8	0.33167	9.723	9.718	9.763	9.782	9.789	9.791	9.798	9.8	9.8	9.8	9.792	9.777	9.766
0.3325	9.724	9.714	9.713	9.775	9.799	9.805	9.804	9.805	9.81	9.807	9.81	9.809	9.8	0.3325	9.723	9.718	9.763	9.782	9.789	9.791	9.799	9.8	9.8	9.8	9.792	9.777	9.766
0.33333	9.724	9.714	9.713	9.775	9.799	9.806	9.804	9.805	9.81	9.807	9.81	9.809	9.8	0.33333	9.723	9.718	9.763	9.782	9.789	9.791	9.799	9.8	9.8	9.8	9.792	9.777	9.766
0.33417	9.724	9.714	9.714	9.775	9.799	9.806	9.804	9.805	9.81	9.807	9.81	9.809	9.8	0.33417	9.723	9.718	9.763	9.782	9.789	9.791	9.799	9.8	9.8	9.8	9.792	9.777	9.766
0.335	9.724	9.714	9.714	9.775	9.799	9.806	9.805	9.805	9.81	9.807	9.81	9.809	9.8	0.335	9.723	9.718	9.763	9.782	9.789	9.791	9.799	9.8	9.8	9.8	9.792	9.777	9.766
0.33583	9.724	9.714	9.714	9.775	9.799	9.806	9.805	9.805	9.81	9.807	9.81	9.809	9.801	0.33583	9.723	9.718	9.763	9.782	9.789	9.791	9.799	9.801	9.8	9.8	9.792	9.777	9.766
0.33667	9.724	9.714	9.714	9.775	9.799	9.806	9.805	9.805	9.81	9.807	9.81	9.809	9.801	0.33667	9.723	9.718	9.763	9.782	9.789	9.791	9.799	9.801	9.8	9.8	9.792	9.777	9.766
0.3375	9.724	9.714	9.714	9.775	9.799	9.806	9.805	9.805	9.81	9.807	9.81	9.809	9.801	0.3375	9.723	9.718	9.763	9.782	9.789	9.791	9.799	9.801	9.801	9.8	9.792	9.777	9.766
0.33833	9.724	9.714	9.714	9.776	9.799	9.806	9.805	9.805	9.81	9.807	9.81	9.809	9.801	0.33833	9.723	9.718	9.763	9.782	9.789	9.791	9.799	9.801	9.801	9.8	9.792	9.777	9.766
0.33917	9.724	9.714	9.714	9.776	9.799	9.806	9.805	9.805	9.81	9.807	9.81	9.809	9.801	0.33917	9.723	9.718	9.763	9.782	9.789	9.791	9.799	9.801	9.801	9.8	9.792	9.777	9.766
0.34	9.724	9.714	9.714	9.776	9.799	9.806	9.805	9.805	9.81	9.807	9.81	9.809	9.801	0.34	9.723	9.718	9.763	9.782	9.789	9.791	9.799	9.801	9.801	9.8	9.792	9.777	9.766
0.34083	9.724	9.714	9.714	9.776	9.799	9.806	9.805	9.805	9.81	9.807	9.81	9.809	9.801	0.34083	9.723	9.718	9.763	9.782	9.789	9.792	9.799	9.801	9.801	9.8	9.792	9.777	9.766
0.34167	9.724	9.714	9.714	9.776	9.799	9.806	9.805	9.805	9.81	9.807	9.81	9.81	9.801	0.34167	9.723	9.719	9.763	9.782	9.789	9.792	9.799	9.801	9.801	9.8	9.792	9.777	9.766
0.3425	9.723	9.714	9.714	9.776	9.799	9.806	9.805	9.805	9.81	9.807	9.81	9.81	9.801	0.3425	9.723	9.719	9.763	9.782	9.789	9.792	9.799	9.801	9.801	9.8	9.792	9.777	9.766
0.34333	9.723	9.714	9.714	9.776	9.799	9.806	9.805	9.805	9.81	9.807	9.81	9.81	9.801	0.34333	9.723	9.719	9.763	9.782	9.789	9.792	9.799	9.801	9.801	9.8	9.792	9.777	9.766
0.34417	9.723	9.714	9.714	9.776	9.799	9.806	9.805	9.805	9.81	9.807	9.81	9.81	9.801	0.34417	9.723	9.719	9.763	9.782	9.789	9.792	9.799	9.801	9.801	9.8	9.792	9.777	9.766
0.345	9.723	9.714	9.714	9.776	9.799	9.806	9.805	9.805	9.81	9.807	9.81	9.81	9.801	0.345	9.723	9.719	9.763	9.782	9.79	9.792	9.799	9.801	9.801	9.8	9.792	9.777	9.766
0.34583	9.723	9.715	9.714	9.776	9.799	9.806	9.805	9.805	9.81	9.807	9.81	9.81	9.801	0.34583	9.723	9.719	9.763	9.782	9.79	9.792	9.799	9.801	9.801	9.8	9.792	9.777	9.766
0.34667	9.723	9.715	9.714	9.776	9.799	9.806	9.805	9.805	9.81	9.807	9.81	9.81	9.801	0.34667	9.724	9.719	9.763	9.782	9.79	9.792	9.799	9.801	9.801	9.8	9.792	9.777	9.766
0.3475	9.723	9.715	9.714	9.776	9.8	9.806	9.805	9.805	9.81	9.807	9.81	9.81	9.801	0.3475	9.724	9.719	9.763	9.782	9.79	9.792	9.799	9.801	9.801	9.8	9.792	9.777	9.766
0.34833	9.723	9.715	9.714	9.776	9.8	9.806	9.805	9.805	9.81	9.807	9.81	9.81	9.801	0.34833	9.724	9.719	9.763	9.782	9.79	9.792	9.799	9.801	9.801	9.8	9.792	9.777	9.766
0.34917	9.723	9.715	9.715	9.776	9.8	9.807	9.805	9.805	9.81	9.807	9.81	9.81	9.801	0.34917	9.724	9.719	9.763	9.782	9.79	9.792	9.799	9.801	9.801	9.8	9.792	9.777	9.766
0.35	9.723	9.715	9.715	9.776	9.8	9.807	9.805	9.805	9.81	9.807	9.81	9.81	9.801	0.35	9.724	9.719	9.763	9.782	9.79	9.792	9.799	9.801	9.801	9.8	9.792	9.777	9.766
0.35083	9.723	9.715	9.715	9.776	9.8	9.807	9.806	9.805	9.81	9.807	9.81	9.81	9.801	0.35083	9.724	9.719	9.763	9.782	9.79	9.792	9.799	9.801	9.801	9.8	9.792	9.777	9.766
0.35167	9.723	9.715	9.715	9.776	9.8	9.807	9.806	9.805	9.81	9.807	9.81	9.81	9.801	0.35167	9.724	9.719	9.763	9.782	9.79	9.792	9.8	9.801	9.801	9.8	9.793	9.777	9.766
0.3525	9.723	9.715	9.715	9.776	9.8	9.807	9.806	9.805	9.81	9.808	9.81	9.81	9.801	0.3525	9.724	9.719	9.763	9.782	9.79	9.792	9.8	9.801	9.801	9.8	9.793	9.777	9.767
0.35333	9.723	9.715	9.715	9.776	9.8	9.807	9.806	9.805	9.81	9.808	9.81	9.81	9.801	0.35333	9.724	9.719	9.763	9.782	9.79	9.792	9.8	9.801	9.801	9.8	9.793	9.777	9.767
0.35417	9.723	9.715	9.715	9.776	9.8	9.807	9.806	9.805	9.81	9.808	9.81	9.81	9.801	0.35417	9.724	9.719	9.763	9.782	9.79	9.793	9.8	9.801	9.801	9.8	9.793	9.777	9.767
0.355	9.723	9.715	9.715	9.776	9.8	9.807	9.806	9.805	9.81	9.808	9.81	9.81	9.801	0.355	9.724	9.719	9.763	9.782	9.79	9.793	9.8	9.801	9.801	9.8	9.793	9.777	9.767
0.35583	9.723	9.715	9.715	9.776	9.8	9.807	9.806	9.805	9.81	9.808	9.81	9.81	9.801	0.35583	9.724	9.719	9.763	9.782	9.79	9.793	9.8	9.802	9.801	9.8	9.793	9.777	9.767
0.35667	9.723	9.715	9.715	9.776	9.8	9.807	9.806	9.805	9.81	9.808	9.81	9.81	9.801	0.35667	9.724	9.719	9.763	9.782	9.79	9.793	9.8	9.802	9.801	9.8	9.793	9.777	9.767
0.3575	9.723	9.715	9.715	9.776	9.8	9.807	9.806	9.805	9.81	9.808	9.81	9.81	9.801	0.3575	9.724	9.719	9.763	9.782	9.791	9.793	9.8	9.802	9.802	9.8	9.793	9.777	9.767
0.35833	9.723	9.715	9.715	9.776	9.8	9.807	9.806	9.805	9.81	9.808	9.81	9.81	9.801	0.35833	9.724	9.719	9.763	9.782	9.791	9.793	9.8	9.802	9.802	9.8	9.793	9.777	9.767
0.35917	9.723	9.715	9.715	9.776	9.8	9.807	9.806	9.805	9.81	9.808	9.81	9.81	9.801	0.35917	9.725	9.719	9.763	9.782	9.791	9.793	9.8	9.802	9.802	9.8	9.793	9.777	9.766
0.36	9.723	9.715	9.715	9.776	9.8	9.807	9.806	9.805	9.81	9.808	9.81	9.81	9.801	0.36	9.725	9.719	9.763	9.782	9.791	9.793	9.8	9.802	9.802	9.8	9.793	9.777	9.766
0.36083	9.723	9.715	9.715	9.776	9.8	9.807	9.806	9.805	9.81	9.808	9.81	9.81	9.801	0.36083	9.725	9.719	9.763	9.782	9.791	9.793	9.8	9.802	9.802	9.8	9.793	9.777	9.766
0.36167	9.723	9.715	9.715	9.776	9.8	9.807	9.806	9.805	9.81	9.808	9.81	9.81	9.801	0.36167	9.725	9.719	9.763	9.782	9.791	9.793	9.8	9.802	9.802	9.8	9.793	9.778	9.766
0.3625	9.723	9.715	9.715	9.777	9.8	9.807	9.806	9.805	9.81	9.808	9.81	9.81	9.801	0.3625	9.725	9.719	9.764	9.782	9.791	9.793	9.8	9.802	9.802	9.8	9.793	9.778	9.766
0.36333	9.723	9.715	9.715	9.777	9.8	9.807	9.806	9.806	9.81	9.808	9.81	9.811	9.802	0.36333	9.725	9.719	9.764	9.782	9.791	9.793	9.8	9.802	9.802	9.801	9.793	9.778	9.766
0.36417	9.723	9.715	9.715	9.777	9.8	9.807	9.806	9.806	9.81	9.808	9.81	9.811	9.802	0.36417	9.725	9.719	9.764	9.782	9.791	9.793	9.8	9.802	9.802	9.801	9.793	9.778	9.766
0.365	9.723	9.715	9.715	9.777	9.8	9.807	9.806	9.806	9.81	9.808	9.81	9.811	9.802	0.365	9.725	9.719	9.764	9.782	9.791	9.793	9.8	9.802	9.802	9.801	9.793	9.778	9.766
0.36583	9.723	9.715	9.715	9.777	9.8	9.807	9.806	9.806	9.81	9.808	9.811	9.811	9.802	0.36583	9.725	9.719	9.764	9.782	9.791	9.793	9.8	9.802	9.802	9.801	9.793	9.778	9.766
0.36667	9.723	9.715	9.715	9.777	9.8	9.807	9.806	9.806	9.81	9.808	9.811	9.811	9.802	0.36667	9.725	9.719	9.764	9.782	9.791	9.793	9.8	9.802	9.802	9.801	9.793	9.778	9.766
0.3675	9.723	9.715	9.715	9.777	9.8	9.807	9.806	9.806	9.81	9.808	9.811	9.811	9.802	0.3675	9.725	9.719	9.764	9.782	9.791	9.793	9.8	9.802	9.802	9.801	9.794	9.778	9.766
0.36833	9.723	9.715	9.715	9.777	9.8	9.807	9.806	9.806	9.81	9.808	9.811	9.811	9.802	0.36833	9.725	9.719	9.764	9.782	9.791	9.793	9.8	9.802	9.803	9.801	9.794	9.778	9.766
0.36917	9.723	9.715	9.715	9.777	9.8	9.807	9.806	9.806	9.81	9.808	9.811	9.811	9.802	0.36917	9.725	9.719	9.764	9.783	9.791	9.793	9.8	9.802	9.803	9.801	9.794	9.778	9.766
0.37	9.723	9.715	9.715	9.777	9.8	9.807	9.806	9.806	9.81	9.808	9.811	9.811	9.802	0.37	9.725	9.719	9.764	9.783	9.791	9.793	9.8	9.802	9.803	9.801	9.794	9.778	9.766
0.37083	9.723	9.715	9.715	9.777	9.8	9.807	9.806	9.806	9.81	9.808	9.811	9.811	9.802	0.37083	9.726	9.719	9.764	9.783	9.791	9.793	9.8	9.802	9.803	9.801	9.794	9.778	9.766
0.37167	9.723	9.715	9.715	9.777	9.8	9.807	9.806	9.806	9.81	9.808	9.811	9.811	9.802	0.37167	9.726	9.719	9.764	9.783	9.791	9.793	9.8	9.802	9.803	9.801	9.794	9.778	9.766
0.3725	9.723	9.715	9.715	9.777	9.8	9.807	9.806	9.806	9.81	9.808	9.811	9.811	9.802	0.3725	9.726	9.719	9.764	9.783	9.791	9.793	9.8	9.802	9.803	9.801	9.794	9.778	9.766
0.37333	9.723	9.715	9.715	9.777	9.8	9.807	9.806	9.806	9.81	9.808	9.811	9.811	9.802	0.37333	9.726	9.719	9.764	9.783	9.791	9.793	9.8	9.802	9.803	9.801	9.794	9.778	9.766
0.37417	9.723	9.716	9.715	9.777	9.8	9.807	9.806	9.806	9.81	9.808	9.811	9.811	9.802	0.37417	9.726	9.719	9.764	9.783	9.791	9.794	9.8	9.802	9.803	9.801	9.794	9.778	9.766
0.375	9.723	9.716	9.715	9.777	9.8	9.807	9.806	9.806	9.81	9.808	9.811	9.811	9.802	0.375	9.726	9.719	9.764	9.783	9.791	9.794	9.8	9.802	9.803	9.802	9.794	9.778	9.766
0.37583	9.723	9.716	9.715	9.777	9.8	9.807	9.806	9.806	9.81	9.808	9.811	9.811	9.802	0.37583	9.726	9.719	9.764	9.783	9.791	9.794	9.8	9.802	9.803	9.802	9.794	9.778	9.766
0.37667	9.723	9.716	9.716	9.777	9.8	9.808	9.806	9.806	9.81	9.808	9.811	9.811	9.802	0.37667	9.726	9.719	9.764	9.783	9.791	9.794	9.8	9.803	9.803	9.802	9.794	9.778	9.766
0.3775	9.723	9.716	9.716	9.777	9.8	9.808	9.806	9.806	9.81	9.808	9.811	9.811	9.802	0.3775	9.726	9.719	9.764	9.783	9.791	9.794	9.8	9.803	9.803	9.802	9.794	9.778	9.766
0.37833	9.723	9.716	9.716	9.777	9.8	9.808	9.806	9.806	9.81	9.808	9.811	9.811	9.802	0.37833	9.726	9.719	9.764	9.783	9.791	9.794	9.8	9.803	9.803	9.802	9.794	9.778	9.767
0.37917	9.723	9.716	9.716	9.777	9.8	9.808	9.806	9.806	9.811	9.808	9.811	9.811	9.802	0.37917	9.726	9.719	9.764	9.783	9.792	9.794	9.8	9.803	9.803	9.802	9.794	9.778	9.767
0.38	9.723	9.716	9.716	9.777	9.801	9.808	9.806	9.806	9.811	9.808	9.811	9.811	9.802	0.38	9.726	9.719	9.764	9.783	9.792	9.794	9.8	9.803	9.804	9.802	9.794	9.779	9.767
0.38083	9.723	9.716	9.716	9.777	9.801	9.808	9.806	9.806	9.811	9.808	9.811	9.811	9.802	0.38083	9.726	9.719	9.763	9.783	9.792	9.794	9.8	9.803	9.804	9.802	9.794	9.779	9.767
0.38167	9.723	9.716	9.716	9.777	9.801	9.808	9.806	9.806	9.811	9.808	9.811	9.811	9.802	0.38167	9.727	9.719	9.763	9.783	9.792	9.794	9.8	9.803	9.804	9.802	9.794	9.779	9.767
0.3825	9.723	9.716	9.716	9.777	9.801	9.808	9.806	9.806	9.811	9.808	9.811	9.811	9.802	0.3825	9.727	9.719	9.763	9.783	9.792	9.794	9.8	9.803	9.804	9.802	9.794	9.779	9.767
0.38333	9.723	9.716	9.716	9.777	9.801	9.808	9.806	9.806	9.811	9.809	9.811	9.811	9.802	0.38333	9.727	9.719	9.763	9.783	9.792	9.794	9.8	9.803	9.804	9.802	9.794	9.779	9.767
0.38417	9.723	9.716	9.716	9.777	9.801	9.808	9.806	9.806	9.811	9.809	9.811	9.811	9.802	0.38417	9.727	9.719	9.763	9.783	9.792	9.794	9.8	9.803	9.804	9.802	9.794	9.779	9.767
0.385	9.723	9.716	9.716	9.777	9.801	9.808	9.806	9.806	9.811	9.809	9.811	9.811	9.802	0.385	9.727	9.719	9.764	9.783	9.792	9.794	9.8	9.803	9.804	9.802	9.794	9.779	9.767
0.38583	9.723	9.716	9.716	9.777	9.801	9.808	9.806	9.806	9.811	9.809	9.811	9.811	9.802	0.38583	9.727	9.719	9.764	9.783	9.792	9.794	9.8	9.803	9.804	9.802	9.794	9.779	9.767
0.38667	9.723	9.716	9.716	9.778	9.801	9.808	9.806	9.806	9.811	9.809	9.811	9.811	9.802	0.38667	9.727	9.719	9.764	9.783	9.792	9.794	9.8	9.803	9.804	9.802	9.794	9.779	9.767
0.3875	9.723	9.716	9.716	9.778	9.801	9.808	9.806	9.806	9.811	9.809	9.811	9.811	9.802	0.3875	9.727	9.719	9.764	9.783	9.792	9.794	9.8	9.803	9.804	9.802	9.794	9.779	9.767
0.38833	9.723	9.716	9.716	9.778	9.801	9.808	9.806	9.806	9.811	9.809	9.811	9.811	9.802	0.38833	9.727	9.719	9.764	9.783	9.792	9.794	9.8	9.803	9.804	9.802	9.794	9.779	9.767
0.38917	9.723	9.716	9.716	9.778	9.801	9.808	9.806	9.806	9.811	9.809	9.811	9.811	9.802	0.38917	9.727	9.719	9.764	9.783	9.792	9.794	9.8	9.803	9.804	9.802	9.794	9.779	9.767
0.39	9.723	9.716	9.716	9.778	9.801	9.808	9.806	9.806	9.811	9.809	9.811	9.811	9.802	0.39	9.727	9.719	9.764	9.783	9.792	9.794	9.8	9.803	9.804	9.802	9.794	9.779	9.767
0.39083	9.723	9.716	9.716	9.778	9.801	9.808	9.806	9.806	9.811	9.809	9.811	9.811	9.802	0.39083	9.727	9.719	9.764	9.783	9.792	9.794	9.8	9.803	9.805	9.802	9.794	9.779	9.767
0.39167	9.723	9.716	9.716	9.778	9.801	9.808	9.806	9.807	9.811	9.809	9.811	9.811	9.802	0.39167	9.727	9.719	9.764	9.783	9.792	9.795	9.8	9.803	9.805	9.802	9.794	9.779	9.767
0.3925	9.723	9.716	9.716	9.778	9.801	9.808	9.806	9.807	9.811	9.809	9.811	9.811	9.802	0.3925	9.727	9.719	9.764	9.783	9.792	9.795	9.8	9.803	9.805	9.802	9.794	9.779	9.767
0.39333	9.723	9.716	9.716	9.778	9.801	9.808	9.806	9.807	9.811	9.809	9.811	9.811	9.802	0.39333	9.728	9.719	9.764	9.783	9.792	9.795	9.8	9.803	9.805	9.802	9.794	9.779	9.767
0.39417	9.723	9.716	9.716	9.778	9.802	9.808	9.806	9.807	9.811	9.809	9.812	9.811	9.802	0.39417	9.728	9.72	9.764	9.783	9.792	9.795	9.8	9.803	9.805	9.802	9.794	9.779	9.767
0.395	9.723	9.716	9.716	9.778	9.802	9.808	9.807	9.807	9.811	9.809	9.812	9.811	9.802	0.395	9.728	9.72	9.764	9.783	9.792	9.795	9.8	9.803	9.805	9.802	9.794	9.779	9.767
0.39583	9.723	9.716	9.716	9.778	9.802	9.808	9.807	9.807	9.811	9.809	9.812	9.811	9.803	0.39583	9.728	9.72	9.764	9.783	9.792	9.795	9.8	9.803	9.805	9.802	9.794	9.779	9.767
0.39667	9.723	9.716	9.716	9.778	9.802	9.808	9.807	9.807	9.811	9.81	9.812	9.811	9.803	0.39667	9.728	9.72	9.764	9.783	9.792	9.795	9.8	9.804	9.805	9.802	9.794	9.779	9.767
0.3975	9.723	9.716	9.716	9.778	9.802	9.808	9.807	9.807	9.811	9.81	9.812	9.811	9.803	0.3975	9.728	9.72	9.765	9.783	9.793	9.795	9.8	9.804	9.805	9.802	9.794	9.779	9.767
0.39833	9.723	9.716	9.716	9.778	9.802	9.808	9.807	9.807	9.811	9.81	9.812	9.811	9.803	0.39833	9.728	9.72	9.765	9.783	9.793	9.795	9.8	9.804	9.805	9.802	9.795	9.779	9.767
0.39917	9.723	9.716	9.716	9.778	9.802	9.808	9.807	9.807	9.811	9.81	9.812	9.811	9.803	0.39917	9.728	9.72	9.765	9.783	9.793	9.795	9.8	9.804	9.805	9.802	9.795	9.779	9.767
0.4	9.724	9.716	9.716	9.779	9.802	9.808	9.807	9.807	9.811	9.81	9.812	9.811	9.803	0.4	9.728	9.72	9.765	9.783	9.793	9.795	9.8	9.804	9.805	9.802	9.795	9.779	9.767
0.40083	9.724	9.716	9.716	9.779	9.802	9.808	9.807	9.807	9.811	9.81	9.812	9.811	9.803	0.40083	9.728	9.72	9.765	9.783	9.793	9.795	9.8	9.804	9.805	9.802	9.795	9.779	9.767
0.40167	9.724	9.716	9.716	9.779	9.802	9.808	9.807	9.807	9.811	9.81	9.812	9.811	9.803	0.40167	9.728	9.72	9.765	9.783	9.793	9.795	9.8	9.804	9.805	9.802	9.795	9.78	9.767
0.4025	9.724	9.716	9.716	9.779	9.802	9.808	9.807	9.807	9.811	9.81	9.812	9.811	9.803	0.4025	9.728	9.72	9.765	9.783	9.793	9.795	9.8	9.804	9.805	9.802	9.795	9.78	9.767
0.40333	9.724	9.716	9.716	9.779	9.802	9.808	9.807	9.807	9.811	9.81	9.812	9.811	9.803	0.40333	9.728	9.72	9.765	9.783	9.793	9.795	9.8	9.804	9.805	9.802	9.795	9.78	9.767
0.40417	9.724	9.716	9.716	9.779	9.802	9.808	9.807	9.807	9.811	9.81	9.812	9.811	9.803	0.40417	9.729	9.72	9.765	9.783	9.793	9.795	9.8	9.804	9.805	9.802	9.795	9.78	9.767
0.405	9.724	9.716	9.716	9.779	9.802	9.808	9.807	9.807	9.811	9.81	9.812	9.811	9.803	0.405	9.729	9.72	9.765	9.783	9.793	9.795	9.8	9.804	9.805	9.802	9.795	9.78	9.767
0.40583	9.724	9.716	9.716	9.779	9.802	9.808	9.807	9.807	9.811	9.81	9.812	9.811	9.803	0.40583	9.729	9.72	9.765	9.783	9.793	9.795	9.8	9.804	9.806	9.803	9.795	9.78	9.767
0.40667	9.724	9.716	9.716	9.779	9.802	9.808	9.807	9.807	9.811	9.81	9.812	9.811	9.803	0.40667	9.729	9.72	9.765	9.784	9.793	9.795	9.8	9.804	9.806	9.803	9.795	9.78	9.767
0.4075	9.724	9.716	9.716	9.779	9.802	9.808	9.807	9.807	9.811	9.81	9.812	9.811	9.803	0.4075	9.729	9.72	9.765	9.784	9.793	9.795	9.8	9.804	9.806	9.803	9.795	9.78	9.767
0.40833	9.724	9.716	9.716	9.779	9.802	9.808	9.807	9.807	9.811	9.81	9.812	9.811	9.803	0.40833	9.729	9.72	9.765	9.784	9.793	9.795	9.8	9.804	9.806	9.803	9.795	9.78	9.767
0.40917	9.724	9.716	9.716	9.779	9.803	9.808	9.807	9.807	9.811	9.81	9.812	9.811	9.803	0.40917	9.729	9.72	9.765	9.784	9.793	9.795	9.8	9.804	9.806	9.803	9.795	9.78	9.767
0.41	9.724	9.716	9.716	9.779	9.803	9.808	9.807	9.807	9.811	9.81	9.812	9.811	9.803	0.41	9.729	9.72	9.765	9.784	9.793	9.795	9.8	9.804	9.806	9.803	9.795	9.78	9.767
0.41083	9.724	9.716	9.716	9.779	9.803	9.808	9.807	9.807	9.811	9.81	9.812	9.812	9.803	0.41083	9.729	9.72	9.765	9.784	9.793	9.795	9.8	9.804	9.806	9.803	9.795	9.78	9.767
0.41167	9.724	9.716	9.716	9.779	9.803	9.808	9.807	9.807	9.811	9.81	9.812	9.812	9.803	0.41167	9.729	9.72	9.765	9.784	9.793	9.796	9.8	9.804	9.806	9.803	9.795	9.78	9.767
0.4125	9.725	9.716	9.716	9.78	9.803	9.808	9.808	9.807	9.811	9.81	9.812	9.812	9.803	0.4125	9.729	9.72	9.765	9.784	9.793	9.796	9.8	9.804	9.806	9.803	9.795	9.78	9.767
0.41333	9.725	9.716	9.716	9.78	9.803	9.808	9.808	9.807	9.811	9.81	9.812	9.812	9.803	0.41333	9.729	9.72	9.765	9.784	9.793	9.796	9.8	9.804	9.806	9.803	9.795	9.78	9.767
0.41417	9.725	9.716	9.716	9.78	9.803	9.808	9.808	9.807	9.811	9.81	9.813	9.812	9.803	0.41417	9.729	9.72	9.765	9.784	9.793	9.796	9.8	9.804	9.806	9.803	9.795	9.78	9.767
0.415	9.725	9.716	9.716	9.78	9.803	9.808	9.808	9.807	9.811	9.81	9.813	9.812	9.803	0.415	9.729	9.72	9.765	9.784	9.793	9.796	9.8	9.804	9.806	9.803	9.795	9.78	9.767
0.41583	9.725	9.716	9.716	9.78	9.803	9.808	9.808	9.808	9.811	9.81	9.813	9.812	9.803	0.41583	9.729	9.72	9.765	9.784	9.793	9.796	9.8	9.804	9.806	9.803	9.795	9.78	9.767
0.41667	9.725	9.716	9.716	9.78	9.803	9.808	9.808	9.808	9.811	9.81	9.813	9.812	9.803	0.41667	9.729	9.72	9.765	9.784	9.793	9.796	9.8	9.804	9.806	9.803	9.795	9.78	9.767
0.4175	9.725	9.716	9.716	9.78	9.803	9.808	9.808	9.808	9.811	9.81	9.813	9.812	9.803	0.4175	9.729	9.72	9.765	9.784	9.793	9.796	9.8	9.804	9.806	9.803	9.795	9.78	9.767
0.41833	9.725	9.716	9.716	9.78	9.803	9.808	9.808	9.808	9.811	9.81	9.813	9.812	9.803	0.41833	9.729	9.721	9.765	9.784	9.793	9.796	9.8	9.804	9.806	9.803	9.795	9.78	9.767
0.41917	9.725	9.716	9.716	9.78	9.803	9.808	9.808	9.808	9.812	9.81	9.813	9.812	9.803	0.41917	9.729	9.721	9.765	9.784	9.793	9.796	9.8	9.804	9.806	9.803	9.795	9.78	9.767
0.42	9.725	9.716	9.716	9.78	9.803	9.808	9.808	9.808	9.812	9.81	9.813	9.812	9.803	0.42	9.729	9.721	9.765	9.784	9.793	9.796	9.8	9.805	9.806	9.803	9.795	9.78	9.767
0.42083	9.725	9.716	9.716	9.78	9.803	9.808	9.808	9.808	9.812	9.81	9.813	9.812	9.803	0.42083	9.729	9.721	9.765	9.784	9.793	9.796	9.801	9.805	9.806	9.803	9.795	9.781	9.767
0.42167	9.725	9.716	9.716	9.78	9.803	9.808	9.808	9.808	9.812	9.81	9.813	9.812	9.803	0.42167	9.729	9.721	9.765	9.784	9.793	9.796	9.801	9.805	9.807	9.803	9.795	9.781	9.767
0.4225	9.725	9.717	9.716	9.78	9.803	9.808	9.808	9.808	9.812	9.81	9.813	9.812	9.803	0.4225	9.729	9.721	9.765	9.784	9.793	9.796	9.801	9.805	9.807	9.803	9.795	9.781	9.767
0.42333	9.725	9.717	9.716	9.78	9.803	9.808	9.808	9.808	9.812	9.81	9.813	9.812	9.803	0.42333	9.729	9.721	9.766	9.784	9.793	9.796	9.801	9.805	9.807	9.803	9.795	9.781	9.767
0.42417	9.725	9.717	9.716	9.78	9.803	9.808	9.808	9.808	9.812	9.81	9.813	9.812	9.803	0.42417	9.729	9.721	9.766	9.784	9.793	9.796	9.801	9.805	9.807	9.804	9.795	9.781	9.767
0.425	9.725	9.717	9.716	9.78	9.803	9.808	9.808	9.808	9.812	9.81	9.813	9.812	9.803	0.425	9.729	9.721	9.766	9.784	9.793	9.796	9.8	9.805	9.807	9.804	9.795	9.781	9.768
0.42583	9.725	9.717	9.716	9.78	9.803	9.808	9.808	9.808	9.812	9.81	9.813	9.812	9.803	0.42583	9.729	9.721	9.766	9.784	9.793	9.796	9.8	9.805	9.807	9.804	9.795	9.781	9.768
0.42667	9.725	9.717	9.716	9.78	9.803	9.808	9.808	9.808	9.812	9.81	9.813	9.812	9.803	0.42667	9.729	9.721	9.766	9.784	9.793	9.796	9.8	9.805	9.807	9.804	9.795	9.781	9.768
0.4275	9.725	9.717	9.716	9.78	9.803	9.808	9.808	9.808	9.812	9.81	9.813	9.812	9.803	0.4275	9.73	9.721	9.766	9.784	9.793	9.796	9.8	9.805	9.807	9.804	9.795	9.781	9.768
0.42833	9.725	9.717	9.716	9.78	9.803	9.808	9.808	9.808	9.812	9.81	9.813	9.812	9.803	0.42833	9.73	9.721	9.766	9.784	9.793	9.796	9.8	9.805	9.807	9.804	9.795	9.781	9.768
0.42917	9.725	9.717	9.716	9.78	9.803	9.808	9.808	9.808	9.812	9.81	9.813	9.812	9.803	0.42917	9.73	9.721	9.766	9.784	9.794	9.796	9.8	9.805	9.807	9.804	9.795	9.781	9.768
0.43	9.725	9.717	9.716	9.78	9.803	9.808	9.808	9.808	9.812	9.81	9.813	9.812	9.803	0.43	9.73	9.721	9.766	9.784	9.794	9.796	9.8	9.805	9.807	9.804	9.795	9.781	9.768
0.43083	9.725	9.717	9.716	9.78	9.803	9.808	9.808	9.808	9.812	9.811	9.813	9.812	9.803	0.43083	9.73	9.721	9.766	9.784	9.794	9.796	9.8	9.805	9.807	9.804	9.795	9.781	9.768
0.43167	9.725	9.717	9.716	9.78	9.803	9.808	9.808	9.808	9.812	9.811	9.813	9.812	9.803	0.43167	9.73	9.721	9.766	9.784	9.794	9.796	9.8	9.805	9.807	9.804	9.795	9.781	9.768
0.4325	9.725	9.717	9.716	9.78	9.803	9.808	9.808	9.808	9.812	9.811	9.813	9.812	9.803	0.4325	9.73	9.721	9.766	9.784	9.794	9.796	9.8	9.805	9.807	9.804	9.795	9.781	9.768
0.43333	9.725	9.717	9.716	9.78	9.803	9.808	9.808	9.808	9.812	9.811	9.813	9.812	9.803	0.43333	9.73	9.721	9.766	9.784	9.794	9.796	9.8	9.805	9.807	9.804	9.795	9.781	9.768
0.43417	9.725	9.717	9.716	9.78	9.803	9.808	9.808	9.808	9.812	9.811	9.813	9.813	9.803	0.43417	9.73	9.721	9.766	9.784	9.794	9.796	9.8	9.805	9.807	9.804	9.795	9.781	9.768
0.435	9.725	9.717	9.716	9.78	9.803	9.808	9.808	9.808	9.812	9.811	9.813	9.813	9.803	0.435	9.73	9.721	9.766	9.784	9.794	9.796	9.8	9.805	9.807	9.804	9.796	9.781	9.768
0.43583	9.725	9.717	9.716	9.78	9.803	9.808	9.808	9.808	9.813	9.811	9.813	9.813	9.803	0.43583	9.73	9.721	9.766	9.784	9.794	9.796	9.8	9.805	9.807	9.805	9.796	9.781	9.768
0.43667	9.725	9.717	9.716	9.78	9.803	9.808	9.808	9.808	9.813	9.811	9.813	9.813	9.803	0.43667	9.73	9.721	9.766	9.784	9.794	9.796	9.8	9.805	9.807	9.805	9.796	9.781	9.767
0.4375	9.725	9.717	9.716	9.78	9.803	9.808	9.808	9.808	9.813	9.811	9.813	9.813	9.803	0.4375	9.73	9.721	9.766	9.784	9.794	9.796	9.8	9.805	9.807	9.805	9.796	9.781	9.767
0.43833	9.725	9.717	9.716	9.781	9.803	9.809	9.808	9.808	9.813	9.811	9.813	9.813	9.803	0.43833	9.73	9.721	9.766	9.784	9.794	9.796	9.8	9.805	9.807	9.805	9.796	9.781	9.767
0.43917	9.725	9.717	9.716	9.781	9.803	9.809	9.808	9.808	9.813	9.811	9.813	9.813	9.803	0.43917	9.73	9.721	9.766	9.784	9.794	9.796	9.8	9.805	9.807	9.805	9.796	9.781	9.767
0.44	9.725	9.717	9.716	9.781	9.803	9.809	9.808	9.809	9.813	9.811	9.813	9.813	9.803	0.44	9.73	9.721	9.766	9.784	9.794	9.796	9.8	9.805	9.807	9.805	9.796	9.781	9.767
0.44083	9.725	9.717	9.716	9.781	9.803	9.809	9.808	9.809	9.813	9.811	9.813	9.813	9.803	0.44083	9.73	9.721	9.766	9.784	9.794	9.796	9.8	9.805	9.807	9.805	9.796	9.781	9.767
0.44167	9.725	9.717	9.716	9.781	9.803	9.809	9.809	9.809	9.813	9.811	9.813	9.813	9.803	0.44167	9.73	9.721	9.766	9.785	9.794	9.796	9.8	9.805	9.807	9.805	9.796	9.781	9.767
0.4425	9.725	9.717	9.716	9.781	9.803	9.809	9.809	9.809	9.813	9.811	9.813	9.813	9.803	0.4425	9.73	9.721	9.766	9.785	9.794	9.796	9.8	9.805	9.807	9.805	9.796	9.781	9.767
0.44333	9.725	9.717	9.716	9.781	9.803	9.809	9.809	9.809	9.813	9.811	9.813	9.813	9.803	0.44333	9.73	9.721	9.766	9.785	9.794	9.796	9.8	9.806	9.807	9.805	9.796	9.781	9.767
0.44417	9.726	9.717	9.716	9.781	9.803	9.809	9.809	9.809	9.813	9.811	9.813	9.814	9.803	0.44417	9.73	9.721	9.766	9.785	9.794	9.796	9.8	9.806	9.807	9.805	9.796	9.781	9.767
0.445	9.726	9.717	9.716	9.781	9.803	9.809	9.809	9.809	9.813	9.811	9.813	9.814	9.803	0.445	9.73	9.721	9.766	9.785	9.794	9.796	9.8	9.806	9.807	9.805	9.796	9.781	9.767
0.44583	9.726	9.717	9.716	9.781	9.803	9.809	9.809	9.809	9.813	9.811	9.813	9.814	9.803	0.44583	9.73	9.721	9.766	9.785	9.794	9.797	9.8	9.806	9.807	9.805	9.796	9.781	9.767
0.44667	9.726	9.717	9.716	9.781	9.803	9.809	9.809	9.809	9.813	9.811	9.813	9.814	9.803	0.44667	9.73	9.721	9.767	9.785	9.794	9.797	9.8	9.806	9.807	9.805	9.796	9.781	9.767
0.4475	9.726	9.717	9.716	9.781	9.803	9.809	9.809	9.809	9.813	9.811	9.813	9.814	9.803	0.4475	9.73	9.721	9.767	9.785	9.794	9.797	9.8	9.806	9.807	9.805	9.796	9.781	9.767
0.44833	9.726	9.717	9.716	9.781	9.803	9.809	9.809	9.809	9.813	9.811	9.813	9.814	9.803	0.44833	9.73	9.721	9.767	9.785	9.794	9.797	9.8	9.806	9.807	9.805	9.796	9.781	9.767
0.44917	9.726	9.717	9.716	9.781	9.803	9.809	9.809	9.809	9.813	9.811	9.813	9.814	9.803	0.44917	9.73	9.721	9.767	9.785	9.794	9.797	9.8	9.806	9.807	9.805	9.796	9.781	9.767
0.45	9.726	9.717	9.716	9.782	9.803	9.809	9.809	9.809	9.813	9.811	9.813	9.814	9.803	0.45	9.73	9.721	9.767	9.785	9.794	9.797	9.8	9.806	9.807	9.805	9.796	9.781	9.767
0.45083	9.726	9.717	9.716	9.782	9.803	9.809	9.809	9.809	9.813	9.811	9.813	9.814	9.803	0.45083	9.73	9.721	9.767	9.785	9.794	9.797	9.8	9.806	9.807	9.805	9.796	9.781	9.767
0.45167	9.726	9.717	9.716	9.782	9.803	9.809	9.809	9.809	9.813	9.811	9.813	9.814	9.803	0.45167	9.73	9.721	9.767	9.785	9.794	9.797	9.8	9.806	9.807	9.805	9.796	9.781	9.767
0.4525	9.726	9.717	9.716	9.782	9.803	9.809	9.809	9.81	9.813	9.812	9.813	9.814	9.803	0.4525	9.73	9.721	9.767	9.785	9.794	9.797	9.8	9.806	9.807	9.805	9.796	9.781	9.767
0.45333	9.726	9.717	9.716	9.782	9.804	9.809	9.809	9.81	9.813	9.812	9.813	9.814	9.803	0.45333	9.73	9.721	9.767	9.785	9.794	9.797	9.8	9.806	9.807	9.805	9.796	9.781	9.767
0.45417	9.726	9.717	9.716	9.782	9.804	9.809	9.809	9.81	9.813	9.812	9.814	9.814	9.803	0.45417	9.73	9.722	9.767	9.785	9.794	9.797	9.8	9.806	9.807	9.805	9.796	9.781	9.767
0.455	9.726	9.717	9.716	9.782	9.804	9.809	9.809	9.81	9.813	9.812	9.814	9.814	9.803	0.455	9.73	9.722	9.767	9.785	9.794	9.797	9.8	9.806	9.807	9.805	9.796	9.781	9.767
0.45583	9.726	9.717	9.716	9.782	9.804	9.809	9.809	9.81	9.813	9.812	9.814	9.814	9.803	0.45583	9.73	9.722	9.767	9.785	9.794	9.797	9.8	9.806	9.807	9.805	9.796	9.781	9.767
0.45667	9.726	9.717	9.716	9.782	9.804	9.809	9.809	9.81	9.813	9.812	9.814	9.814	9.803	0.45667	9.73	9.722	9.767	9.785	9.794	9.797	9.8	9.806	9.807	9.805	9.796	9.781	9.768
0.4575	9.726	9.717	9.716	9.782	9.804	9.809	9.809	9.81	9.813	9.812	9.814	9.814	9.803	0.4575	9.73	9.722	9.767	9.785	9.794	9.797	9.801	9.806	9.807	9.805	9.796	9.781	9.768
0.45833	9.726	9.717	9.716	9.782	9.804	9.809	9.809	9.81	9.813	9.812	9.814	9.814	9.803	0.45833	9.73	9.722	9.767	9.785	9.794	9.797	9.801	9.806	9.807	9.805	9.796	9.781	9.767
0.45917	9.726	9.717	9.716	9.782	9.804	9.809	9.81	9.81	9.814	9.812	9.814	9.814	9.803	0.45917	9.73	9.722	9.767	9.785	9.794	9.797	9.801	9.806	9.807	9.805	9.796	9.781	9.767
0.46	9.726	9.717	9.716	9.782	9.804	9.809	9.81	9.81	9.814	9.812	9.814	9.814	9.803	0.46	9.73	9.722	9.767	9.785	9.794	9.797	9.801	9.806	9.807	9.805	9.796	9.781	9.767
0.46083	9.726	9.717	9.716	9.782	9.804	9.809	9.81	9.81	9.814	9.812	9.814	9.814	9.803	0.46083	9.73	9.722	9.767	9.785	9.794	9.798	9.801	9.806	9.807	9.805	9.796	9.781	9.767
0.46167	9.726	9.717	9.716	9.782	9.804	9.809	9.81	9.81	9.814	9.812	9.814	9.814	9.803	0.46167	9.73	9.722	9.767	9.785	9.794	9.798	9.801	9.806	9.807	9.805	9.796	9.781	9.767
0.4625	9.726	9.717	9.716	9.782	9.804	9.809	9.81	9.81	9.814	9.812	9.814	9.814	9.803	0.4625	9.73	9.722	9.767	9.785	9.794	9.798	9.801	9.806	9.807	9.805	9.796	9.781	9.767
0.46333	9.726	9.717	9.716	9.782	9.804	9.809	9.81	9.81	9.814	9.812	9.814	9.814	9.803	0.46333	9.731	9.722	9.767	9.785	9.794	9.798	9.801	9.806	9.807	9.805	9.796	9.782	9.767
0.46417	9.726	9.717	9.716	9.782	9.804	9.809	9.81	9.81	9.814	9.812	9.814	9.814	9.803	0.46417	9.731	9.722	9.767	9.785	9.794	9.798	9.801	9.806	9.807	9.805	9.796	9.782	9.767
0.465	9.726	9.718	9.716	9.782	9.804	9.809	9.81	9.81	9.814	9.812	9.814	9.814	9.803	0.465	9.731	9.722	9.767	9.785	9.794	9.798	9.801	9.806	9.807	9.805	9.796	9.782	9.767
0.46583	9.726	9.718	9.716	9.782	9.804	9.809	9.81	9.81	9.814	9.812	9.814	9.814	9.803	0.46583	9.731	9.722	9.767	9.785	9.794	9.798	9.801	9.806	9.807	9.805	9.796	9.782	9.767
0.46667	9.726	9.718	9.716	9.782	9.805	9.809	9.81	9.81	9.814	9.812	9.814	9.814	9.803	0.46667	9.731	9.722	9.767	9.785	9.794	9.798	9.801	9.806	9.807	9.805	9.796	9.782	9.767
0.4675	9.726	9.718	9.716	9.782	9.805	9.809	9.81	9.81	9.814	9.812	9.814	9.814	9.803	0.4675	9.731	9.722	9.767	9.786	9.794	9.798	9.801	9.807	9.807	9.805	9.796	9.782	9.767
0.46833	9.726	9.718	9.716	9.782	9.805	9.809	9.81	9.81	9.814	9.812	9.814	9.814	9.803	0.46833	9.731	9.722	9.767	9.786	9.794	9.798	9.801	9.807	9.807	9.805	9.796	9.782	9.767
0.46917	9.726	9.718	9.716	9.782	9.805	9.809	9.81	9.81	9.814	9.812	9.814	9.814	9.803	0.46917	9.731	9.723	9.767	9.786	9.794	9.798	9.801	9.807	9.807	9.806	9.796	9.782	9.767
0.47	9.726	9.718	9.716	9.782	9.805	9.809	9.81	9.81	9.814	9.812	9.814	9.814	9.803	0.47	9.731	9.723	9.767	9.786	9.794	9.798	9.801	9.807	9.807	9.806	9.796	9.782	9.767
0.47083	9.726	9.718	9.716	9.782	9.805	9.809	9.81	9.81	9.814	9.813	9.814	9.814	9.803	0.47083	9.731	9.723	9.767	9.786	9.794	9.798	9.801	9.807	9.807	9.806	9.796	9.782	9.767
0.47167	9.726	9.718	9.716	9.782	9.805	9.809	9.81	9.81	9.814	9.813	9.814	9.814	9.803	0.47167	9.731	9.723	9.767	9.786	9.794	9.798	9.801	9.807	9.807	9.806	9.796	9.782	9.767
0.4725	9.726	9.718	9.716	9.783	9.805	9.809	9.81	9.81	9.814	9.813	9.814	9.814	9.803	0.4725	9.731	9.723	9.767	9.786	9.794	9.798	9.801	9.807	9.807	9.806	9.796	9.782	9.767
0.47333	9.726	9.718	9.716	9.783	9.805	9.809	9.81	9.81	9.814	9.813	9.814	9.814	9.803	0.47333	9.731	9.723	9.767	9.786	9.794	9.798	9.801	9.807	9.807	9.806	9.796	9.782	9.767
0.47417	9.726	9.718	9.716	9.783	9.805	9.809	9.81	9.81	9.814	9.813	9.814	9.814	9.803	0.47417	9.731	9.723	9.767	9.786	9.794	9.798	9.801	9.807	9.807	9.806	9.796	9.782	9.767
0.475	9.726	9.718	9.716	9.783	9.805	9.809	9.81	9.81	9.814	9.813	9.814	9.814	9.803	0.475	9.731	9.723	9.767	9.786	9.794	9.798	9.801	9.807	9.807	9.806	9.796	9.782	9.767
0.47583	9.726	9.718	9.716	9.783	9.805	9.809	9.81	9.81	9.814	9.813	9.814	9.814	9.803	0.47583	9.732	9.723	9.767	9.786	9.794	9.798	9.801	9.807	9.807	9.806	9.796	9.782	9.767
0.47667	9.726	9.718	9.716	9.783	9.805	9.809	9.81	9.81	9.814	9.813	9.814	9.814	9.803	0.47667	9.732	9.723	9.767	9.786	9.794	9.798	9.801	9.807	9.807	9.806	9.796	9.782	9.767
0.4775	9.726	9.717	9.716	9.783	9.805	9.809	9.81	9.81	9.814	9.813	9.814	9.814	9.803	0.4775	9.732	9.723	9.767	9.786	9.794	9.798	9.801	9.807	9.807	9.806	9.796	9.782	9.767
0.47833	9.726	9.717	9.716	9.783	9.805	9.809	9.81	9.81	9.814	9.813	9.814	9.814	9.803	0.47833	9.732	9.723	9.767	9.786	9.794	9.798	9.801	9.807	9.807	9.806	9.796	9.782	9.767
0.47917	9.726	9.717	9.716	9.783	9.805	9.809	9.81	9.81	9.814	9.813	9.814	9.814	9.803	0.47917	9.732	9.723	9.767	9.786	9.795	9.798	9.801	9.807	9.807	9.806	9.796	9.782	9.767
0.48	9.726	9.717	9.716	9.783	9.805	9.809	9.81	9.81	9.814	9.813	9.814	9.814	9.803	0.48	9.732	9.723	9.767	9.786	9.795	9.798	9.801	9.807	9.807	9.806	9.796	9.782	9.767
0.48083	9.726	9.717	9.716	9.783	9.805	9.809	9.81	9.81	9.814	9.813	9.814	9.814	9.803	0.48083	9.732	9.723	9.767	9.786	9.795	9.798	9.801	9.807	9.807	9.806	9.796	9.782	9.768
0.48167	9.726	9.717	9.716	9.783	9.805	9.809	9.81	9.81	9.814	9.813	9.814	9.814	9.803	0.48167	9.732	9.723	9.767	9.786	9.795	9.798	9.801	9.807	9.807	9.806	9.796	9.782	9.768
0.4825	9.726	9.717	9.716	9.783	9.805	9.809	9.81	9.81	9.814	9.813	9.814	9.814	9.803	0.4825	9.732	9.723	9.767	9.786	9.795	9.798	9.801	9.807	9.807	9.806	9.796	9.782	9.768
0.48333	9.726	9.717	9.716	9.783	9.805	9.809	9.81	9.81	9.814	9.814	9.814	9.814	9.803	0.48333	9.732	9.723	9.767	9.786	9.795	9.798	9.801	9.807	9.807	9.806	9.796	9.782	9.768
0.48417	9.726	9.717	9.717	9.783	9.805	9.809	9.81	9.811	9.814	9.814	9.814	9.814	9.803	0.48417	9.732	9.723	9.767	9.786	9.795	9.798	9.801	9.807	9.807	9.806	9.796	9.782	9.768
0.485	9.726	9.717	9.717	9.784	9.805	9.809	9.81	9.811	9.814	9.814	9.814	9.814	9.803	0.485	9.732	9.723	9.767	9.786	9.795	9.798	9.801	9.807	9.807	9.806	9.796	9.782	9.768
0.48583	9.726	9.717	9.717	9.784	9.805	9.809	9.81	9.811	9.814	9.814	9.814	9.814	9.803	0.48583	9.732	9.723	9.767	9.786	9.795	9.798	9.801	9.807	9.807	9.806	9.796	9.782	9.768
0.48667	9.726	9.717	9.717	9.784	9.805	9.809	9.81	9.811	9.814	9.814	9.814	9.814	9.803	0.48667	9.732	9.723	9.767	9.786	9.795	9.798	9.801	9.808	9.807	9.806	9.796	9.782	9.768
0.4875	9.726	9.717	9.717	9.784	9.805	9.809	9.81	9.811	9.814	9.814	9.814	9.814	9.803	0.4875	9.732	9.723	9.767	9.786	9.795	9.798	9.801	9.808	9.807	9.806	9.796	9.782	9.768
0.48833	9.726	9.717	9.717	9.784	9.806	9.809	9.81	9.811	9.814	9.814	9.814	9.814	9.803	0.48833	9.732	9.723	9.767	9.786	9.795	9.798	9.801	9.808	9.807	9.806	9.796	9.782	9.768
0.48917	9.726	9.717	9.717	9.784	9.806	9.809	9.81	9.811	9.814	9.814	9.815	9.814	9.803	0.48917	9.732	9.723	9.767	9.786	9.795	9.798	9.801	9.808	9.807	9.806	9.796	9.782	9.768
0.49	9.727	9.717	9.717	9.784	9.806	9.809	9.811	9.811	9.814	9.814	9.815	9.814	9.803	0.49	9.732	9.723	9.767	9.786	9.795	9.798	9.801	9.808	9.807	9.806	9.797	9.782	9.768
0.49083	9.727	9.717	9.717	9.784	9.806	9.809	9.811	9.811	9.814	9.814	9.815	9.814	9.804	0.49083	9.732	9.723	9.767	9.786	9.795	9.798	9.801	9.808	9.807	9.806	9.797	9.782	9.768
0.49167	9.727	9.717	9.717	9.784	9.806	9.809	9.811	9.811	9.814	9.814	9.815	9.814	9.804	0.49167	9.732	9.723	9.767	9.786	9.795	9.798	9.801	9.808	9.807	9.806	9.797	9.782	9.768
0.4925	9.727	9.717	9.717	9.784	9.806	9.809	9.811	9.811	9.814	9.814	9.815	9.814	9.804	0.4925	9.732	9.723	9.767	9.786	9.795	9.798	9.801	9.808	9.807	9.806	9.797	9.782	9.768
0.49333	9.727	9.717	9.717	9.784	9.806	9.809	9.811	9.811	9.814	9.814	9.815	9.814	9.804	0.49333	9.732	9.723	9.767	9.786	9.795	9.798	9.801	9.808	9.807	9.806	9.797	9.782	9.768
0.49417	9.727	9.717	9.717	9.784	9.806	9.809	9.811	9.811	9.814	9.814	9.815	9.814	9.804	0.49417	9.732	9.723	9.767	9.786	9.795	9.798	9.801	9.808	9.807	9.806	9.797	9.782	9.768
0.495	9.727	9.717	9.717	9.784	9.806	9.809	9.811	9.811	9.814	9.814	9.815	9.814	9.804	0.495	9.732	9.723	9.767	9.786	9.795	9.798	9.801	9.808	9.807	9.807	9.797	9.782	9.768
0.49583	9.727	9.717	9.717	9.784	9.806	9.809	9.811	9.811	9.814	9.814	9.815	9.814	9.804	0.49583	9.732	9.723	9.767	9.786	9.795	9.798	9.801	9.808	9.807	9.807	9.797	9.782	9.768
0.49667	9.727	9.717	9.717	9.784	9.806	9.809	9.811	9.811	9.814	9.814	9.815	9.814	9.804	0.49667	9.732	9.723	9.767	9.786	9.795	9.798	9.801	9.808	9.807	9.807	9.797	9.782	9.768
0.4975	9.727	9.717	9.717	9.784	9.806	9.809	9.811	9.811	9.814	9.814	9.815	9.814	9.804	0.4975	9.732	9.723	9.767	9.786	9.795	9.798	9.801	9.808	9.807	9.807	9.797	9.782	9.768
0.49833	9.727	9.717	9.717	9.784	9.806	9.809	9.811	9.811	9.814	9.814	9.815	9.814	9.804	0.49833	9.732	9.723	9.767	9.786	9.795	9.798	9.801	9.808	9.807	9.807	9.797	9.782	9.768
0.49917	9.727	9.717	9.717	9.784	9.807	9.809	9.811	9.811	9.815	9.814	9.815	9.814	9.804	0.49917	9.732	9.723	9.767	9.786	9.795	9.798	9.801	9.808	9.807	9.807	9.797	9.782	9.768
0.5	9.727	9.717	9.717	9.784	9.807	9.809	9.811	9.811	9.815	9.814	9.815	9.815	9.804	0.5	9.732	9.723	9.767	9.786	9.795	9.798	9.801	9.808	9.807	9.807	9.797	9.782	9.769
0.50083	9.727	9.717	9.717	9.784	9.807	9.809	9.811	9.811	9.815	9.814	9.815	9.815	9.804	0.50083	9.732	9.723	9.767	9.786	9.795	9.799	9.802	9.808	9.807	9.807	9.797	9.782	9.769
0.50167	9.727	9.717	9.717	9.784	9.807	9.809	9.811	9.811	9.815	9.814	9.815	9.815	9.804	0.50167	9.732	9.723	9.767	9.786	9.795	9.799	9.802	9.808	9.807	9.807	9.797	9.782	9.769
0.5025	9.727	9.717	9.717	9.784	9.807	9.809	9.811	9.811	9.815	9.814	9.815	9.815	9.804	0.5025	9.732	9.723	9.767	9.786	9.795	9.799	9.802	9.808	9.807	9.807	9.798	9.782	9.769
0.50333	9.727	9.718	9.717	9.784	9.807	9.809	9.811	9.811	9.815	9.814	9.815	9.815	9.804	0.50333	9.732	9.723	9.767	9.786	9.795	9.799	9.802	9.808	9.807	9.807	9.798	9.782	9.769
0.50417	9.727	9.718	9.717	9.784	9.807	9.809	9.811	9.811	9.815	9.814	9.815	9.815	9.804	0.50417	9.732	9.723	9.767	9.786	9.795	9.799	9.802	9.808	9.807	9.807	9.798	9.782	9.769
0.505	9.727	9.718	9.717	9.784	9.807	9.809	9.811	9.811	9.815	9.814	9.815	9.815	9.804	0.505	9.732	9.723	9.767	9.786	9.795	9.799	9.802	9.808	9.807	9.807	9.798	9.782	9.769
0.50583	9.727	9.718	9.717	9.784	9.807	9.809	9.811	9.811	9.815	9.814	9.815	9.815	9.804	0.50583	9.732	9.723	9.767	9.786	9.795	9.799	9.802	9.808	9.807	9.807	9.798	9.783	9.769
0.50667	9.727	9.718	9.717	9.784	9.807	9.809	9.811	9.811	9.815	9.814	9.815	9.815	9.804	0.50667	9.732	9.723	9.767	9.786	9.795	9.799	9.802	9.808	9.807	9.807	9.798	9.783	9.768
0.5075	9.727	9.718	9.717	9.784	9.807	9.809	9.811	9.811	9.815	9.814	9.815	9.815	9.804	0.5075	9.732	9.723	9.767	9.786	9.795	9.799	9.802	9.808	9.807	9.807	9.798	9.783	9.768
0.50833	9.727	9.718	9.717	9.784	9.807	9.809	9.811	9.811	9.815	9.814	9.815	9.815	9.804	0.50833	9.733	9.723	9.767	9.786	9.795	9.799	9.802	9.808	9.807	9.807	9.798	9.783	9.768
0.50917	9.727	9.718	9.717	9.784	9.807	9.809	9.811	9.811	9.815	9.814	9.815	9.815	9.804	0.50917	9.733	9.723	9.767	9.786	9.795	9.799	9.802	9.808	9.807	9.807	9.798	9.783	9.768
0.51	9.727	9.718	9.717	9.785	9.807	9.809	9.811	9.811	9.815	9.814	9.815	9.815	9.804	0.51	9.733	9.724	9.767	9.786	9.795	9.799	9.802	9.808	9.807	9.807	9.798	9.783	9.768
0.51083	9.727	9.718	9.717	9.785	9.807	9.809	9.811	9.811	9.815	9.814	9.815	9.815	9.804	0.51083	9.733	9.724	9.767	9.786	9.795	9.799	9.802	9.808	9.807	9.807	9.798	9.783	9.768
0.51167	9.727	9.718	9.717	9.785	9.807	9.809	9.811	9.811	9.815	9.814	9.815	9.815	9.804	0.51167	9.733	9.724	9.767	9.786	9.795	9.799	9.802	9.808	9.808	9.807	9.798	9.783	9.768
0.5125	9.727	9.718	9.717	9.785	9.807	9.809	9.811	9.811	9.815	9.814	9.815	9.815	9.804	0.5125	9.733	9.724	9.767	9.786	9.795	9.799	9.802	9.808	9.808	9.807	9.798	9.783	9.768
0.51333	9.727	9.718	9.717	9.785	9.807	9.809	9.811	9.811	9.815	9.814	9.816	9.815	9.804	0.51333	9.733	9.724	9.767	9.786	9.795	9.799	9.802	9.808	9.808	9.807	9.798	9.783	9.768
0.51417	9.727	9.718	9.717	9.785	9.807	9.809	9.811	9.812	9.815	9.814	9.816	9.815	9.804	0.51417	9.733	9.724	9.767	9.786	9.795	9.799	9.802	9.808	9.808	9.808	9.798	9.783	9.768
0.515	9.727	9.718	9.717	9.785	9.807	9.809	9.812	9.812	9.815	9.814	9.816	9.815	9.804	0.515	9.733	9.724	9.767	9.786	9.795	9.799	9.802	9.808	9.808	9.808	9.798	9.783	9.768
0.51583	9.727	9.718	9.717	9.785	9.807	9.809	9.812	9.812	9.815	9.814	9.816	9.815	9.804	0.51583	9.733	9.724	9.768	9.786	9.795	9.799	9.802	9.808	9.808	9.808	9.798	9.783	9.768
0.51667	9.727	9.718	9.717	9.785	9.807	9.809	9.812	9.812	9.815	9.814	9.816	9.815	9.804	0.51667	9.733	9.724	9.768	9.786	9.795	9.799	9.802	9.808	9.808	9.808	9.798	9.783	9.768
0.5175	9.727	9.718	9.717	9.785	9.807	9.809	9.812	9.812	9.815	9.815	9.816	9.815	9.804	0.5175	9.733	9.724	9.768	9.786	9.795	9.799	9.802	9.808	9.808	9.808	9.798	9.783	9.768
0.51833	9.727	9.718	9.718	9.785	9.808	9.809	9.812	9.812	9.815	9.815	9.816	9.815	9.804	0.51833	9.733	9.724	9.768	9.786	9.795	9.799	9.802	9.808	9.808	9.808	9.798	9.784	9.768
0.51917	9.727	9.718	9.718	9.785	9.808	9.809	9.812	9.812	9.815	9.815	9.816	9.815	9.804	0.51917	9.733	9.724	9.768	9.786	9.795	9.799	9.802	9.808	9.808	9.808	9.798	9.784	9.768
0.52	9.727	9.718	9.718	9.785	9.808	9.809	9.812	9.812	9.815	9.815	9.816	9.815	9.804	0.52	9.733	9.724	9.768	9.786	9.795	9.799	9.802	9.808	9.808	9.808	9.798	9.784	9.768
0.52083	9.727	9.718	9.718	9.785	9.808	9.809	9.812	9.812	9.815	9.815	9.816	9.815	9.804	0.52083	9.733	9.724	9.768	9.786	9.795	9.799	9.802	9.808	9.808	9.808	9.798	9.784	9.768
0.52167	9.727	9.718	9.718	9.785	9.808	9.809	9.812	9.812	9.815	9.815	9.816	9.815	9.804	0.52167	9.733	9.724	9.768	9.786	9.795	9.799	9.802	9.808	9.808	9.808	9.798	9.784	9.768
0.5225	9.727	9.718	9.718	9.785	9.808	9.809	9.812	9.812	9.815	9.815	9.816	9.815	9.804	0.5225	9.733	9.725	9.768	9.786	9.795	9.799	9.802	9.808	9.808	9.808	9.798	9.784	9.768
0.52333	9.727	9.718	9.718	9.785	9.808	9.809	9.812	9.812	9.815	9.815	9.816	9.815	9.805	0.52333	9.733	9.725	9.768	9.786	9.795	9.799	9.802	9.808	9.808	9.808	9.798	9.784	9.768
0.52417	9.727	9.718	9.718	9.785	9.808	9.81	9.812	9.812	9.815	9.815	9.816	9.815	9.805	0.52417	9.733	9.725	9.768	9.786	9.795	9.799	9.802	9.808	9.808	9.808	9.798	9.784	9.768
0.525	9.727	9.718	9.718	9.785	9.808	9.81	9.812	9.812	9.815	9.815	9.816	9.815	9.805	0.525	9.734	9.725	9.768	9.786	9.795	9.799	9.802	9.808	9.808	9.808	9.798	9.784	9.768
0.52583	9.727	9.718	9.718	9.785	9.808	9.81	9.812	9.812	9.815	9.815	9.817	9.815	9.805	0.52583	9.734	9.725	9.768	9.786	9.795	9.799	9.802	9.808	9.808	9.808	9.798	9.784	9.768
0.52667	9.727	9.718	9.718	9.785	9.808	9.81	9.812	9.812	9.815	9.815	9.817	9.815	9.805	0.52667	9.734	9.725	9.768	9.786	9.795	9.799	9.802	9.808	9.808	9.808	9.798	9.784	9.768
0.5275	9.727	9.718	9.718	9.785	9.808	9.81	9.812	9.812	9.815	9.815	9.817	9.815	9.805	0.5275	9.734	9.725	9.768	9.786	9.795	9.799	9.802	9.808	9.808	9.808	9.798	9.784	9.768
0.52833	9.727	9.718	9.718	9.785	9.808	9.81	9.812	9.812	9.815	9.815	9.817	9.815	9.805	0.52833	9.734	9.725	9.768	9.786	9.795	9.799	9.802	9.808	9.808	9.808	9.798	9.784	9.768
0.52917	9.727	9.718	9.718	9.785	9.808	9.81	9.812	9.812	9.815	9.815	9.817	9.815	9.805	0.52917	9.734	9.725	9.768	9.786	9.795	9.799	9.802	9.808	9.808	9.808	9.798	9.784	9.768
0.53	9.727	9.718	9.718	9.785	9.808	9.81	9.812	9.812	9.815	9.815	9.817	9.815	9.805	0.53	9.734	9.725	9.768	9.786	9.795	9.799	9.802	9.808	9.808	9.808	9.798	9.784	9.768
0.53083	9.727	9.718	9.718	9.785	9.808	9.81	9.812	9.812	9.815	9.815	9.817	9.815	9.805	0.53083	9.734	9.725	9.768	9.786	9.795	9.799	9.802	9.808	9.808	9.808	9.798	9.784	9.768
0.53167	9.727	9.718	9.718	9.785	9.808	9.81	9.812	9.812	9.815	9.815	9.817	9.815	9.805	0.53167	9.734	9.725	9.768	9.786	9.795	9.799	9.802	9.808	9.808	9.808	9.798	9.784	9.768
0.5325	9.727	9.718	9.718	9.785	9.808	9.81	9.812	9.812	9.815	9.815	9.817	9.816	9.805	0.5325	9.734	9.725	9.768	9.786	9.795	9.799	9.802	9.808	9.808	9.808	9.798	9.784	9.768
0.53333	9.727	9.718	9.718	9.785	9.808	9.81	9.812	9.813	9.815	9.815	9.817	9.816	9.805	0.53333	9.734	9.725	9.768	9.786	9.795	9.8	9.802	9.808	9.808	9.808	9.798	9.784	9.768
0.53417	9.727	9.718	9.718	9.785	9.808	9.81	9.813	9.813	9.815	9.815	9.817	9.816	9.805	0.53417	9.734	9.725	9.768	9.786	9.795	9.8	9.802	9.808	9.808	9.808	9.798	9.784	9.768
0.535	9.727	9.718	9.718	9.785	9.808	9.81	9.813	9.813	9.815	9.815	9.817	9.816	9.805	0.535	9.734	9.725	9.768	9.786	9.795	9.8	9.802	9.808	9.808	9.808	9.798	9.784	9.768
0.53583	9.727	9.718	9.718	9.785	9.808	9.81	9.813	9.813	9.815	9.815	9.817	9.816	9.805	0.53583	9.734	9.725	9.768	9.786	9.795	9.8	9.802	9.808	9.808	9.808	9.798	9.784	9.768
0.53667	9.727	9.718	9.718	9.785	9.808	9.81	9.813	9.813	9.815	9.815	9.817	9.816	9.805	0.53667	9.734	9.725	9.768	9.787	9.795	9.8	9.802	9.808	9.808	9.808	9.798	9.784	9.769
0.5375	9.727	9.718	9.718	9.785	9.808	9.81	9.813	9.813	9.815	9.815	9.817	9.816	9.805	0.5375	9.734	9.726	9.768	9.787	9.795	9.8	9.802	9.808	9.808	9.808	9.798	9.784	9.769
0.53833	9.727	9.718	9.718	9.785	9.808	9.81	9.813	9.813	9.815	9.815	9.817	9.816	9.805	0.53833	9.734	9.726	9.768	9.787	9.795	9.8	9.802	9.808	9.808	9.808	9.798	9.785	9.769
0.53917	9.727	9.718	9.718	9.785	9.808	9.81	9.813	9.813	9.815	9.815	9.817	9.816	9.805	0.53917	9.734	9.726	9.768	9.787	9.795	9.8	9.802	9.808	9.808	9.808	9.798	9.785	9.769
0.54	9.727	9.718	9.718	9.785	9.808	9.81	9.813	9.813	9.815	9.815	9.817	9.816	9.805	0.54	9.734	9.726	9.768	9.787	9.795	9.8	9.802	9.808	9.808	9.808	9.798	9.785	9.769
0.54083	9.727	9.718	9.718	9.785	9.808	9.81	9.813	9.813	9.815	9.815	9.818	9.816	9.805	0.54083	9.734	9.726	9.768	9.787	9.795	9.8	9.802	9.808	9.808	9.808	9.798	9.785	9.769
0.54167	9.727	9.718	9.718	9.785	9.808	9.81	9.813	9.813	9.815	9.815	9.818	9.816	9.805	0.54167	9.734	9.726	9.768	9.787	9.795	9.8	9.802	9.808	9.808	9.808	9.798	9.785	9.769
0.5425	9.727	9.718	9.718	9.785	9.808	9.81	9.813	9.813	9.815	9.815	9.818	9.816	9.805	0.5425	9.734	9.726	9.768	9.787	9.795	9.8	9.802	9.808	9.808	9.808	9.798	9.785	9.769
0.54333	9.727	9.718	9.718	9.785	9.808	9.81	9.813	9.813	9.815	9.815	9.818	9.816	9.805	0.54333	9.734	9.726	9.768	9.787	9.795	9.8	9.802	9.808	9.808	9.808	9.798	9.785	9.769
0.54417	9.727	9.718	9.718	9.785	9.808	9.81	9.813	9.813	9.815	9.815	9.818	9.816	9.805	0.54417	9.734	9.726	9.769	9.787	9.795	9.8	9.802	9.808	9.808	9.808	9.798	9.785	9.769
0.545	9.727	9.718	9.718	9.785	9.808	9.81	9.813	9.813	9.815	9.815	9.818	9.816	9.805	0.545	9.734	9.726	9.769	9.787	9.795	9.8	9.802	9.808	9.808	9.808	9.798	9.785	9.769
0.54583	9.727	9.718	9.718	9.785	9.808	9.81	9.813	9.813	9.815	9.815	9.818	9.816	9.805	0.54583	9.734	9.726	9.769	9.787	9.795	9.8	9.802	9.808	9.808	9.809	9.798	9.785	9.769
0.54667	9.727	9.718	9.718	9.786	9.808	9.81	9.813	9.813	9.815	9.815	9.818	9.816	9.805	0.54667	9.734	9.726	9.769	9.787	9.795	9.8	9.802	9.808	9.808	9.809	9.798	9.785	9.769
0.5475	9.727	9.718	9.718	9.786	9.808	9.81	9.813	9.813	9.815	9.815	9.818	9.816	9.805	0.5475	9.734	9.726	9.769	9.787	9.795	9.8	9.802	9.808	9.808	9.809	9.798	9.785	9.769
0.54833	9.727	9.718	9.718	9.786	9.808	9.81	9.813	9.813	9.815	9.815	9.818	9.816	9.805	0.54833	9.734	9.726	9.769	9.787	9.795	9.8	9.802	9.808	9.808	9.809	9.798	9.785	9.769
0.54917	9.727	9.718	9.718	9.786	9.808	9.81	9.813	9.813	9.815	9.815	9.818	9.816	9.805	0.54917	9.734	9.726	9.769	9.787	9.795	9.8	9.802	9.808	9.808	9.809	9.798	9.785	9.769
0.55	9.727	9.718	9.718	9.786	9.808	9.81	9.813	9.813	9.815	9.815	9.818	9.816	9.805	0.55	9.734	9.726	9.769	9.787	9.795	9.8	9.802	9.808	9.808	9.809	9.798	9.785	9.769
0.55083	9.727	9.718	9.718	9.786	9.808	9.81	9.813	9.813	9.815	9.815	9.818	9.816	9.805	0.55083	9.734	9.726	9.769	9.787	9.795	9.8	9.802	9.808	9.808	9.809	9.798	9.785	9.769
0.55167	9.727	9.718	9.718	9.786	9.808	9.81	9.813	9.813	9.815	9.815	9.818	9.816	9.805	0.55167	9.734	9.726	9.769	9.787	9.795	9.8	9.802	9.808	9.808	9.809	9.798	9.785	9.769
0.5525	9.727	9.718	9.718	9.786	9.808	9.81	9.813	9.813	9.815	9.815	9.819	9.816	9.805	0.5525	9.734	9.726	9.769	9.787	9.795	9.8	9.802	9.808	9.808	9.809	9.798	9.785	9.769
0.55333	9.727	9.718	9.718	9.786	9.808	9.81	9.813	9.813	9.815	9.815	9.819	9.816	9.805	0.55333	9.734	9.726	9.769	9.787	9.795	9.8	9.802	9.808	9.808	9.809	9.798	9.785	9.769
0.55417	9.727	9.718	9.718	9.786	9.808	9.81	9.813	9.813	9.815	9.815	9.819	9.816	9.805	0.55417	9.734	9.726	9.769	9.787	9.795	9.8	9.802	9.808	9.808	9.809	9.798	9.785	9.769
0.555	9.727	9.718	9.718	9.786	9.808	9.81	9.813	9.814	9.815	9.815	9.819	9.816	9.805	0.555	9.734	9.726	9.769	9.787	9.795	9.8	9.802	9.808	9.808	9.809	9.798	9.785	9.769
0.55583	9.727	9.718	9.718	9.786	9.808	9.81	9.813	9.814	9.815	9.815	9.819	9.817	9.805	0.55583	9.734	9.726	9.769	9.787	9.795	9.8	9.802	9.808	9.808	9.809	9.798	9.785	9.769
0.55667	9.727	9.718	9.718	9.786	9.808	9.81	9.813	9.814	9.815	9.815	9.819	9.817	9.805	0.55667	9.734	9.726	9.769	9.787	9.795	9.8	9.802	9.808	9.808	9.809	9.798	9.785	9.769
0.5575	9.727	9.718	9.718	9.786	9.808	9.81	9.813	9.814	9.815	9.815	9.819	9.817	9.805	0.5575	9.734	9.726	9.769	9.787	9.795	9.8	9.802	9.808	9.808	9.809	9.798	9.785	9.77
0.55833	9.727	9.718	9.718	9.786	9.808	9.81	9.813	9.814	9.815	9.815	9.819	9.817	9.805	0.55833	9.734	9.726	9.769	9.787	9.795	9.8	9.802	9.808	9.808	9.809	9.798	9.785	9.77
0.55917	9.727	9.718	9.718	9.786	9.808	9.81	9.813	9.814	9.815	9.815	9.819	9.817	9.805	0.55917	9.734	9.726	9.769	9.787	9.795	9.8	9.802	9.808	9.808	9.809	9.798	9.785	9.77
0.56	9.727	9.718	9.718	9.786	9.808	9.81	9.813	9.814	9.815	9.815	9.819	9.817	9.805	0.56	9.734	9.726	9.769	9.787	9.795	9.8	9.802	9.808	9.808	9.809	9.798	9.785	9.77
0.56083	9.727	9.718	9.718	9.786	9.808	9.81	9.813	9.814	9.815	9.815	9.819	9.817	9.805	0.56083	9.734	9.726	9.769	9.787	9.795	9.8	9.802	9.808	9.808	9.809	9.798	9.785	9.77
0.56167	9.727	9.718	9.718	9.786	9.808	9.81	9.813	9.814	9.815	9.815	9.819	9.817	9.805	0.56167	9.734	9.726	9.769	9.787	9.795	9.8	9.802	9.808	9.808	9.809	9.798	9.785	9.77
0.5625	9.727	9.718	9.718	9.786	9.808	9.81	9.813	9.814	9.815	9.815	9.819	9.817	9.805	0.5625	9.734	9.726	9.769	9.787	9.795	9.8	9.802	9.808	9.808	9.809	9.798	9.785	9.77
0.56333	9.727	9.718	9.718	9.786	9.808	9.81	9.813	9.814	9.815	9.815	9.819	9.817	9.805	0.56333	9.734	9.727	9.77	9.788	9.795	9.8	9.802	9.808	9.808	9.809	9.798	9.785	9.77
0.56417	9.727	9.718	9.718	9.786	9.808	9.81	9.813	9.814	9.815	9.815	9.819	9.817	9.805	0.56417	9.734	9.727	9.77	9.788	9.795	9.8	9.802	9.808	9.808	9.809	9.798	9.786	9.77
0.565	9.727	9.718	9.718	9.786	9.808	9.811	9.813	9.814	9.815	9.815	9.819	9.817	9.805	0.565	9.734	9.727	9.77	9.788	9.795	9.8	9.802	9.808	9.808	9.809	9.798	9.786	9.77
0.56583	9.727	9.718	9.719	9.786	9.808	9.811	9.813	9.814	9.815	9.815	9.819	9.817	9.805	0.56583	9.734	9.727	9.77	9.788	9.795	9.8	9.803	9.808	9.808	9.809	9.798	9.786	9.77
0.56667	9.727	9.718	9.719	9.786	9.808	9.811	9.813	9.814	9.815	9.815	9.819	9.817	9.805	0.56667	9.734	9.727	9.77	9.788	9.795	9.8	9.803	9.808	9.808	9.809	9.798	9.786	9.77
0.5675	9.727	9.718	9.719	9.786	9.808	9.811	9.813	9.814	9.815	9.815	9.819	9.817	9.805	0.5675	9.734	9.727	9.77	9.788	9.795	9.8	9.803	9.808	9.808	9.809	9.798	9.786	9.77
0.56833	9.727	9.718	9.719	9.786	9.808	9.811	9.813	9.814	9.815	9.815	9.819	9.817	9.805	0.56833	9.734	9.727	9.77	9.788	9.795	9.8	9.803	9.808	9.808	9.809	9.798	9.786	9.77
0.56917	9.727	9.718	9.719	9.786	9.808	9.811	9.813	9.814	9.815	9.815	9.819	9.817	9.805	0.56917	9.734	9.727	9.77	9.788	9.795	9.8	9.803	9.808	9.808	9.809	9.798	9.786	9.77
0.57	9.727	9.718	9.719	9.786	9.808	9.811	9.813	9.814	9.815	9.815	9.819	9.817	9.805	0.57	9.734	9.727	9.77	9.788	9.795	9.8	9.803	9.808	9.808	9.809	9.798	9.786	9.77
0.57083	9.727	9.718	9.719	9.786	9.808	9.811	9.813	9.814	9.815	9.815	9.819	9.817	9.805	0.57083	9.734	9.727	9.77	9.788	9.795	9.8	9.803	9.808	9.808	9.809	9.798	9.786	9.77
0.57167	9.727	9.718	9.719	9.786	9.808	9.811	9.813	9.814	9.815	9.815	9.819	9.817	9.805	0.57167	9.734	9.727	9.77	9.788	9.795	9.8	9.803	9.808	9.808	9.809	9.798	9.786	9.77
0.5725	9.727	9.718	9.719	9.786	9.808	9.811	9.813	9.814	9.815	9.815	9.819	9.817	9.805	0.5725	9.734	9.727	9.77	9.788	9.795	9.8	9.803	9.808	9.808	9.809	9.798	9.786	9.77
0.57333	9.727	9.718	9.719	9.786	9.808	9.811	9.813	9.814	9.815	9.815	9.819	9.817	9.805	0.57333	9.734	9.727	9.77	9.788	9.795	9.8	9.803	9.808	9.808	9.809	9.798	9.786	9.77
0.57417	9.727	9.718	9.719	9.786	9.808	9.811	9.813	9.814	9.815	9.815	9.819	9.817	9.805	0.57417	9.734	9.727	9.77	9.788	9.795	9.8	9.803	9.808	9.808	9.809	9.798	9.786	9.77
0.575	9.727	9.718	9.719	9.786	9.808	9.811	9.813	9.814	9.815	9.815	9.819	9.817	9.805	0.575	9.734	9.727	9.77	9.788	9.795	9.8	9.803	9.808	9.808	9.809	9.798	9.786	9.77
0.57583	9.727	9.718	9.719	9.786	9.808	9.81	9.813	9.814	9.815	9.815	9.819	9.817	9.805	0.57583	9.734	9.727	9.77	9.789	9.795	9.8	9.803	9.808	9.808	9.809	9.798	9.786	9.77
0.57667	9.727	9.718	9.719	9.786	9.808	9.81	9.813	9.814	9.815	9.815	9.819	9.817	9.805	0.57667	9.734	9.727	9.77	9.789	9.795	9.8	9.803	9.808	9.808	9.809	9.798	9.786	9.77
0.5775	9.727	9.718	9.719	9.786	9.808	9.81	9.813	9.814	9.815	9.815	9.819	9.817	9.805	0.5775	9.734	9.727	9.77	9.789	9.795	9.8	9.803	9.808	9.808	9.809	9.798	9.786	9.77
0.57833	9.727	9.718	9.719	9.786	9.808	9.81	9.813	9.814	9.815	9.815	9.82	9.817	9.805	0.57833	9.734	9.727	9.77	9.789	9.795	9.8	9.803	9.808	9.808	9.809	9.798	9.786	9.77
0.57917	9.728	9.718	9.719	9.786	9.808	9.81	9.813	9.814	9.815	9.815	9.82	9.817	9.805	0.57917	9.734	9.727	9.77	9.789	9.795	9.8	9.803	9.808	9.808	9.809	9.798	9.786	9.77
0.58	9.728	9.718	9.719	9.786	9.808	9.81	9.813	9.814	9.815	9.815	9.82	9.817	9.806	0.58	9.734	9.727	9.77	9.789	9.795	9.8	9.803	9.808	9.808	9.809	9.798	9.786	9.77
0.58083	9.728	9.718	9.719	9.786	9.808	9.81	9.813	9.814	9.815	9.815	9.82	9.817	9.806	0.58083	9.734	9.727	9.77	9.789	9.795	9.8	9.803	9.808	9.808	9.809	9.798	9.786	9.77
0.58167	9.728	9.718	9.719	9.786	9.808	9.81	9.813	9.814	9.815	9.815	9.82	9.817	9.806	0.58167	9.734	9.727	9.77	9.789	9.795	9.8	9.803	9.809	9.808	9.809	9.798	9.786	9.77
0.5825	9.728	9.718	9.719	9.786	9.808	9.81	9.813	9.814	9.815	9.815	9.82	9.817	9.806	0.5825	9.734	9.727	9.77	9.789	9.795	9.8	9.803	9.809	9.808	9.809	9.798	9.786	9.77
0.58333	9.728	9.718	9.719	9.786	9.808	9.81	9.813	9.814	9.815	9.815	9.82	9.817	9.806	0.58333	9.734	9.727	9.77	9.789	9.795	9.8	9.803	9.809	9.808	9.809	9.798	9.786	9.77
0.58417	9.728	9.718	9.719	9.786	9.808	9.81	9.813	9.814	9.815	9.815	9.82	9.817	9.806	0.58417	9.734	9.727	9.77	9.789	9.795	9.8	9.803	9.809	9.808	9.809	9.798	9.786	9.77
0.585	9.728	9.718	9.719	9.786	9.808	9.81	9.813	9.814	9.815	9.815	9.82	9.817	9.806	0.585	9.734	9.727	9.77	9.789	9.795	9.8	9.803	9.809	9.808	9.809	9.798	9.786	9.77
0.58583	9.728	9.718	9.719	9.786	9.808	9.81	9.813	9.814	9.815	9.815	9.82	9.817	9.806	0.58583	9.734	9.727	9.77	9.789	9.795	9.8	9.803	9.809	9.808	9.809	9.798	9.786	9.77
0.58667	9.728	9.718	9.719	9.786	9.808	9.81	9.813	9.814	9.815	9.815	9.82	9.817	9.806	0.58667	9.734	9.727	9.77	9.789	9.795	9.8	9.803	9.809	9.808	9.809	9.798	9.786	9.77
0.5875	9.728	9.719	9.72	9.786	9.808	9.81	9.813	9.814	9.815	9.815	9.82	9.817	9.806	0.5875	9.734	9.727	9.77	9.789	9.795	9.8	9.803	9.809	9.808	9.809	9.798	9.786	9.771
0.58833	9.728	9.719	9.72	9.786	9.808	9.81	9.813	9.814	9.815	9.815	9.82	9.817	9.806	0.58833	9.734	9.727	9.77	9.789	9.795	9.8	9.803	9.809	9.808	9.809	9.798	9.786	9.771
0.58917	9.728	9.719	9.72	9.786	9.808	9.81	9.813	9.814	9.815	9.815	9.82	9.817	9.806	0.58917	9.734	9.727	9.77	9.789	9.795	9.8	9.803	9.809	9.808	9.809	9.798	9.786	9.771
0.59	9.728	9.719	9.72	9.786	9.808	9.81	9.813	9.814	9.815	9.815	9.82	9.817	9.806	0.59	9.734	9.727	9.77	9.789	9.795	9.8	9.803	9.809	9.808	9.809	9.798	9.786	9.771
0.59083	9.728	9.719	9.72	9.786	9.808	9.811	9.813	9.814	9.815	9.815	9.821	9.817	9.806	0.59083	9.734	9.727	9.77	9.789	9.795	9.8	9.803	9.809	9.808	9.809	9.799	9.787	9.771
0.59167	9.728	9.719	9.72	9.786	9.808	9.811	9.813	9.814	9.815	9.815	9.821	9.817	9.806	0.59167	9.734	9.727	9.77	9.789	9.795	9.8	9.803	9.809	9.808	9.809	9.799	9.787	9.771
0.5925	9.728	9.719	9.72	9.786	9.808	9.811	9.813	9.814	9.815	9.815	9.821	9.817	9.806	0.5925	9.734	9.727	9.77	9.789	9.795	9.8	9.803	9.809	9.808	9.809	9.799	9.787	9.771
0.59333	9.728	9.719	9.72	9.786	9.808	9.811	9.813	9.814	9.815	9.815	9.821	9.817	9.807	0.59333	9.734	9.728	9.77	9.789	9.795	9.8	9.803	9.809	9.808	9.809	9.799	9.787	9.771
0.59417	9.728	9.719	9.72	9.786	9.808	9.811	9.813	9.815	9.815	9.815	9.821	9.817	9.807	0.59417	9.734	9.728	9.77	9.789	9.795	9.8	9.803	9.809	9.808	9.809	9.798	9.787	9.771
0.595	9.728	9.719	9.72	9.786	9.808	9.811	9.813	9.815	9.815	9.815	9.821	9.817	9.807	0.595	9.734	9.728	9.77	9.789	9.795	9.8	9.803	9.809	9.808	9.809	9.798	9.787	9.771
0.59583	9.728	9.719	9.72	9.786	9.808	9.811	9.813	9.815	9.815	9.815	9.821	9.817	9.807	0.59583	9.734	9.728	9.77	9.789	9.795	9.8	9.803	9.809	9.808	9.809	9.798	9.787	9.771
0.59667	9.728	9.719	9.72	9.786	9.808	9.811	9.813	9.815	9.815	9.815	9.821	9.817	9.807	0.59667	9.734	9.728	9.77	9.789	9.795	9.8	9.803	9.809	9.808	9.809	9.798	9.787	9.771
0.5975	9.728	9.719	9.72	9.786	9.808	9.811	9.813	9.815	9.815	9.815	9.821	9.817	9.807	0.5975	9.734	9.728	9.77	9.789	9.795	9.8	9.803	9.809	9.808	9.809	9.798	9.787	9.771
0.59833	9.728	9.719	9.72	9.786	9.808	9.811	9.813	9.815	9.815	9.815	9.821	9.817	9.807	0.59833	9.734	9.728	9.771	9.789	9.796	9.8	9.803	9.809	9.808	9.809	9.798	9.787	9.771
0.59917	9.728	9.719	9.72	9.786	9.808	9.811	9.813	9.815	9.815	9.815	9.821	9.817	9.807	0.59917	9.734	9.728	9.771	9.789	9.796	9.8	9.803	9.809	9.808	9.809	9.798	9.787	9.771
0.6	9.728	9.719	9.72	9.786	9.808	9.811	9.813	9.815	9.815	9.815	9.821	9.817	9.807	0.6	9.734	9.728	9.771	9.789	9.796	9.8	9.803	9.809	9.808	9.809	9.798	9.787	9.771
0.60083	9.728	9.719	9.72	9.786	9.808	9.811	9.813	9.814	9.815	9.815	9.821	9.817	9.807	0.60083	9.734	9.728	9.771	9.789	9.796	9.8	9.803	9.809	9.808	9.809	9.798	9.787	9.771
0.60167	9.728	9.719	9.72	9.786	9.808	9.811	9.813	9.814	9.815	9.815	9.821	9.817	9.807	0.60167	9.734	9.728	9.771	9.789	9.796	9.8	9.803	9.809	9.808	9.809	9.798	9.787	9.771
0.6025	9.728	9.719	9.72	9.786	9.808	9.811	9.813	9.814	9.815	9.815	9.821	9.817	9.807	0.6025	9.734	9.728	9.771	9.789	9.796	9.8	9.803	9.809	9.808	9.809	9.798	9.787	9.771
0.60333	9.728	9.719	9.72	9.786	9.808	9.811	9.813	9.814	9.815	9.814	9.821	9.817	9.807	0.60333	9.735	9.728	9.771	9.789	9.796	9.8	9.803	9.809	9.808	9.809	9.798	9.787	9.771
0.60417	9.728	9.719	9.72	9.786	9.808	9.811	9.813	9.814	9.815	9.814	9.821	9.817	9.807	0.60417	9.735	9.728	9.771	9.789	9.796	9.8	9.803	9.809	9.808	9.809	9.798	9.787	9.771
0.605	9.728	9.719	9.72	9.786	9.808	9.811	9.813	9.814	9.815	9.814	9.821	9.817	9.807	0.605	9.735	9.728	9.771	9.789	9.796	9.8	9.803	9.809	9.808	9.809	9.798	9.787	9.771
0.60583	9.728	9.719	9.72	9.786	9.808	9.811	9.813	9.814	9.815	9.814	9.821	9.817	9.807	0.60583	9.735	9.728	9.771	9.789	9.796	9.8	9.803	9.809	9.808	9.809	9.798	9.787	9.771
0.60667	9.728	9.719	9.72	9.786	9.808	9.811	9.813	9.814	9.815	9.814	9.821	9.817	9.807	0.60667	9.735	9.728	9.771	9.789	9.796	9.8	9.803	9.809	9.808	9.809	9.798	9.787	9.771
0.6075	9.728	9.719	9.72	9.786	9.808	9.811	9.813	9.814	9.815	9.814	9.821	9.817	9.807	0.6075	9.735	9.728	9.771	9.789	9.796	9.8	9.803	9.809	9.808	9.809	9.798	9.787	9.771
0.60833	9.728	9.719	9.72	9.786	9.808	9.811	9.813	9.814	9.815	9.814	9.821	9.817	9.807	0.60833	9.735	9.728	9.771	9.789	9.796	9.8	9.803	9.809	9.808	9.81	9.798	9.787	9.771
0.60917	9.728	9.719	9.72	9.786	9.808	9.811	9.813	9.814	9.815	9.814	9.821	9.817	9.807	0.60917	9.735	9.728	9.771	9.789	9.796	9.8	9.803	9.809	9.808	9.81	9.798	9.787	9.771
0.61	9.728	9.719	9.72	9.786	9.808	9.811	9.813	9.814	9.815	9.814	9.821	9.817	9.807	0.61	9.735	9.728	9.771	9.789	9.796	9.8	9.803	9.809	9.808	9.81	9.798	9.787	9.771
0.61083	9.728	9.719	9.721	9.786	9.808	9.811	9.813	9.814	9.815	9.814	9.821	9.817	9.807	0.61083	9.735	9.728	9.771	9.789	9.796	9.801	9.803	9.809	9.808	9.81	9.798	9.787	9.771
0.61167	9.728	9.719	9.721	9.786	9.808	9.811	9.813	9.814	9.815	9.814	9.821	9.817	9.807	0.61167	9.735	9.728	9.771	9.789	9.796	9.801	9.803	9.809	9.808	9.81	9.798	9.787	9.771
0.6125	9.728	9.719	9.721	9.786	9.808	9.811	9.813	9.814	9.815	9.814	9.821	9.817	9.807	0.6125	9.735	9.728	9.771	9.789	9.796	9.801	9.803	9.809	9.808	9.81	9.798	9.787	9.771
0.61333	9.728	9.719	9.721	9.786	9.808	9.811	9.813	9.814	9.815	9.814	9.821	9.817	9.807	0.61333	9.735	9.728	9.771	9.789	9.796	9.801	9.803	9.809	9.807	9.81	9.798	9.787	9.771
0.61417	9.728	9.719	9.721	9.786	9.808	9.811	9.813	9.814	9.815	9.814	9.821	9.817	9.807	0.61417	9.735	9.728	9.771	9.789	9.796	9.801	9.803	9.809	9.807	9.81	9.798	9.787	9.771
0.615	9.728	9.719	9.721	9.786	9.808	9.811	9.813	9.814	9.815	9.814	9.821	9.817	9.807	0.615	9.735	9.728	9.771	9.789	9.796	9.801	9.803	9.809	9.807	9.81	9.798	9.787	9.771
0.61583	9.728	9.719	9.721	9.786	9.808	9.811	9.813	9.814	9.815	9.814	9.821	9.817	9.807	0.61583	9.735	9.728	9.771	9.789	9.796	9.801	9.803	9.809	9.807	9.81	9.798	9.787	9.771
0.61667	9.728	9.719	9.721	9.786	9.808	9.811	9.813	9.814	9.815	9.814	9.821	9.817	9.807	0.61667	9.735	9.728	9.771	9.789	9.796	9.801	9.803	9.809	9.807	9.81	9.798	9.787	9.772
0.6175	9.728	9.719	9.721	9.786	9.808	9.811	9.813	9.814	9.815	9.814	9.821	9.817	9.807	0.6175	9.735	9.728	9.771	9.789	9.796	9.801	9.803	9.809	9.807	9.81	9.798	9.787	9.772
0.61833	9.728	9.719	9.721	9.786	9.808	9.811	9.813	9.814	9.815	9.814	9.821	9.817	9.808	0.61833	9.735	9.728	9.771	9.789	9.796	9.801	9.803	9.809	9.807	9.81	9.798	9.787	9.772
0.61917	9.729	9.719	9.721	9.786	9.808	9.811	9.813	9.814	9.815	9.814	9.821	9.817	9.808	0.61917	9.735	9.728	9.771	9.789	9.796	9.801	9.803	9.809	9.807	9.81	9.798	9.787	9.772
0.62	9.729	9.719	9.721	9.786	9.808	9.811	9.813	9.814	9.815	9.814	9.821	9.817	9.808	0.62	9.735	9.728	9.771	9.789	9.796	9.801	9.803	9.809	9.807	9.81	9.798	9.787	9.772
0.62083	9.729	9.719	9.721	9.786	9.808	9.811	9.813	9.814	9.815	9.814	9.821	9.817	9.808	0.62083	9.735	9.728	9.771	9.789	9.796	9.801	9.803	9.809	9.807	9.81	9.799	9.787	9.772
0.62167	9.729	9.719	9.721	9.786	9.808	9.811	9.813	9.814	9.815	9.814	9.821	9.817	9.808	0.62167	9.735	9.728	9.771	9.789	9.796	9.801	9.803	9.809	9.807	9.81	9.799	9.787	9.772
0.6225	9.729	9.719	9.721	9.786	9.808	9.811	9.813	9.814	9.815	9.815	9.821	9.817	9.808	0.6225	9.735	9.728	9.772	9.789	9.796	9.8	9.803	9.809	9.807	9.81	9.799	9.787	9.772
0.62333	9.729	9.719	9.721	9.786	9.808	9.811	9.813	9.814	9.815	9.815	9.821	9.817	9.808	0.62333	9.735	9.728	9.772	9.789	9.796	9.8	9.803	9.809	9.807	9.81	9.799	9.787	9.772
0.62417	9.73	9.719	9.721	9.786	9.808	9.811	9.813	9.814	9.815	9.815	9.821	9.817	9.808	0.62417	9.735	9.728	9.772	9.789	9.796	9.8	9.803	9.809	9.807	9.81	9.799	9.787	9.772
0.625	9.73	9.719	9.721	9.786	9.808	9.811	9.813	9.814	9.815	9.815	9.821	9.818	9.808	0.625	9.735	9.728	9.772	9.789	9.796	9.8	9.803	9.809	9.807	9.81	9.799	9.787	9.772
0.62583	9.73	9.719	9.721	9.786	9.808	9.811	9.813	9.814	9.815	9.815	9.821	9.818	9.808	0.62583	9.735	9.728	9.772	9.789	9.796	9.8	9.803	9.809	9.807	9.81	9.799	9.787	9.772
0.62667	9.73	9.72	9.721	9.786	9.808	9.811	9.813	9.814	9.815	9.815	9.821	9.818	9.808	0.62667	9.735	9.729	9.772	9.79	9.796	9.8	9.803	9.809	9.807	9.81	9.799	9.787	9.772
0.6275	9.73	9.72	9.721	9.786	9.808	9.811	9.813	9.814	9.815	9.815	9.821	9.818	9.808	0.6275	9.735	9.729	9.772	9.79	9.796	9.8	9.803	9.809	9.807	9.81	9.799	9.787	9.772
0.62833	9.73	9.72	9.721	9.786	9.808	9.811	9.813	9.814	9.815	9.815	9.821	9.818	9.808	0.62833	9.735	9.729	9.772	9.79	9.796	9.8	9.803	9.809	9.807	9.81	9.799	9.787	9.772
0.62917	9.73	9.72	9.721	9.786	9.808	9.812	9.813	9.814	9.815	9.815	9.821	9.818	9.808	0.62917	9.735	9.729	9.772	9.79	9.796	9.8	9.803	9.809	9.807	9.81	9.799	9.787	9.772
0.63	9.73	9.72	9.721	9.787	9.808	9.812	9.813	9.814	9.815	9.815	9.821	9.818	9.808	0.63	9.735	9.729	9.772	9.79	9.796	9.8	9.803	9.809	9.807	9.81	9.799	9.787	9.772
0.63083	9.73	9.72	9.721	9.787	9.808	9.812	9.813	9.814	9.815	9.815	9.821	9.818	9.808	0.63083	9.735	9.729	9.772	9.79	9.796	9.8	9.803	9.809	9.807	9.81	9.799	9.787	9.772
0.63167	9.729	9.72	9.721	9.787	9.808	9.812	9.813	9.814	9.815	9.815	9.821	9.818	9.808	0.63167	9.735	9.729	9.772	9.79	9.796	9.8	9.803	9.809	9.807	9.81	9.799	9.787	9.772
0.6325	9.729	9.72	9.721	9.787	9.808	9.812	9.813	9.814	9.815	9.815	9.821	9.818	9.808	0.6325	9.735	9.729	9.772	9.79	9.796	9.8	9.803	9.809	9.807	9.81	9.799	9.787	9.772
0.63333	9.729	9.72	9.722	9.787	9.808	9.812	9.813	9.814	9.815	9.815	9.822	9.818	9.808	0.63333	9.735	9.729	9.772	9.79	9.796	9.8	9.803	9.809	9.807	9.81	9.799	9.787	9.772
0.63417	9.729	9.72	9.722	9.787	9.808	9.812	9.813	9.814	9.815	9.815	9.822	9.818	9.808	0.63417	9.735	9.729	9.772	9.79	9.796	9.8	9.803	9.81	9.807	9.81	9.799	9.787	9.772
0.635	9.729	9.72	9.722	9.787	9.808	9.812	9.813	9.814	9.815	9.815	9.822	9.818	9.808	0.635	9.735	9.729	9.772	9.79	9.796	9.8	9.803	9.81	9.807	9.81	9.799	9.787	9.772
0.63583	9.729	9.72	9.722	9.787	9.808	9.812	9.813	9.814	9.815	9.815	9.822	9.818	9.808	0.63583	9.735	9.729	9.772	9.79	9.796	9.801	9.803	9.81	9.807	9.81	9.799	9.787	9.772
0.63667	9.729	9.72	9.722	9.787	9.808	9.812	9.813	9.814	9.815	9.815	9.822	9.818	9.808	0.63667	9.735	9.729	9.772	9.79	9.796	9.801	9.803	9.81	9.807	9.81	9.799	9.787	9.772
0.6375	9.729	9.72	9.722	9.787	9.808	9.812	9.813	9.814	9.815	9.815	9.822	9.818	9.808	0.6375	9.735	9.729	9.772	9.79	9.796	9.801	9.803	9.81	9.807	9.81	9.799	9.787	9.772
0.63833	9.729	9.72	9.722	9.787	9.808	9.812	9.813	9.814	9.815	9.815	9.822	9.818	9.808	0.63833	9.735	9.729	9.772	9.79	9.796	9.801	9.803	9.81	9.807	9.81	9.799	9.787	9.772
0.63917	9.729	9.72	9.722	9.787	9.808	9.812	9.813	9.814	9.815	9.815	9.822	9.818	9.808	0.63917	9.735	9.729	9.772	9.79	9.796	9.801	9.803	9.81	9.807	9.81	9.799	9.787	9.772
0.64	9.729	9.72	9.722	9.787	9.808	9.812	9.813	9.814	9.815	9.815	9.822	9.818	9.808	0.64	9.735	9.729	9.772	9.79	9.796	9.801	9.803	9.81	9.807	9.81	9.799	9.787	9.772
0.64083	9.729	9.72	9.722	9.787	9.808	9.812	9.813	9.814	9.815	9.815	9.822	9.818	9.808	0.64083	9.735	9.729	9.772	9.79	9.796	9.801	9.803	9.81	9.807	9.81	9.799	9.787	9.772
0.64167	9.729	9.72	9.722	9.787	9.808	9.812	9.813	9.814	9.815	9.815	9.822	9.818	9.808	0.64167	9.735	9.729	9.772	9.79	9.796	9.801	9.803	9.81	9.807	9.81	9.799	9.787	9.772
0.6425	9.729	9.72	9.722	9.787	9.808	9.812	9.813	9.814	9.815	9.815	9.822	9.818	9.808	0.6425	9.735	9.729	9.772	9.79	9.796	9.801	9.803	9.81	9.807	9.81	9.799	9.787	9.772
0.64333	9.729	9.72	9.722	9.787	9.808	9.812	9.813	9.814	9.815	9.814	9.822	9.818	9.808	0.64333	9.736	9.729	9.772	9.79	9.796	9.801	9.803	9.81	9.807	9.81	9.799	9.787	9.772
0.64417	9.729	9.72	9.722	9.787	9.808	9.812	9.813	9.814	9.815	9.814	9.822	9.818	9.808	0.64417	9.736	9.729	9.772	9.79	9.796	9.801	9.803	9.81	9.807	9.81	9.799	9.787	9.772
0.645	9.729	9.72	9.722	9.787	9.808	9.812	9.813	9.814	9.815	9.814	9.822	9.818	9.808	0.645	9.736	9.729	9.772	9.79	9.796	9.801	9.803	9.81	9.807	9.81	9.799	9.787	9.772
0.64583	9.729	9.72	9.722	9.787	9.808	9.812	9.813	9.814	9.815	9.814	9.822	9.818	9.808	0.64583	9.736	9.729	9.772	9.79	9.797	9.801	9.803	9.81	9.807	9.81	9.799	9.787	9.772
0.64667	9.729	9.72	9.722	9.787	9.808	9.812	9.813	9.814	9.815	9.814	9.822	9.818	9.808	0.64667	9.736	9.729	9.772	9.79	9.797	9.801	9.803	9.81	9.807	9.81	9.799	9.787	9.772
0.6475	9.729	9.72	9.722	9.787	9.808	9.812	9.813	9.814	9.815	9.814	9.822	9.818	9.808	0.6475	9.736	9.729	9.772	9.79	9.797	9.801	9.803	9.81	9.807	9.81	9.799	9.787	9.772
0.64833	9.73	9.72	9.722	9.787	9.808	9.812	9.813	9.814	9.815	9.814	9.822	9.818	9.808	0.64833	9.736	9.729	9.772	9.79	9.797	9.801	9.803	9.81	9.807	9.81	9.799	9.787	9.772
0.64917	9.73	9.72	9.722	9.787	9.808	9.812	9.813	9.814	9.815	9.814	9.822	9.818	9.808	0.64917	9.736	9.729	9.772	9.79	9.797	9.801	9.803	9.81	9.807	9.81	9.799	9.787	9.772
0.65	9.73	9.72	9.722	9.787	9.808	9.812	9.813	9.814	9.815	9.814	9.822	9.818	9.808	0.65	9.736	9.729	9.772	9.79	9.797	9.801	9.803	9.81	9.807	9.81	9.799	9.787	9.772
0.65083	9.73	9.72	9.722	9.787	9.808	9.812	9.813	9.814	9.815	9.814	9.822	9.818	9.808	0.65083	9.736	9.729	9.772	9.79	9.797	9.801	9.803	9.81	9.807	9.81	9.799	9.787	9.772
0.65167	9.73	9.72	9.722	9.787	9.808	9.812	9.813	9.814	9.815	9.814	9.822	9.818	9.808	0.65167	9.736	9.729	9.772	9.79	9.797	9.801	9.803	9.81	9.808	9.81	9.799	9.787	9.772
0.6525	9.73	9.72	9.722	9.787	9.808	9.812	9.813	9.814	9.815	9.814	9.822	9.818	9.808	0.6525	9.736	9.729	9.772	9.79	9.797	9.801	9.803	9.81	9.808	9.81	9.799	9.787	9.772
0.65333	9.73	9.721	9.722	9.787	9.808	9.812	9.813	9.814	9.815	9.814	9.822	9.819	9.808	0.65333	9.736	9.729	9.772	9.79	9.797	9.801	9.803	9.81	9.808	9.81	9.799	9.787	9.772
0.65417	9.73	9.721	9.722	9.787	9.808	9.812	9.813	9.814	9.815	9.814	9.822	9.819	9.808	0.65417	9.736	9.73	9.772	9.79	9.797	9.801	9.803	9.81	9.808	9.81	9.799	9.787	9.772
0.655	9.73	9.721	9.722	9.787	9.808	9.812	9.813	9.814	9.815	9.814	9.822	9.819	9.808	0.655	9.736	9.73	9.772	9.79	9.797	9.801	9.804	9.81	9.808	9.81	9.799	9.787	9.772
0.65583	9.73	9.721	9.722	9.787	9.808	9.812	9.813	9.814	9.815	9.814	9.822	9.819	9.808	0.65583	9.736	9.73	9.772	9.79	9.797	9.801	9.804	9.81	9.808	9.81	9.799	9.787	9.772
0.65667	9.73	9.721	9.722	9.787	9.808	9.812	9.813	9.814	9.815	9.814	9.822	9.819	9.808	0.65667	9.736	9.73	9.772	9.79	9.797	9.801	9.804	9.81	9.807	9.81	9.799	9.787	9.773
0.6575	9.73	9.721	9.722	9.787	9.808	9.812	9.814	9.814	9.815	9.815	9.822	9.819	9.808	0.6575	9.736	9.73	9.772	9.79	9.798	9.801	9.804	9.81	9.807	9.81	9.799	9.787	9.773
0.65833	9.73	9.721	9.722	9.787	9.808	9.812	9.814	9.814	9.815	9.815	9.822	9.819	9.808	0.65833	9.737	9.73	9.772	9.79	9.798	9.801	9.804	9.81	9.807	9.81	9.799	9.787	9.773
0.65917	9.73	9.721	9.722	9.787	9.808	9.812	9.814	9.814	9.815	9.815	9.822	9.819	9.808	0.65917	9.737	9.73	9.772	9.791	9.798	9.801	9.804	9.81	9.807	9.81	9.799	9.787	9.773
0.66	9.73	9.721	9.722	9.787	9.808	9.812	9.814	9.814	9.815	9.815	9.822	9.819	9.808	0.66	9.737	9.73	9.772	9.791	9.798	9.801	9.804	9.81	9.807	9.81	9.799	9.787	9.773
0.66083	9.73	9.721	9.722	9.787	9.808	9.812	9.814	9.814	9.815	9.815	9.822	9.819	9.808	0.66083	9.737	9.73	9.772	9.791	9.798	9.801	9.804	9.81	9.807	9.81	9.799	9.787	9.773
0.66167	9.73	9.721	9.722	9.787	9.808	9.812	9.814	9.814	9.815	9.815	9.822	9.819	9.808	0.66167	9.737	9.73	9.772	9.791	9.798	9.801	9.804	9.81	9.807	9.81	9.799	9.787	9.773
0.6625	9.73	9.721	9.722	9.787	9.808	9.812	9.814	9.814	9.815	9.815	9.822	9.819	9.808	0.6625	9.737	9.73	9.772	9.791	9.798	9.801	9.804	9.81	9.807	9.81	9.799	9.787	9.773
0.66333	9.73	9.721	9.722	9.787	9.808	9.812	9.814	9.814	9.815	9.815	9.822	9.819	9.808	0.66333	9.737	9.73	9.772	9.791	9.798	9.801	9.804	9.81	9.807	9.81	9.799	9.787	9.773
0.66417	9.73	9.721	9.722	9.787	9.808	9.812	9.814	9.814	9.815	9.815	9.822	9.819	9.808	0.66417	9.737	9.73	9.773	9.791	9.798	9.801	9.804	9.81	9.807	9.81	9.799	9.787	9.773
0.665	9.73	9.721	9.722	9.787	9.808	9.812	9.814	9.814	9.815	9.815	9.822	9.819	9.808	0.665	9.737	9.73	9.773	9.791	9.798	9.801	9.804	9.81	9.807	9.81	9.799	9.787	9.773
0.66583	9.73	9.721	9.722	9.787	9.808	9.812	9.814	9.814	9.815	9.815	9.822	9.819	9.808	0.66583	9.737	9.73	9.773	9.79	9.798	9.801	9.804	9.81	9.807	9.81	9.799	9.787	9.773
0.66667	9.73	9.721	9.722	9.787	9.808	9.812	9.814	9.815	9.815	9.815	9.822	9.819	9.808	0.66667	9.737	9.73	9.773	9.79	9.798	9.801	9.804	9.81	9.807	9.81	9.799	9.787	9.773
0.6675	9.73	9.721	9.722	9.787	9.808	9.813	9.814	9.815	9.815	9.815	9.822	9.819	9.808	0.6675	9.737	9.73	9.773	9.79	9.798	9.801	9.804	9.81	9.807	9.81	9.799	9.787	9.773
0.66833	9.729	9.721	9.722	9.787	9.808	9.813	9.814	9.815	9.815	9.815	9.822	9.819	9.808	0.66833	9.737	9.73	9.773	9.79	9.798	9.801	9.804	9.81	9.807	9.81	9.799	9.787	9.773
0.66917	9.729	9.721	9.722	9.787	9.808	9.813	9.814	9.815	9.815	9.815	9.822	9.819	9.808	0.66917	9.737	9.73	9.773	9.79	9.798	9.801	9.804	9.81	9.807	9.81	9.799	9.787	9.773
0.67	9.729	9.721	9.722	9.788	9.808	9.813	9.814	9.815	9.815	9.815	9.822	9.819	9.808	0.67	9.737	9.73	9.773	9.79	9.798	9.801	9.804	9.81	9.807	9.81	9.799	9.787	9.773
0.67083	9.729	9.721	9.722	9.788	9.808	9.813	9.814	9.815	9.815	9.815	9.822	9.819	9.808	0.67083	9.737	9.73	9.773	9.79	9.798	9.801	9.804	9.81	9.807	9.81	9.799	9.787	9.773
0.67167	9.729	9.721	9.722	9.788	9.808	9.813	9.814	9.815	9.815	9.815	9.822	9.819	9.808	0.67167	9.737	9.73	9.773	9.79	9.798	9.801	9.804	9.81	9.807	9.81	9.799	9.787	9.774
0.6725	9.729	9.721	9.722	9.788	9.808	9.813	9.814	9.815	9.815	9.815	9.822	9.819	9.808	0.6725	9.737	9.73	9.773	9.79	9.798	9.801	9.804	9.81	9.807	9.81	9.799	9.787	9.774
0.67333	9.729	9.721	9.722	9.788	9.808	9.813	9.814	9.815	9.815	9.815	9.822	9.819	9.808	0.67333	9.737	9.73	9.773	9.79	9.798	9.801	9.804	9.81	9.807	9.81	9.799	9.787	9.774
0.67417	9.729	9.721	9.722	9.788	9.808	9.813	9.814	9.815	9.815	9.815	9.822	9.819	9.809	0.67417	9.737	9.73	9.773	9.79	9.798	9.801	9.804	9.81	9.807	9.81	9.799	9.787	9.774
0.675	9.729	9.721	9.722	9.788	9.808	9.813	9.814	9.815	9.815	9.815	9.822	9.819	9.809	0.675	9.737	9.73	9.773	9.79	9.798	9.801	9.804	9.81	9.807	9.81	9.799	9.787	9.774
0.67583	9.729	9.721	9.722	9.788	9.808	9.813	9.814	9.815	9.815	9.815	9.822	9.819	9.809	0.67583	9.737	9.73	9.773	9.79	9.798	9.801	9.804	9.81	9.807	9.81	9.799	9.787	9.774
0.67667	9.729	9.721	9.722	9.788	9.808	9.813	9.814	9.815	9.815	9.815	9.822	9.819	9.809	0.67667	9.737	9.73	9.773	9.79	9.798	9.801	9.804	9.81	9.807	9.81	9.799	9.787	9.774
0.6775	9.729	9.721	9.722	9.788	9.808	9.813	9.814	9.815	9.815	9.815	9.822	9.819	9.809	0.6775	9.737	9.73	9.773	9.79	9.798	9.801	9.804	9.811	9.807	9.81	9.799	9.787	9.774
0.67833	9.729	9.721	9.722	9.788	9.808	9.813	9.814	9.815	9.815	9.815	9.822	9.819	9.809	0.67833	9.737	9.73	9.773	9.79	9.798	9.801	9.804	9.811	9.807	9.81	9.799	9.787	9.774
0.67917	9.729	9.721	9.722	9.788	9.808	9.813	9.814	9.815	9.815	9.815	9.822	9.819	9.809	0.67917	9.737	9.73	9.773	9.79	9.798	9.802	9.804	9.811	9.807	9.81	9.799	9.787	9.774
0.68	9.729	9.721	9.723	9.788	9.808	9.813	9.814	9.815	9.815	9.815	9.822	9.819	9.809	0.68	9.738	9.73	9.773	9.79	9.798	9.802	9.804	9.811	9.807	9.81	9.799	9.787	9.774
0.68083	9.729	9.721	9.723	9.788	9.808	9.813	9.814	9.815	9.815	9.815	9.822	9.819	9.809	0.68083	9.738	9.73	9.773	9.79	9.799	9.802	9.804	9.811	9.807	9.81	9.799	9.787	9.774
0.68167	9.729	9.722	9.723	9.788	9.808	9.813	9.814	9.814	9.815	9.815	9.822	9.819	9.809	0.68167	9.738	9.73	9.773	9.79	9.799	9.802	9.804	9.811	9.807	9.81	9.799	9.787	9.774
0.6825	9.73	9.722	9.723	9.788	9.808	9.813	9.814	9.814	9.815	9.815	9.822	9.819	9.809	0.6825	9.738	9.73	9.773	9.79	9.799	9.802	9.804	9.811	9.807	9.81	9.799	9.787	9.774
0.68333	9.73	9.722	9.723	9.788	9.808	9.813	9.814	9.814	9.815	9.815	9.822	9.819	9.809	0.68333	9.738	9.73	9.773	9.79	9.799	9.802	9.804	9.811	9.807	9.81	9.799	9.787	9.774
0.68417	9.73	9.722	9.723	9.788	9.808	9.813	9.814	9.814	9.815	9.815	9.822	9.819	9.809	0.68417	9.738	9.73	9.773	9.79	9.799	9.802	9.804	9.811	9.807	9.81	9.799	9.787	9.774
0.685	9.73	9.722	9.723	9.788	9.808	9.813	9.814	9.814	9.815	9.815	9.822	9.819	9.809	0.685	9.738	9.73	9.773	9.79	9.799	9.802	9.804	9.811	9.807	9.81	9.799	9.787	9.774
0.68583	9.73	9.722	9.723	9.788	9.808	9.813	9.814	9.814	9.815	9.815	9.822	9.819	9.808	0.68583	9.738	9.73	9.773	9.791	9.799	9.802	9.804	9.811	9.807	9.81	9.799	9.787	9.774
0.68667	9.731	9.722	9.723	9.788	9.808	9.813	9.814	9.814	9.815	9.815	9.822	9.819	9.808	0.68667	9.738	9.73	9.773	9.791	9.799	9.802	9.804	9.811	9.807	9.81	9.799	9.787	9.774
0.6875	9.731	9.722	9.723	9.788	9.808	9.813	9.814	9.814	9.815	9.815	9.822	9.819	9.808	0.6875	9.738	9.73	9.773	9.791	9.799	9.802	9.804	9.811	9.807	9.81	9.799	9.787	9.774
0.68833	9.731	9.722	9.723	9.788	9.808	9.813	9.814	9.814	9.815	9.815	9.822	9.819	9.808	0.68833	9.738	9.73	9.773	9.791	9.799	9.802	9.804	9.811	9.807	9.81	9.799	9.787	9.774
0.68917	9.731	9.722	9.723	9.788	9.808	9.813	9.814	9.814	9.815	9.815	9.822	9.819	9.808	0.68917	9.738	9.73	9.773	9.791	9.799	9.802	9.804	9.811	9.807	9.81	9.799	9.787	9.774
0.69	9.731	9.722	9.723	9.788	9.808	9.813	9.814	9.814	9.815	9.815	9.822	9.819	9.808	0.69	9.738	9.73	9.773	9.791	9.799	9.802	9.804	9.811	9.807	9.81	9.799	9.787	9.774
0.69083	9.731	9.722	9.723	9.788	9.808	9.813	9.814	9.814	9.815	9.815	9.822	9.819	9.808	0.69083	9.738	9.73	9.773	9.791	9.799	9.802	9.804	9.811	9.807	9.81	9.799	9.787	9.774
0.69167	9.731	9.722	9.723	9.788	9.808	9.813	9.814	9.814	9.815	9.815	9.822	9.819	9.808	0.69167	9.738	9.73	9.773	9.791	9.799	9.802	9.804	9.811	9.807	9.81	9.799	9.787	9.774
0.6925	9.731	9.722	9.723	9.788	9.808	9.813	9.814	9.814	9.815	9.815	9.822	9.82	9.808	0.6925	9.738	9.73	9.773	9.791	9.799	9.802	9.804	9.811	9.807	9.81	9.799	9.787	9.774
0.69333	9.731	9.722	9.723	9.788	9.808	9.813	9.814	9.814	9.815	9.815	9.822	9.82	9.808	0.69333	9.738	9.73	9.773	9.791	9.799	9.802	9.804	9.811	9.807	9.81	9.799	9.787	9.774
0.69417	9.731	9.722	9.723	9.788	9.808	9.813	9.814	9.814	9.815	9.815	9.822	9.82	9.808	0.69417	9.738	9.73	9.773	9.791	9.799	9.802	9.804	9.811	9.807	9.81	9.799	9.787	9.774
0.695	9.731	9.722	9.723	9.788	9.808	9.813	9.813	9.814	9.815	9.815	9.822	9.82	9.808	0.695	9.738	9.73	9.773	9.791	9.799	9.802	9.804	9.81	9.807	9.81	9.799	9.787	9.774
0.69583	9.731	9.722	9.723	9.788	9.809	9.813	9.813	9.814	9.815	9.815	9.822	9.82	9.808	0.69583	9.738	9.73	9.773	9.791	9.799	9.802	9.804	9.81	9.807	9.81	9.799	9.787	9.774
0.69667	9.731	9.722	9.723	9.788	9.809	9.813	9.813	9.814	9.815	9.815	9.822	9.82	9.808	0.69667	9.738	9.73	9.773	9.791	9.799	9.802	9.804	9.81	9.807	9.81	9.799	9.787	9.774
0.6975	9.731	9.722	9.723	9.788	9.809	9.813	9.813	9.814	9.816	9.815	9.821	9.82	9.808	0.6975	9.738	9.73	9.773	9.791	9.799	9.802	9.804	9.81	9.807	9.81	9.799	9.787	9.774
0.69833	9.731	9.722	9.723	9.788	9.809	9.813	9.813	9.814	9.816	9.815	9.821	9.82	9.808	0.69833	9.738	9.73	9.773	9.791	9.799	9.802	9.804	9.81	9.807	9.81	9.799	9.787	9.774
0.69917	9.73	9.722	9.723	9.789	9.809	9.813	9.813	9.814	9.816	9.815	9.821	9.82	9.808	0.69917	9.738	9.73	9.773	9.791	9.799	9.802	9.804	9.81	9.807	9.81	9.799	9.787	9.774
0.7	9.73	9.722	9.723	9.789	9.809	9.813	9.813	9.814	9.816	9.815	9.821	9.82	9.808	0.7	9.738	9.73	9.773	9.791	9.799	9.802	9.804	9.81	9.807	9.81	9.799	9.787	9.774
0.70083	9.73	9.722	9.723	9.789	9.809	9.814	9.813	9.814	9.816	9.815	9.821	9.82	9.808	0.70083	9.738	9.73	9.773	9.791	9.799	9.802	9.804	9.81	9.808	9.81	9.799	9.787	9.774
0.70167	9.73	9.722	9.723	9.789	9.809	9.814	9.813	9.814	9.816	9.815	9.821	9.82	9.808	0.70167	9.738	9.73	9.773	9.791	9.799	9.802	9.804	9.81	9.808	9.81	9.799	9.787	9.774
0.7025	9.73	9.722	9.723	9.789	9.809	9.814	9.813	9.814	9.816	9.815	9.821	9.82	9.808	0.7025	9.738	9.73	9.773	9.791	9.799	9.802	9.804	9.81	9.808	9.81	9.799	9.787	9.774
0.70333	9.731	9.722	9.723	9.789	9.809	9.814	9.813	9.814	9.816	9.815	9.821	9.82	9.808	0.70333	9.738	9.73	9.773	9.791	9.799	9.802	9.804	9.81	9.808	9.81	9.799	9.787	9.774
0.70417	9.731	9.722	9.723	9.789	9.809	9.814	9.813	9.814	9.816	9.815	9.821	9.82	9.808	0.70417	9.738	9.73	9.773	9.791	9.799	9.802	9.804	9.81	9.808	9.81	9.799	9.787	9.774
0.705	9.731	9.722	9.723	9.789	9.809	9.814	9.813	9.814	9.816	9.816	9.821	9.82	9.808	0.705	9.738	9.73	9.773	9.791	9.799	9.802	9.804	9.81	9.808	9.81	9.799	9.787	9.774
0.70583	9.731	9.722	9.723	9.789	9.809	9.814	9.813	9.814	9.816	9.816	9.821	9.82	9.808	0.70583	9.738	9.73	9.773	9.791	9.8	9.802	9.804	9.81	9.808	9.811	9.799	9.787	9.774
0.70667	9.731	9.722	9.723	9.789	9.809	9.814	9.813	9.814	9.816	9.816	9.821	9.82	9.808	0.70667	9.738	9.73	9.773	9.791	9.8	9.802	9.804	9.81	9.808	9.811	9.799	9.788	9.774
0.7075	9.731	9.722	9.723	9.789	9.809	9.814	9.813	9.814	9.816	9.816	9.821	9.82	9.808	0.7075	9.738	9.73	9.773	9.791	9.8	9.803	9.804	9.81	9.808	9.811	9.799	9.788	9.774
0.70833	9.731	9.722	9.723	9.789	9.809	9.814	9.813	9.814	9.816	9.816	9.821	9.82	9.808	0.70833	9.738	9.73	9.773	9.791	9.8	9.803	9.804	9.81	9.808	9.811	9.799	9.787	9.774
0.70917	9.731	9.722	9.723	9.789	9.809	9.814	9.814	9.814	9.816	9.816	9.821	9.82	9.809	0.70917	9.738	9.73	9.773	9.791	9.8	9.803	9.804	9.811	9.808	9.811	9.799	9.787	9.774
0.71	9.731	9.722	9.723	9.789	9.809	9.814	9.814	9.814	9.816	9.816	9.821	9.82	9.809	0.71	9.738	9.73	9.773	9.791	9.8	9.803	9.804	9.811	9.808	9.811	9.799	9.787	9.774
0.71083	9.731	9.722	9.723	9.789	9.809	9.814	9.814	9.814	9.816	9.816	9.821	9.82	9.809	0.71083	9.738	9.73	9.773	9.791	9.8	9.803	9.804	9.811	9.808	9.811	9.799	9.787	9.774
0.71167	9.731	9.722	9.723	9.789	9.809	9.814	9.814	9.815	9.816	9.816	9.821	9.82	9.809	0.71167	9.738	9.73	9.773	9.791	9.8	9.803	9.804	9.811	9.808	9.811	9.799	9.787	9.774
0.7125	9.731	9.722	9.723	9.789	9.809	9.814	9.813	9.815	9.816	9.816	9.821	9.82	9.809	0.7125	9.738	9.73	9.773	9.791	9.8	9.803	9.804	9.811	9.808	9.811	9.799	9.787	9.774
0.71333	9.731	9.722	9.723	9.789	9.809	9.814	9.813	9.815	9.816	9.816	9.821	9.82	9.809	0.71333	9.738	9.73	9.773	9.791	9.8	9.803	9.804	9.811	9.808	9.811	9.799	9.787	9.774
0.71417	9.731	9.722	9.723	9.789	9.809	9.814	9.813	9.815	9.816	9.816	9.821	9.82	9.809	0.71417	9.738	9.73	9.773	9.791	9.8	9.803	9.804	9.811	9.808	9.811	9.799	9.787	9.774
0.715	9.731	9.722	9.723	9.789	9.809	9.814	9.813	9.815	9.816	9.816	9.822	9.82	9.809	0.715	9.738	9.73	9.773	9.791	9.8	9.803	9.804	9.811	9.808	9.811	9.799	9.787	9.774
0.71583	9.732	9.722	9.723	9.789	9.809	9.814	9.813	9.815	9.816	9.816	9.822	9.82	9.809	0.71583	9.738	9.73	9.773	9.791	9.8	9.803	9.804	9.811	9.808	9.811	9.799	9.787	9.774
0.71667	9.732	9.722	9.723	9.789	9.809	9.814	9.813	9.815	9.816	9.816	9.822	9.82	9.809	0.71667	9.738	9.73	9.773	9.791	9.8	9.803	9.804	9.811	9.808	9.811	9.799	9.787	9.774
0.7175	9.732	9.722	9.723	9.789	9.809	9.814	9.813	9.815	9.816	9.817	9.822	9.82	9.809	0.7175	9.738	9.73	9.773	9.791	9.8	9.803	9.804	9.811	9.808	9.811	9.799	9.787	9.774
0.71833	9.731	9.722	9.723	9.79	9.809	9.814	9.813	9.815	9.816	9.817	9.822	9.82	9.809	0.71833	9.738	9.73	9.773	9.791	9.8	9.803	9.804	9.811	9.808	9.811	9.799	9.787	9.774
0.71917	9.731	9.722	9.723	9.79	9.809	9.814	9.813	9.815	9.815	9.816	9.822	9.82	9.809	0.71917	9.738	9.73	9.773	9.791	9.8	9.803	9.804	9.811	9.808	9.811	9.799	9.787	9.774
0.72	9.731	9.722	9.723	9.79	9.809	9.814	9.813	9.815	9.815	9.816	9.822	9.82	9.809	0.72	9.738	9.73	9.773	9.791	9.8	9.803	9.804	9.811	9.808	9.811	9.799	9.787	9.774
0.72083	9.731	9.722	9.723	9.79	9.809	9.814	9.813	9.815	9.815	9.816	9.822	9.82	9.809	0.72083	9.738	9.73	9.773	9.791	9.8	9.803	9.804	9.811	9.808	9.811	9.799	9.787	9.774
0.72167	9.731	9.722	9.723	9.79	9.809	9.814	9.813	9.815	9.815	9.816	9.822	9.82	9.809	0.72167	9.738	9.73	9.773	9.791	9.8	9.803	9.804	9.811	9.808	9.811	9.799	9.787	9.774
0.7225	9.731	9.722	9.723	9.79	9.809	9.814	9.813	9.815	9.815	9.816	9.822	9.82	9.808	0.7225	9.738	9.73	9.773	9.791	9.8	9.803	9.804	9.811	9.808	9.811	9.799	9.787	9.774
0.72333	9.731	9.722	9.723	9.79	9.809	9.814	9.813	9.815	9.815	9.816	9.822	9.82	9.808	0.72333	9.738	9.73	9.773	9.791	9.8	9.803	9.804	9.811	9.808	9.811	9.799	9.787	9.774
0.72417	9.731	9.722	9.723	9.79	9.809	9.814	9.813	9.815	9.815	9.816	9.822	9.82	9.808	0.72417	9.738	9.73	9.773	9.791	9.8	9.803	9.804	9.811	9.808	9.811	9.799	9.787	9.774
0.725	9.731	9.722	9.723	9.79	9.809	9.814	9.813	9.815	9.815	9.816	9.822	9.82	9.808	0.725	9.738	9.73	9.773	9.791	9.8	9.803	9.804	9.811	9.808	9.811	9.799	9.787	9.774
0.72583	9.731	9.722	9.723	9.79	9.809	9.814	9.813	9.815	9.815	9.816	9.822	9.82	9.808	0.72583	9.739	9.73	9.773	9.791	9.8	9.803	9.804	9.811	9.808	9.811	9.799	9.788	9.774
0.72667	9.731	9.722	9.723	9.79	9.809	9.814	9.813	9.815	9.815	9.816	9.822	9.82	9.808	0.72667	9.739	9.73	9.773	9.791	9.8	9.803	9.804	9.811	9.808	9.811	9.799	9.788	9.774
0.7275	9.731	9.722	9.723	9.79	9.809	9.814	9.813	9.815	9.815	9.816	9.822	9.82	9.808	0.7275	9.739	9.73	9.773	9.791	9.8	9.803	9.804	9.811	9.808	9.811	9.799	9.788	9.775
0.72833	9.731	9.722	9.723	9.79	9.809	9.814	9.813	9.815	9.816	9.816	9.822	9.82	9.808	0.72833	9.739	9.73	9.773	9.791	9.8	9.803	9.804	9.811	9.808	9.811	9.799	9.788	9.775
0.72917	9.731	9.722	9.723	9.79	9.809	9.814	9.813	9.815	9.816	9.816	9.822	9.82	9.808	0.72917	9.739	9.73	9.773	9.791	9.8	9.803	9.804	9.811	9.808	9.811	9.799	9.788	9.775
0.73	9.731	9.722	9.723	9.791	9.809	9.814	9.813	9.815	9.816	9.816	9.822	9.82	9.808	0.73	9.739	9.73	9.773	9.791	9.8	9.803	9.804	9.811	9.808	9.811	9.799	9.788	9.775
0.73083	9.731	9.722	9.723	9.791	9.809	9.814	9.813	9.815	9.816	9.816	9.822	9.82	9.808	0.73083	9.739	9.73	9.773	9.791	9.8	9.803	9.804	9.811	9.808	9.811	9.799	9.788	9.775
0.73167	9.731	9.722	9.723	9.791	9.809	9.814	9.813	9.815	9.816	9.816	9.822	9.82	9.808	0.73167	9.738	9.73	9.773	9.791	9.8	9.803	9.804	9.811	9.808	9.811	9.799	9.788	9.775
0.7325	9.732	9.722	9.723	9.791	9.809	9.814	9.813	9.815	9.816	9.816	9.822	9.82	9.808	0.7325	9.738	9.73	9.773	9.791	9.8	9.803	9.804	9.811	9.808	9.811	9.799	9.788	9.775
0.73333	9.732	9.722	9.723	9.791	9.809	9.814	9.813	9.815	9.816	9.816	9.822	9.82	9.808	0.73333	9.738	9.73	9.773	9.791	9.8	9.803	9.804	9.811	9.808	9.811	9.799	9.788	9.775
0.73417	9.732	9.722	9.723	9.791	9.809	9.814	9.814	9.815	9.816	9.816	9.822	9.82	9.808	0.73417	9.738	9.73	9.774	9.791	9.8	9.803	9.804	9.811	9.808	9.811	9.799	9.788	9.775
0.735	9.732	9.722	9.723	9.791	9.809	9.814	9.814	9.815	9.816	9.816	9.822	9.82	9.808	0.735	9.738	9.73	9.774	9.791	9.8	9.803	9.804	9.811	9.808	9.811	9.799	9.788	9.775
0.73583	9.732	9.722	9.723	9.791	9.809	9.814	9.814	9.815	9.816	9.816	9.822	9.82	9.808	0.73583	9.738	9.73	9.774	9.791	9.8	9.803	9.804	9.811	9.808	9.811	9.799	9.788	9.775
0.73667	9.732	9.722	9.723	9.791	9.809	9.815	9.814	9.815	9.816	9.816	9.822	9.82	9.808	0.73667	9.738	9.731	9.774	9.791	9.8	9.803	9.804	9.811	9.808	9.811	9.799	9.788	9.775
0.7375	9.732	9.722	9.723	9.791	9.809	9.815	9.814	9.815	9.816	9.817	9.822	9.82	9.808	0.7375	9.738	9.731	9.774	9.791	9.8	9.803	9.804	9.812	9.808	9.811	9.799	9.788	9.775
0.73833	9.732	9.722	9.723	9.791	9.809	9.815	9.814	9.815	9.816	9.817	9.822	9.82	9.808	0.73833	9.738	9.731	9.774	9.791	9.8	9.803	9.804	9.812	9.809	9.811	9.799	9.788	9.775
0.73917	9.732	9.722	9.724	9.791	9.809	9.815	9.814	9.815	9.816	9.817	9.822	9.82	9.808	0.73917	9.738	9.731	9.774	9.791	9.8	9.803	9.804	9.812	9.809	9.811	9.799	9.788	9.775
0.74	9.732	9.722	9.724	9.791	9.809	9.815	9.814	9.815	9.816	9.817	9.822	9.82	9.808	0.74	9.738	9.731	9.774	9.791	9.8	9.803	9.804	9.812	9.809	9.811	9.799	9.788	9.775
0.74083	9.731	9.722	9.724	9.791	9.809	9.815	9.814	9.815	9.816	9.817	9.822	9.82	9.808	0.74083	9.738	9.731	9.774	9.791	9.8	9.803	9.804	9.812	9.809	9.811	9.799	9.789	9.775
0.74167	9.731	9.722	9.724	9.791	9.809	9.815	9.814	9.815	9.816	9.817	9.822	9.821	9.808	0.74167	9.738	9.731	9.774	9.791	9.8	9.803	9.804	9.812	9.809	9.811	9.799	9.789	9.775
0.7425	9.731	9.722	9.724	9.791	9.809	9.815	9.814	9.815	9.816	9.817	9.822	9.821	9.808	0.7425	9.738	9.731	9.774	9.791	9.8	9.803	9.804	9.812	9.809	9.811	9.799	9.789	9.775
0.74333	9.731	9.722	9.724	9.791	9.809	9.815	9.814	9.815	9.816	9.817	9.822	9.821	9.808	0.74333	9.738	9.731	9.774	9.791	9.8	9.803	9.804	9.812	9.809	9.811	9.8	9.789	9.775
0.74417	9.731	9.722	9.724	9.791	9.809	9.815	9.814	9.815	9.816	9.817	9.822	9.821	9.808	0.74417	9.738	9.731	9.774	9.791	9.8	9.803	9.804	9.812	9.809	9.811	9.8	9.789	9.775
0.745	9.731	9.722	9.724	9.791	9.809	9.815	9.814	9.815	9.816	9.817	9.822	9.821	9.808	0.745	9.738	9.731	9.774	9.791	9.8	9.803	9.804	9.812	9.809	9.811	9.8	9.789	9.775
0.74583	9.731	9.722	9.724	9.791	9.809	9.815	9.814	9.815	9.816	9.817	9.822	9.821	9.808	0.74583	9.738	9.731	9.774	9.791	9.8	9.803	9.804	9.812	9.809	9.811	9.8	9.789	9.775
0.74667	9.731	9.722	9.724	9.791	9.809	9.815	9.814	9.815	9.816	9.817	9.822	9.821	9.808	0.74667	9.738	9.731	9.774	9.791	9.8	9.803	9.804	9.812	9.809	9.811	9.8	9.789	9.775
0.7475	9.731	9.723	9.724	9.791	9.809	9.815	9.814	9.815	9.816	9.817	9.822	9.821	9.808	0.7475	9.738	9.731	9.774	9.791	9.8	9.803	9.804	9.812	9.809	9.811	9.8	9.789	9.775
0.74833	9.731	9.723	9.724	9.791	9.809	9.815	9.814	9.815	9.816	9.817	9.822	9.821	9.808	0.74833	9.738	9.731	9.774	9.791	9.8	9.803	9.804	9.812	9.809	9.811	9.8	9.789	9.775
0.74917	9.731	9.723	9.724	9.791	9.809	9.815	9.814	9.815	9.816	9.817	9.822	9.821	9.808	0.74917	9.738	9.731	9.774	9.791	9.8	9.803	9.804	9.812	9.809	9.811	9.8	9.789	9.775
0.75	9.731	9.723	9.724	9.791	9.809	9.815	9.814	9.815	9.816	9.817	9.822	9.821	9.808	0.75	9.738	9.731	9.774	9.791	9.8	9.803	9.804	9.812	9.809	9.811	9.8	9.789	9.775
0.75083	9.731	9.723	9.724	9.791	9.809	9.815	9.814	9.815	9.816	9.817	9.822	9.821	9.808	0.75083	9.738	9.731	9.774	9.791	9.8	9.803	9.804	9.812	9.809	9.811	9.8	9.789	9.775
0.75167	9.731	9.723	9.725	9.791	9.809	9.815	9.814	9.815	9.816	9.817	9.822	9.821	9.808	0.75167	9.738	9.731	9.774	9.791	9.8	9.803	9.804	9.812	9.809	9.811	9.8	9.789	9.775
0.7525	9.731	9.723	9.725	9.791	9.809	9.815	9.814	9.815	9.816	9.817	9.822	9.821	9.808	0.7525	9.738	9.731	9.774	9.791	9.8	9.803	9.804	9.812	9.809	9.811	9.8	9.789	9.775
0.75333	9.731	9.723	9.725	9.791	9.809	9.815	9.814	9.815	9.816	9.817	9.822	9.821	9.808	0.75333	9.738	9.731	9.774	9.791	9.8	9.803	9.804	9.812	9.809	9.811	9.8	9.789	9.775
0.75417	9.731	9.723	9.725	9.791	9.809	9.815	9.814	9.815	9.816	9.817	9.822	9.821	9.808	0.75417	9.738	9.731	9.774	9.791	9.8	9.803	9.804	9.812	9.809	9.811	9.8	9.789	9.775
0.755	9.731	9.723	9.725	9.791	9.809	9.815	9.814	9.815	9.816	9.817	9.822	9.821	9.808	0.755	9.738	9.731	9.774	9.791	9.8	9.803	9.804	9.812	9.809	9.811	9.8	9.789	9.775
0.75583	9.731	9.723	9.725	9.791	9.809	9.815	9.814	9.815	9.816	9.817	9.822	9.821	9.808	0.75583	9.738	9.731	9.774	9.791	9.8	9.803	9.804	9.812	9.809	9.811	9.8	9.789	9.775
0.75667	9.732	9.723	9.725	9.791	9.809	9.815	9.814	9.815	9.816	9.817	9.821	9.821	9.808	0.75667	9.738	9.731	9.774	9.791	9.8	9.803	9.804	9.812	9.809	9.811	9.8	9.789	9.775
0.7575	9.732	9.723	9.725	9.791	9.809	9.815	9.814	9.815	9.816	9.817	9.821	9.821	9.808	0.7575	9.738	9.73	9.774	9.791	9.8	9.803	9.804	9.812	9.809	9.811	9.8	9.789	9.775
0.75833	9.732	9.723	9.725	9.791	9.809	9.815	9.814	9.815	9.816	9.817	9.821	9.821	9.808	0.75833	9.738	9.73	9.774	9.791	9.8	9.804	9.805	9.812	9.809	9.811	9.8	9.789	9.775
0.75917	9.732	9.723	9.725	9.791	9.809	9.815	9.814	9.815	9.817	9.817	9.821	9.821	9.808	0.75917	9.738	9.73	9.774	9.791	9.8	9.804	9.805	9.812	9.809	9.811	9.8	9.789	9.775
0.76	9.732	9.723	9.725	9.791	9.809	9.815	9.814	9.815	9.817	9.817	9.821	9.821	9.808	0.76	9.739	9.73	9.774	9.791	9.8	9.804	9.805	9.812	9.809	9.811	9.8	9.789	9.775
0.76083	9.732	9.723	9.724	9.791	9.809	9.815	9.814	9.815	9.817	9.817	9.821	9.821	9.808	0.76083	9.739	9.73	9.774	9.791	9.8	9.804	9.805	9.812	9.809	9.811	9.8	9.789	9.775
0.76167	9.732	9.723	9.724	9.791	9.81	9.815	9.814	9.815	9.817	9.817	9.821	9.821	9.808	0.76167	9.739	9.73	9.774	9.791	9.8	9.804	9.805	9.812	9.809	9.811	9.8	9.789	9.775
0.7625	9.732	9.723	9.724	9.791	9.81	9.815	9.814	9.815	9.817	9.817	9.821	9.821	9.808	0.7625	9.739	9.73	9.774	9.791	9.8	9.804	9.805	9.812	9.809	9.811	9.8	9.789	9.775
0.76333	9.732	9.723	9.724	9.791	9.81	9.815	9.814	9.815	9.817	9.817	9.821	9.821	9.808	0.76333	9.739	9.73	9.774	9.791	9.8	9.804	9.805	9.812	9.809	9.812	9.8	9.789	9.775
0.76417	9.732	9.723	9.724	9.791	9.81	9.815	9.814	9.815	9.817	9.817	9.821	9.821	9.808	0.76417	9.739	9.73	9.774	9.791	9.8	9.804	9.805	9.812	9.809	9.812	9.8	9.789	9.775
0.765	9.732	9.723	9.724	9.791	9.81	9.815	9.814	9.815	9.817	9.817	9.821	9.821	9.808	0.765	9.739	9.73	9.774	9.791	9.8	9.804	9.805	9.812	9.809	9.812	9.8	9.789	9.775
0.76583	9.732	9.723	9.724	9.791	9.81	9.815	9.814	9.815	9.817	9.817	9.821	9.821	9.808	0.76583	9.739	9.73	9.774	9.791	9.8	9.804	9.805	9.812	9.809	9.812	9.8	9.789	9.775
0.76667	9.732	9.723	9.724	9.791	9.81	9.815	9.814	9.815	9.817	9.817	9.821	9.821	9.808	0.76667	9.739	9.73	9.774	9.791	9.8	9.804	9.805	9.812	9.809	9.812	9.8	9.789	9.775
0.7675	9.732	9.723	9.724	9.791	9.81	9.815	9.814	9.815	9.817	9.817	9.821	9.821	9.808	0.7675	9.739	9.73	9.774	9.791	9.801	9.804	9.805	9.812	9.809	9.812	9.8	9.789	9.775
0.76833	9.732	9.723	9.724	9.791	9.81	9.815	9.814	9.815	9.817	9.817	9.821	9.821	9.808	0.76833	9.739	9.73	9.774	9.791	9.801	9.804	9.805	9.812	9.809	9.812	9.8	9.789	9.775
0.76917	9.732	9.723	9.724	9.791	9.81	9.815	9.814	9.815	9.817	9.817	9.821	9.821	9.808	0.76917	9.739	9.73	9.774	9.791	9.801	9.804	9.805	9.812	9.809	9.812	9.8	9.789	9.775
0.77	9.732	9.723	9.724	9.791	9.809	9.815	9.814	9.815	9.817	9.817	9.821	9.821	9.808	0.77	9.739	9.73	9.774	9.791	9.801	9.804	9.805	9.812	9.809	9.812	9.8	9.789	9.775
0.77083	9.732	9.723	9.724	9.791	9.809	9.815	9.814	9.815	9.817	9.817	9.821	9.821	9.808	0.77083	9.739	9.73	9.774	9.791	9.801	9.804	9.805	9.813	9.809	9.812	9.8	9.789	9.775
0.77167	9.732	9.723	9.724	9.791	9.809	9.815	9.814	9.816	9.817	9.817	9.821	9.821	9.808	0.77167	9.739	9.73	9.774	9.791	9.801	9.804	9.805	9.813	9.809	9.812	9.8	9.789	9.775
0.7725	9.732	9.723	9.724	9.791	9.809	9.815	9.814	9.816	9.817	9.817	9.821	9.822	9.808	0.7725	9.739	9.73	9.774	9.791	9.801	9.804	9.805	9.813	9.81	9.812	9.8	9.789	9.775
0.77333	9.732	9.723	9.723	9.791	9.809	9.815	9.814	9.816	9.817	9.817	9.821	9.822	9.808	0.77333	9.739	9.73	9.774	9.791	9.801	9.804	9.805	9.813	9.81	9.812	9.8	9.789	9.775
0.77417	9.732	9.723	9.723	9.791	9.809	9.815	9.814	9.816	9.817	9.817	9.821	9.822	9.808	0.77417	9.739	9.73	9.774	9.791	9.801	9.804	9.805	9.813	9.81	9.812	9.8	9.789	9.775
0.775	9.732	9.723	9.723	9.791	9.809	9.815	9.814	9.816	9.817	9.817	9.821	9.822	9.808	0.775	9.739	9.73	9.774	9.791	9.801	9.804	9.805	9.813	9.81	9.812	9.8	9.789	9.775
0.77583	9.732	9.723	9.723	9.791	9.809	9.815	9.814	9.816	9.817	9.817	9.821	9.822	9.808	0.77583	9.739	9.73	9.774	9.791	9.801	9.804	9.805	9.813	9.81	9.812	9.8	9.789	9.775
0.77667	9.732	9.723	9.723	9.791	9.809	9.815	9.814	9.816	9.817	9.817	9.821	9.822	9.808	0.77667	9.739	9.73	9.774	9.791	9.801	9.804	9.805	9.813	9.81	9.812	9.8	9.789	9.775
0.7775	9.732	9.723	9.723	9.791	9.809	9.815	9.814	9.816	9.817	9.817	9.821	9.822	9.808	0.7775	9.739	9.73	9.774	9.791	9.801	9.804	9.805	9.813	9.81	9.812	9.8	9.789	9.775
0.77833	9.732	9.723	9.723	9.792	9.809	9.815	9.814	9.816	9.817	9.817	9.821	9.822	9.808	0.77833	9.739	9.73	9.774	9.791	9.801	9.804	9.805	9.813	9.81	9.812	9.8	9.789	9.775
0.77917	9.732	9.723	9.723	9.792	9.809	9.815	9.814	9.816	9.817	9.817	9.821	9.822	9.808	0.77917	9.739	9.73	9.774	9.791	9.801	9.804	9.805	9.813	9.81	9.812	9.8	9.789	9.775
0.78	9.732	9.723	9.723	9.792	9.809	9.815	9.815	9.816	9.817	9.817	9.821	9.822	9.808	0.78	9.739	9.73	9.774	9.791	9.801	9.804	9.805	9.813	9.81	9.812	9.8	9.789	9.775
0.78083	9.732	9.723	9.723	9.792	9.809	9.815	9.815	9.816	9.817	9.817	9.821	9.822	9.809	0.78083	9.739	9.73	9.774	9.791	9.801	9.804	9.805	9.813	9.81	9.812	9.8	9.789	9.775
0.78167	9.732	9.723	9.723	9.792	9.809	9.815	9.815	9.816	9.817	9.817	9.821	9.822	9.809	0.78167	9.74	9.73	9.774	9.791	9.801	9.804	9.805	9.813	9.81	9.812	9.8	9.789	9.775
0.7825	9.732	9.723	9.723	9.792	9.809	9.815	9.815	9.816	9.817	9.817	9.821	9.822	9.809	0.7825	9.74	9.73	9.774	9.791	9.801	9.805	9.805	9.813	9.81	9.812	9.8	9.789	9.775
0.78333	9.732	9.723	9.723	9.792	9.809	9.815	9.815	9.816	9.817	9.817	9.821	9.822	9.809	0.78333	9.74	9.73	9.774	9.791	9.801	9.805	9.805	9.813	9.81	9.812	9.8	9.789	9.775
0.78417	9.732	9.723	9.723	9.792	9.809	9.815	9.815	9.817	9.818	9.817	9.821	9.822	9.809	0.78417	9.74	9.73	9.774	9.791	9.801	9.805	9.805	9.813	9.81	9.812	9.8	9.789	9.775
0.785	9.732	9.724	9.723	9.792	9.809	9.815	9.815	9.817	9.818	9.817	9.821	9.822	9.809	0.785	9.74	9.73	9.774	9.791	9.801	9.805	9.805	9.813	9.81	9.812	9.8	9.789	9.775
0.78583	9.732	9.724	9.723	9.792	9.809	9.815	9.815	9.817	9.818	9.817	9.821	9.822	9.809	0.78583	9.74	9.73	9.774	9.791	9.801	9.805	9.805	9.813	9.81	9.812	9.8	9.789	9.775
0.78667	9.732	9.724	9.723	9.792	9.809	9.815	9.815	9.817	9.818	9.817	9.821	9.822	9.809	0.78667	9.74	9.73	9.774	9.791	9.801	9.805	9.805	9.813	9.81	9.812	9.8	9.79	9.775
0.7875	9.732	9.724	9.723	9.792	9.809	9.815	9.815	9.817	9.818	9.817	9.821	9.822	9.809	0.7875	9.74	9.73	9.774	9.791	9.801	9.805	9.805	9.813	9.81	9.813	9.8	9.79	9.775
0.78833	9.732	9.724	9.723	9.792	9.81	9.815	9.815	9.817	9.818	9.817	9.821	9.822	9.809	0.78833	9.74	9.73	9.774	9.791	9.801	9.805	9.805	9.813	9.81	9.813	9.8	9.79	9.775
0.78917	9.732	9.724	9.723	9.792	9.81	9.815	9.815	9.817	9.818	9.818	9.821	9.822	9.809	0.78917	9.74	9.73	9.774	9.791	9.801	9.805	9.805	9.813	9.81	9.813	9.8	9.79	9.775
0.79	9.732	9.724	9.723	9.792	9.81	9.815	9.815	9.817	9.818	9.818	9.821	9.822	9.809	0.79	9.74	9.73	9.774	9.791	9.801	9.805	9.805	9.813	9.81	9.813	9.8	9.79	9.775
0.79083	9.732	9.724	9.723	9.792	9.81	9.815	9.815	9.817	9.818	9.818	9.821	9.822	9.809	0.79083	9.74	9.73	9.774	9.791	9.801	9.805	9.805	9.813	9.81	9.813	9.8	9.79	9.775
0.79167	9.732	9.724	9.723	9.792	9.81	9.815	9.815	9.817	9.818	9.818	9.821	9.822	9.809	0.79167	9.74	9.73	9.774	9.791	9.801	9.805	9.805	9.813	9.81	9.813	9.8	9.79	9.775
0.7925	9.732	9.724	9.723	9.792	9.81	9.815	9.815	9.817	9.818	9.818	9.821	9.822	9.809	0.7925	9.74	9.73	9.774	9.791	9.801	9.805	9.805	9.814	9.81	9.813	9.8	9.79	9.775
0.79333	9.732	9.724	9.723	9.792	9.81	9.815	9.815	9.817	9.818	9.818	9.821	9.822	9.809	0.79333	9.74	9.73	9.774	9.791	9.801	9.805	9.805	9.814	9.81	9.813	9.8	9.79	9.775
0.79417	9.732	9.724	9.723	9.792	9.81	9.815	9.815	9.817	9.818	9.818	9.821	9.822	9.809	0.79417	9.74	9.73	9.774	9.791	9.801	9.805	9.805	9.813	9.81	9.813	9.8	9.79	9.775
0.795	9.732	9.724	9.723	9.792	9.81	9.815	9.815	9.817	9.818	9.818	9.821	9.822	9.809	0.795	9.74	9.73	9.774	9.792	9.801	9.805	9.805	9.813	9.81	9.813	9.8	9.79	9.775
0.79583	9.732	9.724	9.723	9.792	9.81	9.815	9.815	9.817	9.818	9.818	9.821	9.822	9.809	0.79583	9.74	9.73	9.774	9.792	9.801	9.805	9.805	9.813	9.81	9.813	9.8	9.79	9.775
0.79667	9.732	9.724	9.723	9.792	9.81	9.815	9.815	9.817	9.818	9.818	9.821	9.822	9.809	0.79667	9.74	9.73	9.774	9.792	9.801	9.805	9.805	9.813	9.81	9.813	9.8	9.79	9.775
0.7975	9.732	9.725	9.723	9.792	9.81	9.815	9.815	9.817	9.818	9.818	9.821	9.822	9.809	0.7975	9.74	9.73	9.774	9.792	9.801	9.805	9.805	9.813	9.811	9.813	9.8	9.79	9.775
0.79833	9.732	9.725	9.723	9.792	9.81	9.815	9.815	9.817	9.818	9.818	9.821	9.822	9.809	0.79833	9.74	9.73	9.774	9.792	9.801	9.805	9.805	9.813	9.811	9.813	9.8	9.79	9.775
0.79917	9.732	9.725	9.723	9.792	9.81	9.815	9.815	9.817	9.818	9.818	9.821	9.822	9.809	0.79917	9.74	9.73	9.774	9.792	9.801	9.805	9.805	9.813	9.811	9.813	9.8	9.791	9.775
0.8	9.732	9.725	9.723	9.792	9.81	9.815	9.815	9.817	9.818	9.818	9.821	9.822	9.809	0.8	9.74	9.73	9.774	9.792	9.801	9.805	9.805	9.813	9.811	9.813	9.8	9.791	9.775
0.80083	9.732	9.725	9.723	9.792	9.811	9.815	9.815	9.817	9.818	9.818	9.821	9.822	9.809	0.80083	9.74	9.73	9.774	9.792	9.802	9.805	9.805	9.813	9.811	9.813	9.8	9.791	9.775
0.80167	9.732	9.725	9.723	9.792	9.811	9.815	9.815	9.817	9.818	9.818	9.821	9.822	9.809	0.80167	9.74	9.73	9.774	9.792	9.802	9.805	9.806	9.813	9.811	9.813	9.8	9.791	9.775
0.8025	9.732	9.725	9.723	9.792	9.811	9.815	9.815	9.817	9.818	9.818	9.821	9.822	9.809	0.8025	9.74	9.73	9.774	9.792	9.802	9.805	9.806	9.813	9.811	9.813	9.801	9.791	9.776
0.80333	9.732	9.725	9.723	9.792	9.811	9.815	9.815	9.817	9.818	9.818	9.821	9.822	9.809	0.80333	9.74	9.73	9.774	9.792	9.802	9.805	9.806	9.813	9.811	9.813	9.801	9.791	9.776
0.80417	9.732	9.725	9.723	9.792	9.811	9.815	9.815	9.817	9.818	9.818	9.821	9.822	9.809	0.80417	9.74	9.73	9.774	9.792	9.802	9.805	9.806	9.813	9.811	9.813	9.801	9.791	9.776
0.805	9.732	9.725	9.723	9.792	9.811	9.815	9.815	9.817	9.818	9.818	9.821	9.822	9.809	0.805	9.74	9.73	9.774	9.792	9.802	9.805	9.806	9.813	9.811	9.813	9.801	9.791	9.776
0.80583	9.732	9.725	9.723	9.792	9.811	9.815	9.815	9.817	9.818	9.818	9.821	9.822	9.809	0.80583	9.74	9.73	9.774	9.792	9.802	9.805	9.806	9.813	9.811	9.813	9.801	9.791	9.776
0.80667	9.732	9.725	9.723	9.792	9.811	9.815	9.815	9.817	9.818	9.818	9.821	9.822	9.809	0.80667	9.74	9.73	9.774	9.792	9.802	9.805	9.806	9.813	9.811	9.813	9.801	9.791	9.776
0.8075	9.732	9.725	9.723	9.792	9.811	9.815	9.815	9.817	9.818	9.818	9.821	9.822	9.809	0.8075	9.74	9.73	9.774	9.792	9.802	9.805	9.806	9.813	9.811	9.814	9.801	9.791	9.776
0.80833	9.732	9.725	9.723	9.792	9.811	9.815	9.815	9.817	9.818	9.818	9.822	9.822	9.809	0.80833	9.74	9.73	9.774	9.792	9.802	9.805	9.806	9.813	9.811	9.814	9.801	9.791	9.776
0.80917	9.732	9.725	9.723	9.792	9.811	9.815	9.815	9.817	9.818	9.818	9.821	9.822	9.809	0.80917	9.74	9.73	9.774	9.792	9.802	9.805	9.806	9.813	9.811	9.814	9.801	9.791	9.776
0.81	9.733	9.725	9.723	9.792	9.811	9.815	9.815	9.817	9.818	9.818	9.821	9.822	9.809	0.81	9.74	9.73	9.774	9.792	9.802	9.805	9.806	9.813	9.811	9.814	9.801	9.791	9.776
0.81083	9.733	9.725	9.723	9.792	9.811	9.815	9.815	9.817	9.818	9.818	9.821	9.822	9.809	0.81083	9.74	9.73	9.774	9.792	9.802	9.805	9.806	9.814	9.811	9.814	9.801	9.791	9.776
0.81167	9.733	9.725	9.723	9.792	9.811	9.815	9.815	9.817	9.818	9.818	9.821	9.822	9.809	0.81167	9.74	9.73	9.774	9.792	9.802	9.805	9.806	9.814	9.811	9.814	9.801	9.791	9.776
0.8125	9.733	9.725	9.723	9.792	9.81	9.815	9.815	9.817	9.818	9.818	9.821	9.822	9.809	0.8125	9.74	9.73	9.774	9.792	9.802	9.805	9.806	9.814	9.811	9.814	9.801	9.791	9.776
0.81333	9.733	9.725	9.723	9.792	9.81	9.815	9.815	9.817	9.818	9.818	9.821	9.822	9.809	0.81333	9.74	9.731	9.774	9.792	9.802	9.805	9.806	9.814	9.811	9.814	9.801	9.791	9.776
0.81417	9.733	9.725	9.723	9.792	9.81	9.815	9.815	9.818	9.818	9.818	9.821	9.822	9.809	0.81417	9.74	9.731	9.774	9.792	9.802	9.805	9.806	9.814	9.811	9.814	9.801	9.791	9.776
0.815	9.733	9.725	9.723	9.792	9.81	9.815	9.815	9.818	9.818	9.818	9.821	9.822	9.809	0.815	9.74	9.731	9.774	9.792	9.802	9.805	9.806	9.814	9.811	9.814	9.801	9.791	9.776
0.81583	9.733	9.725	9.723	9.792	9.81	9.815	9.815	9.818	9.819	9.818	9.821	9.822	9.809	0.81583	9.74	9.731	9.774	9.792	9.802	9.805	9.807	9.814	9.811	9.814	9.801	9.791	9.776
0.81667	9.733	9.725	9.723	9.792	9.81	9.815	9.815	9.818	9.819	9.819	9.821	9.822	9.809	0.81667	9.74	9.731	9.774	9.792	9.802	9.805	9.807	9.814	9.811	9.814	9.801	9.791	9.776
0.8175	9.733	9.725	9.723	9.792	9.81	9.815	9.815	9.818	9.819	9.819	9.821	9.822	9.809	0.8175	9.74	9.731	9.774	9.792	9.802	9.805	9.807	9.814	9.811	9.814	9.802	9.791	9.776
0.81833	9.733	9.725	9.723	9.792	9.81	9.815	9.815	9.818	9.819	9.819	9.821	9.822	9.809	0.81833	9.74	9.731	9.774	9.792	9.802	9.806	9.807	9.814	9.811	9.814	9.802	9.791	9.776
0.81917	9.732	9.725	9.723	9.792	9.81	9.815	9.815	9.818	9.819	9.819	9.821	9.822	9.809	0.81917	9.74	9.731	9.774	9.792	9.802	9.806	9.807	9.814	9.811	9.814	9.802	9.791	9.776
0.82	9.732	9.725	9.723	9.792	9.81	9.815	9.815	9.818	9.819	9.819	9.821	9.822	9.81	0.82	9.74	9.731	9.775	9.792	9.802	9.806	9.807	9.814	9.811	9.814	9.802	9.791	9.776
0.82083	9.732	9.725	9.723	9.792	9.81	9.815	9.815	9.818	9.819	9.819	9.821	9.822	9.81	0.82083	9.74	9.731	9.775	9.792	9.802	9.806	9.807	9.814	9.811	9.814	9.802	9.791	9.776
0.82167	9.732	9.725	9.723	9.792	9.81	9.815	9.815	9.818	9.819	9.819	9.821	9.822	9.81	0.82167	9.74	9.731	9.775	9.792	9.803	9.806	9.807	9.814	9.811	9.814	9.802	9.791	9.776
0.8225	9.732	9.725	9.723	9.792	9.81	9.815	9.815	9.818	9.819	9.819	9.821	9.822	9.81	0.8225	9.74	9.731	9.775	9.792	9.803	9.806	9.807	9.814	9.811	9.814	9.802	9.791	9.776
0.82333	9.732	9.725	9.723	9.792	9.81	9.815	9.815	9.818	9.819	9.819	9.821	9.822	9.81	0.82333	9.74	9.731	9.775	9.792	9.803	9.806	9.807	9.814	9.812	9.814	9.802	9.791	9.776
0.82417	9.732	9.725	9.723	9.792	9.81	9.815	9.815	9.818	9.819	9.819	9.821	9.822	9.81	0.82417	9.74	9.731	9.775	9.792	9.803	9.806	9.807	9.814	9.812	9.814	9.802	9.792	9.776
0.825	9.732	9.725	9.723	9.792	9.81	9.815	9.815	9.818	9.819	9.819	9.821	9.822	9.81	0.825	9.74	9.731	9.775	9.792	9.803	9.806	9.807	9.814	9.812	9.814	9.802	9.792	9.776
0.82583	9.732	9.725	9.723	9.792	9.81	9.815	9.815	9.818	9.819	9.819	9.821	9.822	9.81	0.82583	9.74	9.731	9.775	9.792	9.803	9.806	9.807	9.814	9.812	9.814	9.802	9.792	9.776
0.82667	9.732	9.725	9.723	9.792	9.81	9.815	9.815	9.818	9.819	9.819	9.821	9.822	9.81	0.82667	9.74	9.731	9.775	9.792	9.803	9.806	9.807	9.814	9.812	9.815	9.802	9.792	9.776
0.8275	9.732	9.725	9.723	9.792	9.81	9.815	9.815	9.818	9.819	9.819	9.821	9.822	9.81	0.8275	9.74	9.731	9.775	9.792	9.803	9.806	9.807	9.814	9.812	9.815	9.802	9.792	9.776
0.82833	9.732	9.725	9.723	9.792	9.81	9.815	9.815	9.818	9.819	9.819	9.821	9.822	9.81	0.82833	9.74	9.731	9.775	9.792	9.803	9.806	9.807	9.814	9.812	9.815	9.802	9.792	9.776
0.82917	9.732	9.725	9.723	9.792	9.81	9.815	9.815	9.818	9.819	9.819	9.821	9.822	9.81	0.82917	9.74	9.731	9.775	9.792	9.803	9.806	9.807	9.814	9.812	9.815	9.802	9.792	9.776
0.83	9.732	9.725	9.723	9.792	9.81	9.815	9.815	9.818	9.819	9.819	9.821	9.822	9.81	0.83	9.74	9.731	9.775	9.792	9.803	9.806	9.807	9.814	9.812	9.815	9.802	9.792	9.777
0.83083	9.732	9.725	9.723	9.792	9.811	9.815	9.815	9.818	9.819	9.819	9.821	9.822	9.81	0.83083	9.74	9.731	9.775	9.792	9.803	9.806	9.807	9.814	9.812	9.815	9.802	9.792	9.777
0.83167	9.732	9.725	9.723	9.792	9.811	9.815	9.815	9.818	9.819	9.819	9.821	9.822	9.81	0.83167	9.74	9.731	9.775	9.792	9.803	9.806	9.807	9.814	9.812	9.815	9.802	9.792	9.777
0.8325	9.732	9.724	9.723	9.792	9.811	9.815	9.815	9.818	9.819	9.819	9.821	9.822	9.81	0.8325	9.74	9.731	9.775	9.792	9.803	9.806	9.807	9.814	9.812	9.815	9.802	9.792	9.777
0.83333	9.732	9.724	9.723	9.792	9.811	9.815	9.815	9.818	9.819	9.819	9.821	9.822	9.81	0.83333	9.74	9.731	9.775	9.792	9.803	9.806	9.807	9.814	9.812	9.815	9.802	9.792	9.777
0.83417	9.732	9.724	9.723	9.792	9.811	9.815	9.815	9.818	9.819	9.819	9.821	9.822	9.81	0.83417	9.74	9.731	9.775	9.792	9.803	9.806	9.807	9.814	9.812	9.815	9.802	9.792	9.777
0.835	9.732	9.724	9.723	9.792	9.81	9.815	9.815	9.819	9.819	9.819	9.821	9.822	9.81	0.835	9.74	9.731	9.775	9.792	9.803	9.806	9.807	9.814	9.812	9.815	9.802	9.792	9.777
0.83583	9.732	9.724	9.723	9.792	9.81	9.815	9.815	9.819	9.819	9.819	9.821	9.822	9.81	0.83583	9.74	9.731	9.775	9.792	9.803	9.806	9.807	9.814	9.812	9.815	9.802	9.792	9.777
0.83667	9.732	9.724	9.723	9.792	9.81	9.815	9.815	9.819	9.819	9.819	9.821	9.822	9.81	0.83667	9.74	9.731	9.775	9.792	9.803	9.806	9.807	9.814	9.812	9.815	9.802	9.792	9.777
0.8375	9.732	9.724	9.723	9.792	9.81	9.815	9.815	9.819	9.819	9.819	9.821	9.822	9.81	0.8375	9.74	9.731	9.775	9.792	9.803	9.806	9.807	9.814	9.812	9.815	9.802	9.792	9.777
0.83833	9.732	9.724	9.723	9.792	9.81	9.815	9.815	9.819	9.819	9.819	9.821	9.823	9.81	0.83833	9.74	9.731	9.775	9.792	9.803	9.806	9.807	9.814	9.812	9.815	9.802	9.792	9.777
0.83917	9.732	9.724	9.723	9.792	9.81	9.815	9.815	9.819	9.819	9.819	9.821	9.823	9.81	0.83917	9.74	9.731	9.775	9.792	9.803	9.806	9.807	9.815	9.812	9.815	9.803	9.792	9.777
0.84	9.732	9.724	9.723	9.792	9.81	9.815	9.815	9.819	9.819	9.819	9.821	9.823	9.81	0.84	9.74	9.731	9.775	9.792	9.803	9.806	9.807	9.815	9.812	9.815	9.803	9.792	9.777
0.84083	9.732	9.724	9.723	9.792	9.81	9.815	9.815	9.819	9.819	9.819	9.821	9.823	9.81	0.84083	9.74	9.731	9.775	9.792	9.803	9.806	9.807	9.815	9.812	9.815	9.803	9.792	9.777
0.84167	9.732	9.724	9.723	9.792	9.81	9.815	9.815	9.819	9.819	9.819	9.821	9.823	9.81	0.84167	9.74	9.731	9.775	9.792	9.803	9.806	9.807	9.815	9.812	9.815	9.803	9.792	9.777
0.8425	9.732	9.724	9.723	9.792	9.81	9.815	9.815	9.819	9.819	9.819	9.821	9.823	9.81	0.8425	9.74	9.731	9.775	9.792	9.803	9.806	9.808	9.815	9.812	9.815	9.803	9.792	9.777
0.84333	9.733	9.724	9.723	9.792	9.81	9.815	9.815	9.819	9.819	9.819	9.821	9.823	9.81	0.84333	9.74	9.731	9.775	9.792	9.803	9.806	9.808	9.815	9.812	9.815	9.803	9.792	9.777
0.84417	9.733	9.724	9.723	9.792	9.81	9.815	9.815	9.819	9.819	9.819	9.821	9.823	9.81	0.84417	9.74	9.732	9.775	9.792	9.803	9.806	9.808	9.815	9.813	9.815	9.803	9.792	9.777
0.845	9.733	9.723	9.723	9.792	9.81	9.815	9.815	9.819	9.819	9.819	9.821	9.823	9.81	0.845	9.74	9.732	9.775	9.792	9.803	9.806	9.808	9.815	9.813	9.815	9.803	9.792	9.777
0.84583	9.733	9.723	9.723	9.792	9.81	9.815	9.815	9.819	9.819	9.819	9.821	9.823	9.81	0.84583	9.74	9.732	9.775	9.792	9.803	9.806	9.808	9.815	9.813	9.815	9.803	9.792	9.777
0.84667	9.733	9.723	9.723	9.792	9.81	9.815	9.815	9.819	9.819	9.819	9.821	9.823	9.81	0.84667	9.74	9.732	9.775	9.792	9.803	9.806	9.808	9.815	9.813	9.815	9.803	9.792	9.777
0.8475	9.733	9.723	9.723	9.792	9.81	9.815	9.815	9.819	9.819	9.819	9.821	9.823	9.81	0.8475	9.74	9.732	9.775	9.792	9.803	9.806	9.808	9.815	9.813	9.815	9.803	9.792	9.777
0.84833	9.733	9.723	9.723	9.792	9.81	9.815	9.815	9.819	9.819	9.819	9.821	9.823	9.81	0.84833	9.74	9.732	9.775	9.792	9.803	9.806	9.808	9.815	9.813	9.815	9.803	9.792	9.777
0.84917	9.733	9.723	9.723	9.792	9.81	9.815	9.815	9.819	9.819	9.819	9.821	9.823	9.81	0.84917	9.74	9.732	9.775	9.792	9.803	9.807	9.808	9.815	9.813	9.815	9.803	9.792	9.777
0.85	9.733	9.723	9.723	9.792	9.81	9.815	9.815	9.819	9.819	9.819	9.821	9.823	9.81	0.85	9.74	9.732	9.775	9.792	9.803	9.807	9.808	9.815	9.813	9.815	9.803	9.792	9.777
0.85083	9.733	9.723	9.723	9.792	9.81	9.815	9.815	9.819	9.819	9.819	9.82	9.823	9.81	0.85083	9.74	9.732	9.775	9.792	9.803	9.807	9.808	9.815	9.813	9.815	9.803	9.792	9.777
0.85167	9.733	9.723	9.723	9.792	9.81	9.815	9.815	9.819	9.819	9.819	9.82	9.823	9.81	0.85167	9.74	9.732	9.775	9.792	9.803	9.807	9.808	9.815	9.813	9.815	9.803	9.792	9.777
0.8525	9.733	9.723	9.723	9.792	9.81	9.815	9.815	9.819	9.819	9.819	9.82	9.823	9.81	0.8525	9.74	9.732	9.775	9.792	9.803	9.807	9.808	9.815	9.813	9.815	9.803	9.792	9.777
0.85333	9.733	9.723	9.723	9.792	9.81	9.815	9.815	9.819	9.819	9.819	9.82	9.823	9.81	0.85333	9.74	9.732	9.775	9.792	9.803	9.807	9.808	9.815	9.813	9.815	9.803	9.792	9.777
0.85417	9.733	9.723	9.723	9.792	9.811	9.815	9.815	9.819	9.819	9.819	9.82	9.823	9.81	0.85417	9.74	9.732	9.775	9.792	9.803	9.807	9.808	9.815	9.812	9.815	9.803	9.792	9.777
0.855	9.733	9.723	9.723	9.792	9.811	9.815	9.815	9.819	9.819	9.819	9.82	9.823	9.81	0.855	9.74	9.732	9.775	9.792	9.803	9.807	9.808	9.815	9.812	9.815	9.803	9.792	9.777
0.85583	9.733	9.723	9.723	9.792	9.811	9.815	9.815	9.819	9.819	9.819	9.82	9.823	9.81	0.85583	9.74	9.732	9.775	9.792	9.803	9.807	9.808	9.815	9.812	9.815	9.803	9.792	9.777
0.85667	9.733	9.723	9.723	9.792	9.81	9.815	9.815	9.819	9.819	9.819	9.82	9.823	9.81	0.85667	9.74	9.732	9.776	9.792	9.803	9.807	9.808	9.815	9.812	9.815	9.803	9.792	9.777
0.8575	9.733	9.723	9.723	9.792	9.81	9.815	9.815	9.819	9.819	9.819	9.82	9.823	9.81	0.8575	9.74	9.732	9.776	9.792	9.803	9.807	9.808	9.815	9.812	9.815	9.803	9.792	9.777
0.85833	9.733	9.723	9.723	9.792	9.81	9.815	9.815	9.819	9.819	9.819	9.82	9.822	9.81	0.85833	9.74	9.732	9.776	9.792	9.803	9.807	9.808	9.815	9.812	9.815	9.803	9.792	9.777
0.85917	9.733	9.723	9.723	9.792	9.81	9.815	9.815	9.819	9.819	9.819	9.82	9.822	9.81	0.85917	9.74	9.732	9.775	9.792	9.803	9.807	9.808	9.815	9.812	9.815	9.803	9.792	9.777
0.86	9.733	9.723	9.723	9.792	9.81	9.815	9.816	9.819	9.819	9.819	9.82	9.822	9.81	0.86	9.739	9.732	9.775	9.792	9.803	9.807	9.808	9.815	9.812	9.815	9.804	9.792	9.777
0.86083	9.733	9.723	9.723	9.792	9.81	9.815	9.816	9.819	9.819	9.819	9.82	9.822	9.81	0.86083	9.739	9.732	9.775	9.792	9.803	9.807	9.808	9.815	9.812	9.815	9.804	9.792	9.777
0.86167	9.734	9.723	9.723	9.792	9.81	9.815	9.816	9.819	9.819	9.819	9.82	9.822	9.811	0.86167	9.739	9.732	9.775	9.792	9.803	9.807	9.808	9.815	9.812	9.815	9.804	9.792	9.777
0.8625	9.734	9.723	9.723	9.792	9.81	9.815	9.816	9.819	9.819	9.819	9.82	9.822	9.811	0.8625	9.739	9.732	9.775	9.792	9.803	9.807	9.808	9.815	9.812	9.815	9.804	9.792	9.777
0.86333	9.734	9.723	9.723	9.792	9.81	9.815	9.816	9.819	9.82	9.819	9.82	9.822	9.811	0.86333	9.739	9.732	9.775	9.792	9.803	9.807	9.808	9.815	9.812	9.815	9.804	9.792	9.778
0.86417	9.734	9.723	9.723	9.792	9.81	9.815	9.816	9.819	9.82	9.819	9.82	9.822	9.811	0.86417	9.739	9.732	9.775	9.792	9.803	9.807	9.808	9.815	9.812	9.815	9.804	9.792	9.778
0.865	9.734	9.723	9.723	9.792	9.81	9.815	9.816	9.819	9.82	9.819	9.82	9.822	9.811	0.865	9.739	9.732	9.775	9.792	9.803	9.807	9.808	9.815	9.812	9.815	9.804	9.792	9.778
0.86583	9.734	9.723	9.723	9.792	9.81	9.815	9.816	9.819	9.82	9.819	9.82	9.822	9.811	0.86583	9.739	9.732	9.775	9.792	9.803	9.807	9.808	9.815	9.812	9.815	9.804	9.792	9.778
0.86667	9.734	9.723	9.723	9.792	9.81	9.815	9.816	9.819	9.82	9.819	9.82	9.822	9.811	0.86667	9.739	9.732	9.775	9.792	9.803	9.807	9.808	9.815	9.812	9.815	9.804	9.792	9.778
0.8675	9.734	9.723	9.723	9.792	9.81	9.815	9.816	9.819	9.82	9.819	9.82	9.822	9.811	0.8675	9.739	9.732	9.775	9.792	9.803	9.807	9.808	9.815	9.813	9.815	9.804	9.792	9.778
0.86833	9.734	9.723	9.723	9.792	9.81	9.815	9.816	9.819	9.82	9.819	9.82	9.822	9.811	0.86833	9.739	9.732	9.775	9.792	9.803	9.807	9.808	9.815	9.813	9.815	9.804	9.792	9.778
0.86917	9.734	9.723	9.723	9.792	9.81	9.815	9.816	9.819	9.82	9.819	9.82	9.823	9.811	0.86917	9.739	9.732	9.775	9.792	9.803	9.807	9.809	9.815	9.813	9.815	9.804	9.792	9.778
0.87	9.734	9.723	9.723	9.792	9.81	9.815	9.816	9.819	9.82	9.819	9.82	9.823	9.811	0.87	9.739	9.732	9.775	9.792	9.803	9.807	9.809	9.815	9.813	9.815	9.804	9.792	9.778
0.87083	9.734	9.723	9.723	9.792	9.81	9.815	9.816	9.819	9.82	9.819	9.82	9.823	9.811	0.87083	9.739	9.732	9.775	9.792	9.803	9.807	9.809	9.815	9.813	9.815	9.804	9.792	9.778
0.87167	9.734	9.723	9.723	9.792	9.81	9.815	9.816	9.819	9.82	9.819	9.82	9.823	9.811	0.87167	9.739	9.732	9.774	9.792	9.803	9.807	9.809	9.815	9.813	9.815	9.804	9.792	9.778
0.8725	9.734	9.723	9.723	9.792	9.81	9.815	9.816	9.819	9.82	9.819	9.82	9.823	9.811	0.8725	9.739	9.732	9.774	9.792	9.803	9.807	9.809	9.815	9.813	9.815	9.804	9.792	9.778
0.87333	9.734	9.723	9.723	9.792	9.81	9.815	9.816	9.819	9.82	9.819	9.82	9.823	9.811	0.87333	9.739	9.732	9.774	9.792	9.803	9.807	9.809	9.815	9.813	9.815	9.804	9.792	9.778
0.87417	9.734	9.723	9.723	9.792	9.81	9.815	9.816	9.819	9.82	9.819	9.82	9.823	9.811	0.87417	9.739	9.732	9.774	9.792	9.803	9.807	9.809	9.815	9.813	9.815	9.804	9.792	9.778
0.875	9.734	9.723	9.723	9.792	9.81	9.815	9.816	9.819	9.82	9.819	9.82	9.823	9.811	0.875	9.739	9.732	9.774	9.792	9.803	9.807	9.809	9.815	9.813	9.815	9.804	9.792	9.778
0.87583	9.734	9.723	9.723	9.792	9.81	9.815	9.816	9.819	9.82	9.819	9.82	9.823	9.811	0.87583	9.739	9.732	9.774	9.792	9.803	9.807	9.809	9.815	9.813	9.815	9.804	9.792	9.778
0.87667	9.734	9.723	9.723	9.792	9.81	9.815	9.816	9.819	9.82	9.82	9.82	9.823	9.811	0.87667	9.739	9.732	9.774	9.792	9.803	9.807	9.809	9.815	9.813	9.815	9.804	9.792	9.778
0.8775	9.734	9.723	9.723	9.792	9.81	9.815	9.816	9.819	9.82	9.82	9.82	9.823	9.811	0.8775	9.739	9.733	9.774	9.792	9.803	9.807	9.809	9.815	9.813	9.815	9.804	9.792	9.778
0.87833	9.734	9.723	9.723	9.792	9.81	9.815	9.816	9.819	9.82	9.82	9.82	9.823	9.811	0.87833	9.739	9.733	9.774	9.792	9.803	9.807	9.809	9.815	9.813	9.815	9.804	9.792	9.778
0.87917	9.734	9.723	9.723	9.792	9.81	9.815	9.816	9.819	9.82	9.82	9.82	9.823	9.811	0.87917	9.739	9.733	9.774	9.792	9.803	9.807	9.809	9.815	9.813	9.815	9.804	9.792	9.778
0.88	9.734	9.723	9.723	9.792	9.81	9.815	9.816	9.819	9.82	9.82	9.82	9.823	9.811	0.88	9.739	9.733	9.774	9.792	9.802	9.807	9.809	9.815	9.813	9.815	9.804	9.792	9.778
0.88083	9.734	9.723	9.723	9.792	9.81	9.815	9.816	9.819	9.82	9.82	9.82	9.823	9.811	0.88083	9.739	9.733	9.774	9.792	9.802	9.807	9.809	9.815	9.813	9.815	9.804	9.792	9.778
0.88167	9.734	9.723	9.723	9.792	9.81	9.815	9.816	9.819	9.82	9.82	9.82	9.824	9.811	0.88167	9.739	9.733	9.774	9.792	9.802	9.807	9.809	9.815	9.813	9.815	9.804	9.792	9.778
0.8825	9.734	9.723	9.723	9.792	9.811	9.815	9.817	9.819	9.82	9.82	9.82	9.824	9.811	0.8825	9.739	9.733	9.774	9.792	9.802	9.807	9.809	9.815	9.813	9.815	9.804	9.792	9.778
0.88333	9.734	9.723	9.723	9.792	9.811	9.815	9.817	9.819	9.82	9.82	9.82	9.824	9.811	0.88333	9.739	9.733	9.774	9.792	9.802	9.807	9.809	9.815	9.813	9.815	9.804	9.792	9.778
0.88417	9.734	9.723	9.723	9.792	9.811	9.815	9.817	9.819	9.82	9.82	9.82	9.824	9.811	0.88417	9.739	9.733	9.774	9.792	9.802	9.807	9.809	9.815	9.813	9.815	9.804	9.792	9.778
0.885	9.734	9.723	9.722	9.792	9.81	9.815	9.817	9.819	9.82	9.82	9.82	9.824	9.811	0.885	9.739	9.733	9.774	9.792	9.802	9.807	9.809	9.815	9.813	9.815	9.804	9.792	9.778
0.88583	9.734	9.723	9.722	9.792	9.81	9.815	9.817	9.819	9.82	9.82	9.82	9.824	9.811	0.88583	9.739	9.733	9.774	9.792	9.802	9.807	9.809	9.815	9.813	9.815	9.804	9.792	9.778
0.88667	9.734	9.723	9.722	9.792	9.81	9.815	9.817	9.819	9.82	9.82	9.82	9.824	9.811	0.88667	9.739	9.733	9.774	9.792	9.802	9.807	9.809	9.815	9.813	9.815	9.804	9.792	9.778
0.8875	9.734	9.723	9.722	9.792	9.81	9.815	9.817	9.819	9.82	9.82	9.82	9.824	9.811	0.8875	9.739	9.733	9.774	9.792	9.802	9.808	9.809	9.815	9.813	9.815	9.804	9.792	9.778
0.88833	9.734	9.723	9.722	9.792	9.81	9.815	9.817	9.819	9.82	9.82	9.82	9.824	9.811	0.88833	9.739	9.733	9.774	9.792	9.802	9.808	9.809	9.815	9.813	9.815	9.804	9.792	9.778
0.88917	9.734	9.723	9.722	9.792	9.81	9.815	9.817	9.819	9.82	9.82	9.82	9.824	9.811	0.88917	9.739	9.733	9.774	9.792	9.802	9.808	9.809	9.815	9.813	9.815	9.804	9.792	9.778
0.89	9.734	9.723	9.722	9.792	9.81	9.815	9.817	9.819	9.82	9.82	9.82	9.824	9.811	0.89	9.739	9.733	9.774	9.792	9.802	9.807	9.809	9.815	9.813	9.815	9.804	9.792	9.778
0.89083	9.734	9.723	9.722	9.792	9.81	9.815	9.817	9.819	9.82	9.82	9.82	9.824	9.811	0.89083	9.739	9.733	9.774	9.792	9.802	9.807	9.809	9.815	9.813	9.815	9.804	9.792	9.778
0.89167	9.734	9.723	9.722	9.792	9.81	9.815	9.817	9.819	9.82	9.82	9.82	9.824	9.811	0.89167	9.739	9.733	9.774	9.792	9.802	9.807	9.809	9.815	9.813	9.815	9.804	9.792	9.778
0.8925	9.734	9.723	9.722	9.792	9.81	9.815	9.817	9.819	9.82	9.82	9.82	9.824	9.811	0.8925	9.739	9.733	9.774	9.792	9.802	9.807	9.809	9.815	9.813	9.815	9.804	9.792	9.778
0.89333	9.734	9.723	9.722	9.792	9.81	9.815	9.817	9.819	9.82	9.82	9.82	9.824	9.811	0.89333	9.739	9.733	9.774	9.792	9.802	9.807	9.809	9.815	9.813	9.815	9.805	9.792	9.778
0.89417	9.734	9.723	9.722	9.792	9.81	9.815	9.817	9.819	9.82	9.82	9.82	9.824	9.811	0.89417	9.739	9.733	9.774	9.792	9.802	9.807	9.809	9.815	9.813	9.815	9.805	9.792	9.778
0.895	9.734	9.723	9.722	9.792	9.81	9.815	9.817	9.819	9.82	9.82	9.82	9.824	9.811	0.895	9.739	9.733	9.774	9.792	9.802	9.807	9.809	9.815	9.813	9.815	9.805	9.792	9.778
0.89583	9.734	9.723	9.722	9.792	9.81	9.815	9.817	9.819	9.82	9.82	9.82	9.824	9.811	0.89583	9.739	9.733	9.774	9.792	9.802	9.807	9.809	9.815	9.813	9.815	9.805	9.792	9.778
0.89667	9.734	9.723	9.722	9.792	9.81	9.815	9.817	9.819	9.82	9.82	9.82	9.824	9.811	0.89667	9.739	9.733	9.774	9.792	9.802	9.807	9.809	9.815	9.813	9.815	9.805	9.792	9.778
0.8975	9.734	9.723	9.722	9.792	9.81	9.815	9.817	9.819	9.82	9.82	9.82	9.824	9.811	0.8975	9.739	9.733	9.774	9.792	9.802	9.807	9.809	9.815	9.813	9.815	9.805	9.792	9.778
0.89833	9.734	9.723	9.722	9.792	9.81	9.815	9.817	9.819	9.82	9.82	9.82	9.824	9.811	0.89833	9.739	9.733	9.774	9.792	9.802	9.807	9.809	9.815	9.813	9.815	9.805	9.792	9.778
0.89917	9.734	9.723	9.722	9.792	9.81	9.815	9.817	9.819	9.82	9.82	9.82	9.824	9.811	0.89917	9.739	9.733	9.774	9.792	9.802	9.807	9.809	9.815	9.813	9.815	9.805	9.792	9.778
0.9	9.734	9.723	9.722	9.792	9.81	9.815	9.817	9.819	9.82	9.82	9.82	9.824	9.811	0.9	9.739	9.733	9.774	9.792	9.802	9.807	9.809	9.815	9.813	9.815	9.805	9.792	9.778
0.90083	9.734	9.723	9.722	9.792	9.81	9.815	9.817	9.819	9.82	9.82	9.82	9.824	9.811	0.90083	9.739	9.733	9.774	9.792	9.802	9.807	9.809	9.815	9.813	9.815	9.805	9.792	9.778
0.90167	9.734	9.723	9.722	9.792	9.81	9.815	9.817	9.819	9.82	9.82	9.82	9.824	9.811	0.90167	9.739	9.733	9.774	9.792	9.802	9.807	9.809	9.815	9.813	9.815	9.805	9.792	9.778
0.9025	9.734	9.723	9.722	9.792	9.81	9.815	9.817	9.819	9.82	9.82	9.82	9.824	9.811	0.9025	9.739	9.733	9.774	9.792	9.802	9.807	9.809	9.815	9.813	9.815	9.805	9.792	9.778
0.90333	9.734	9.723	9.722	9.792	9.81	9.815	9.817	9.819	9.82	9.82	9.82	9.824	9.811	0.90333	9.739	9.733	9.774	9.792	9.802	9.807	9.809	9.815	9.813	9.815	9.805	9.792	9.778
0.90417	9.734	9.723	9.722	9.792	9.81	9.815	9.817	9.819	9.82	9.82	9.82	9.824	9.811	0.90417	9.739	9.733	9.774	9.792	9.803	9.807	9.809	9.815	9.813	9.815	9.805	9.792	9.778
0.905	9.734	9.723	9.722	9.792	9.81	9.815	9.817	9.819	9.82	9.82	9.82	9.824	9.811	0.905	9.739	9.733	9.774	9.792	9.803	9.807	9.809	9.815	9.814	9.815	9.805	9.792	9.778
0.90583	9.734	9.723	9.722	9.792	9.81	9.815	9.817	9.819	9.82	9.82	9.82	9.824	9.811	0.90583	9.739	9.733	9.774	9.792	9.803	9.807	9.809	9.815	9.814	9.815	9.805	9.792	9.778
0.90667	9.734	9.723	9.722	9.792	9.81	9.815	9.817	9.819	9.82	9.82	9.82	9.824	9.811	0.90667	9.739	9.733	9.774	9.792	9.803	9.807	9.809	9.815	9.814	9.815	9.805	9.792	9.778
0.9075	9.734	9.723	9.722	9.792	9.81	9.815	9.817	9.819	9.82	9.82	9.82	9.824	9.811	0.9075	9.739	9.733	9.774	9.792	9.803	9.808	9.809	9.815	9.814	9.815	9.805	9.792	9.778
0.90833	9.734	9.723	9.722	9.792	9.81	9.815	9.817	9.819	9.82	9.82	9.82	9.824	9.811	0.90833	9.739	9.733	9.774	9.792	9.803	9.808	9.809	9.815	9.814	9.815	9.805	9.792	9.778
0.90917	9.733	9.723	9.722	9.792	9.81	9.815	9.818	9.819	9.82	9.82	9.82	9.824	9.811	0.90917	9.739	9.733	9.774	9.792	9.803	9.808	9.809	9.815	9.814	9.815	9.805	9.792	9.778
0.91	9.733	9.723	9.722	9.792	9.81	9.815	9.818	9.819	9.82	9.82	9.82	9.824	9.811	0.91	9.739	9.733	9.774	9.792	9.803	9.808	9.809	9.815	9.814	9.815	9.805	9.792	9.778
0.91083	9.733	9.723	9.722	9.792	9.81	9.815	9.818	9.819	9.82	9.82	9.82	9.824	9.811	0.91083	9.739	9.733	9.774	9.792	9.803	9.808	9.809	9.815	9.814	9.815	9.805	9.792	9.778
0.91167	9.733	9.723	9.722	9.792	9.81	9.815	9.818	9.819	9.82	9.82	9.82	9.824	9.811	0.91167	9.739	9.733	9.774	9.792	9.803	9.808	9.809	9.815	9.814	9.815	9.805	9.792	9.778
0.9125	9.733	9.723	9.722	9.792	9.81	9.815	9.818	9.819	9.82	9.82	9.82	9.824	9.811	0.9125	9.739	9.733	9.774	9.792	9.803	9.808	9.809	9.815	9.814	9.815	9.805	9.792	9.778
0.91333	9.733	9.723	9.722	9.792	9.81	9.815	9.818	9.819	9.82	9.82	9.82	9.824	9.811	0.91333	9.739	9.733	9.774	9.792	9.803	9.808	9.809	9.815	9.814	9.815	9.805	9.792	9.778
0.91417	9.733	9.723	9.722	9.792	9.81	9.815	9.818	9.819	9.82	9.82	9.82	9.824	9.811	0.91417	9.739	9.733	9.774	9.792	9.803	9.808	9.809	9.815	9.814	9.815	9.805	9.792	9.778
0.915	9.733	9.723	9.722	9.792	9.81	9.815	9.818	9.819	9.82	9.82	9.82	9.824	9.811	0.915	9.739	9.732	9.774	9.792	9.803	9.808	9.81	9.815	9.814	9.815	9.805	9.792	9.778
0.91583	9.733	9.723	9.722	9.792	9.81	9.815	9.818	9.819	9.82	9.82	9.82	9.824	9.811	0.91583	9.739	9.732	9.774	9.792	9.803	9.808	9.81	9.815	9.814	9.815	9.805	9.792	9.778
0.91667	9.733	9.723	9.722	9.792	9.81	9.815	9.818	9.819	9.82	9.82	9.82	9.824	9.811	0.91667	9.739	9.732	9.774	9.792	9.803	9.808	9.81	9.815	9.814	9.815	9.805	9.792	9.778
0.9175	9.733	9.723	9.722	9.792	9.81	9.815	9.818	9.819	9.82	9.82	9.82	9.824	9.811	0.9175	9.739	9.732	9.774	9.792	9.803	9.808	9.81	9.815	9.814	9.815	9.805	9.792	9.778
0.91833	9.733	9.723	9.722	9.792	9.81	9.815	9.818	9.819	9.82	9.82	9.82	9.824	9.811	0.91833	9.739	9.732	9.774	9.792	9.803	9.808	9.81	9.815	9.814	9.815	9.805	9.792	9.778
0.91917	9.733	9.723	9.722	9.792	9.81	9.815	9.818	9.819	9.82	9.82	9.82	9.824	9.811	0.91917	9.739	9.732	9.774	9.792	9.803	9.808	9.81	9.815	9.814	9.816	9.805	9.792	9.778
0.92	9.733	9.723	9.722	9.792	9.81	9.815	9.818	9.819	9.82	9.82	9.82	9.824	9.811	0.92	9.739	9.732	9.774	9.792	9.803	9.808	9.81	9.815	9.814	9.816	9.805	9.792	9.778
0.92083	9.733	9.723	9.722	9.792	9.81	9.815	9.818	9.818	9.82	9.82	9.82	9.824	9.811	0.92083	9.739	9.732	9.774	9.792	9.803	9.808	9.81	9.815	9.814	9.816	9.805	9.792	9.778
0.92167	9.733	9.723	9.722	9.792	9.81	9.815	9.818	9.818	9.82	9.82	9.82	9.824	9.811	0.92167	9.74	9.732	9.774	9.793	9.803	9.808	9.81	9.815	9.814	9.816	9.805	9.792	9.778
0.9225	9.733	9.723	9.722	9.792	9.81	9.815	9.818	9.818	9.82	9.82	9.82	9.824	9.811	0.9225	9.74	9.732	9.774	9.793	9.803	9.808	9.81	9.815	9.814	9.816	9.805	9.792	9.778
0.92333	9.733	9.723	9.722	9.792	9.81	9.815	9.818	9.818	9.82	9.82	9.82	9.824	9.811	0.92333	9.74	9.732	9.774	9.793	9.803	9.808	9.81	9.815	9.814	9.816	9.805	9.792	9.779
0.92417	9.733	9.723	9.722	9.792	9.81	9.815	9.818	9.818	9.82	9.82	9.82	9.824	9.811	0.92417	9.74	9.732	9.774	9.793	9.803	9.808	9.81	9.815	9.814	9.816	9.805	9.792	9.779
0.925	9.733	9.723	9.722	9.792	9.81	9.815	9.818	9.818	9.82	9.82	9.82	9.824	9.811	0.925	9.74	9.732	9.774	9.793	9.803	9.808	9.81	9.815	9.814	9.816	9.805	9.792	9.779
0.92583	9.733	9.723	9.723	9.792	9.81	9.815	9.818	9.818	9.82	9.82	9.82	9.824	9.811	0.92583	9.74	9.732	9.774	9.793	9.803	9.808	9.81	9.815	9.814	9.816	9.805	9.792	9.779
0.92667	9.733	9.722	9.723	9.792	9.81	9.815	9.818	9.818	9.82	9.82	9.82	9.824	9.811	0.92667	9.74	9.732	9.774	9.793	9.803	9.808	9.81	9.815	9.814	9.816	9.805	9.792	9.779
0.9275	9.734	9.722	9.723	9.792	9.81	9.815	9.818	9.818	9.82	9.82	9.82	9.824	9.811	0.9275	9.74	9.732	9.774	9.793	9.803	9.808	9.81	9.815	9.814	9.816	9.805	9.792	9.779
0.92833	9.734	9.722	9.723	9.792	9.81	9.815	9.818	9.818	9.82	9.82	9.82	9.824	9.811	0.92833	9.74	9.732	9.774	9.793	9.803	9.808	9.81	9.815	9.814	9.816	9.805	9.792	9.779
0.92917	9.734	9.722	9.723	9.792	9.81	9.815	9.818	9.818	9.82	9.82	9.82	9.824	9.811	0.92917	9.74	9.732	9.774	9.793	9.803	9.808	9.81	9.815	9.814	9.816	9.805	9.792	9.779
0.93	9.734	9.722	9.723	9.792	9.81	9.815	9.818	9.818	9.82	9.82	9.82	9.824	9.811	0.93	9.74	9.732	9.774	9.792	9.803	9.808	9.81	9.815	9.814	9.816	9.805	9.792	9.779
0.93083	9.734	9.722	9.723	9.792	9.81	9.815	9.818	9.818	9.82	9.82	9.82	9.824	9.811	0.93083	9.74	9.732	9.774	9.792	9.803	9.808	9.81	9.815	9.814	9.816	9.805	9.792	9.779
0.93167	9.733	9.722	9.723	9.792	9.81	9.815	9.818	9.818	9.82	9.82	9.82	9.824	9.811	0.93167	9.74	9.732	9.774	9.792	9.803	9.808	9.81	9.815	9.814	9.816	9.805	9.792	9.779
0.9325	9.733	9.722	9.723	9.792	9.81	9.815	9.818	9.818	9.82	9.82	9.82	9.824	9.811	0.9325	9.74	9.732	9.774	9.792	9.803	9.808	9.81	9.815	9.814	9.816	9.805	9.791	9.779
0.93333	9.733	9.722	9.723	9.792	9.81	9.815	9.818	9.818	9.82	9.82	9.82	9.824	9.811	0.93333	9.74	9.732	9.774	9.792	9.803	9.808	9.81	9.815	9.814	9.816	9.805	9.791	9.779
0.93417	9.733	9.722	9.722	9.791	9.81	9.815	9.818	9.818	9.82	9.82	9.82	9.824	9.811	0.93417	9.74	9.732	9.774	9.792	9.803	9.808	9.81	9.815	9.814	9.816	9.805	9.791	9.779
0.935	9.733	9.722	9.722	9.791	9.81	9.815	9.818	9.818	9.82	9.82	9.82	9.824	9.812	0.935	9.74	9.732	9.774	9.792	9.803	9.808	9.81	9.815	9.814	9.816	9.805	9.791	9.779
0.93583	9.733	9.722	9.722	9.791	9.81	9.815	9.818	9.818	9.82	9.82	9.82	9.824	9.812	0.93583	9.74	9.732	9.774	9.792	9.803	9.808	9.81	9.815	9.814	9.816	9.805	9.791	9.779
0.93667	9.733	9.722	9.722	9.791	9.81	9.815	9.818	9.818	9.82	9.82	9.82	9.824	9.812	0.93667	9.74	9.732	9.774	9.792	9.803	9.808	9.81	9.815	9.814	9.816	9.805	9.791	9.779
0.9375	9.733	9.722	9.722	9.791	9.81	9.815	9.818	9.818	9.82	9.819	9.82	9.824	9.812	0.9375	9.74	9.732	9.774	9.792	9.803	9.808	9.81	9.815	9.814	9.815	9.805	9.791	9.779
0.93833	9.733	9.722	9.722	9.791	9.81	9.815	9.818	9.818	9.82	9.819	9.82	9.824	9.812	0.93833	9.74	9.732	9.774	9.792	9.803	9.808	9.81	9.815	9.814	9.815	9.805	9.791	9.779
0.93917	9.733	9.722	9.722	9.791	9.81	9.815	9.818	9.818	9.82	9.819	9.82	9.824	9.812	0.93917	9.74	9.732	9.774	9.792	9.803	9.808	9.81	9.815	9.814	9.816	9.805	9.791	9.779
0.94	9.733	9.722	9.722	9.791	9.81	9.815	9.818	9.818	9.82	9.819	9.82	9.824	9.812	0.94	9.74	9.732	9.774	9.792	9.803	9.808	9.81	9.814	9.814	9.816	9.805	9.791	9.779
0.94083	9.733	9.722	9.722	9.791	9.81	9.815	9.818	9.818	9.82	9.819	9.82	9.824	9.812	0.94083	9.74	9.732	9.774	9.792	9.803	9.808	9.81	9.814	9.814	9.816	9.805	9.791	9.779
0.94167	9.733	9.722	9.722	9.791	9.81	9.815	9.818	9.818	9.82	9.819	9.82	9.824	9.812	0.94167	9.74	9.732	9.774	9.792	9.803	9.808	9.81	9.814	9.814	9.816	9.805	9.791	9.779
0.9425	9.733	9.722	9.722	9.791	9.81	9.815	9.818	9.818	9.82	9.819	9.82	9.824	9.812	0.9425	9.74	9.732	9.774	9.792	9.803	9.808	9.81	9.814	9.814	9.816	9.805	9.791	9.779
0.94333	9.733	9.722	9.722	9.791	9.81	9.815	9.818	9.818	9.82	9.819	9.82	9.824	9.812	0.94333	9.74	9.732	9.774	9.792	9.803	9.808	9.81	9.814	9.814	9.816	9.805	9.791	9.779
0.94417	9.733	9.722	9.722	9.791	9.81	9.815	9.818	9.818	9.82	9.819	9.82	9.824	9.812	0.94417	9.74	9.732	9.774	9.792	9.803	9.808	9.81	9.814	9.814	9.816	9.805	9.791	9.779
0.945	9.733	9.722	9.722	9.791	9.81	9.816	9.818	9.818	9.82	9.819	9.82	9.824	9.812	0.945	9.74	9.732	9.774	9.792	9.803	9.808	9.81	9.814	9.814	9.816	9.805	9.791	9.779
0.94583	9.733	9.722	9.722	9.791	9.81	9.816	9.818	9.818	9.82	9.819	9.82	9.824	9.812	0.94583	9.74	9.732	9.774	9.792	9.803	9.808	9.81	9.814	9.815	9.816	9.805	9.791	9.779
0.94667	9.733	9.722	9.722	9.791	9.81	9.816	9.818	9.818	9.82	9.819	9.82	9.824	9.812	0.94667	9.74	9.732	9.774	9.792	9.803	9.808	9.81	9.814	9.815	9.816	9.805	9.791	9.779
0.9475	9.733	9.722	9.722	9.791	9.81	9.816	9.818	9.818	9.82	9.819	9.82	9.824	9.812	0.9475	9.74	9.732	9.774	9.792	9.803	9.808	9.81	9.814	9.815	9.816	9.805	9.791	9.779
0.94833	9.733	9.722	9.722	9.791	9.81	9.816	9.818	9.818	9.819	9.819	9.82	9.824	9.812	0.94833	9.74	9.732	9.774	9.792	9.803	9.808	9.81	9.814	9.815	9.816	9.805	9.791	9.779
0.94917	9.733	9.722	9.722	9.791	9.81	9.816	9.818	9.818	9.819	9.819	9.82	9.824	9.812	0.94917	9.74	9.732	9.774	9.792	9.803	9.808	9.81	9.814	9.815	9.816	9.805	9.791	9.779
0.95	9.733	9.722	9.722	9.791	9.81	9.816	9.818	9.818	9.819	9.819	9.82	9.824	9.812	0.95	9.74	9.732	9.774	9.792	9.803	9.808	9.81	9.814	9.815	9.816	9.805	9.791	9.779
0.95083	9.733	9.722	9.722	9.791	9.81	9.816	9.818	9.818	9.819	9.82	9.82	9.824	9.812	0.95083	9.74	9.732	9.774	9.792	9.803	9.808	9.81	9.814	9.815	9.816	9.805	9.791	9.779
0.95167	9.733	9.722	9.722	9.791	9.81	9.816	9.818	9.818	9.819	9.82	9.82	9.824	9.812	0.95167	9.74	9.732	9.774	9.792	9.803	9.808	9.81	9.814	9.815	9.816	9.805	9.791	9.779
0.9525	9.733	9.722	9.722	9.791	9.81	9.816	9.819	9.818	9.819	9.82	9.82	9.824	9.812	0.9525	9.74	9.732	9.774	9.792	9.803	9.808	9.81	9.814	9.815	9.816	9.805	9.791	9.779
0.95333	9.733	9.722	9.722	9.791	9.81	9.816	9.819	9.818	9.819	9.82	9.82	9.824	9.812	0.95333	9.74	9.732	9.774	9.792	9.803	9.808	9.81	9.814	9.815	9.816	9.805	9.791	9.779
0.95417	9.733	9.722	9.722	9.791	9.81	9.816	9.819	9.818	9.819	9.819	9.82	9.824	9.812	0.95417	9.74	9.732	9.774	9.792	9.803	9.808	9.81	9.814	9.815	9.816	9.805	9.791	9.778
0.955	9.733	9.722	9.722	9.791	9.81	9.816	9.819	9.818	9.819	9.819	9.82	9.824	9.812	0.955	9.74	9.732	9.774	9.792	9.803	9.808	9.81	9.814	9.815	9.815	9.805	9.791	9.778
0.95583	9.733	9.722	9.722	9.791	9.81	9.816	9.819	9.818	9.819	9.819	9.82	9.824	9.812	0.95583	9.74	9.732	9.774	9.792	9.803	9.808	9.81	9.814	9.815	9.815	9.805	9.791	9.778
0.95667	9.733	9.722	9.722	9.791	9.81	9.816	9.819	9.818	9.819	9.819	9.82	9.824	9.812	0.95667	9.74	9.731	9.774	9.792	9.803	9.808	9.811	9.814	9.815	9.815	9.805	9.791	9.778
0.9575	9.733	9.722	9.722	9.791	9.81	9.816	9.819	9.818	9.819	9.819	9.82	9.824	9.812	0.9575	9.74	9.731	9.774	9.792	9.803	9.808	9.811	9.814	9.815	9.815	9.805	9.791	9.778
0.95833	9.733	9.722	9.722	9.791	9.81	9.816	9.819	9.818	9.819	9.819	9.82	9.824	9.812	0.95833	9.74	9.731	9.774	9.792	9.803	9.808	9.811	9.814	9.815	9.815	9.805	9.791	9.778
0.95917	9.733	9.722	9.722	9.791	9.81	9.816	9.819	9.818	9.819	9.819	9.82	9.824	9.812	0.95917	9.74	9.731	9.774	9.792	9.803	9.808	9.811	9.814	9.815	9.815	9.805	9.791	9.778
0.96	9.733	9.722	9.722	9.791	9.81	9.816	9.819	9.818	9.819	9.819	9.82	9.824	9.812	0.96	9.74	9.731	9.774	9.792	9.803	9.808	9.811	9.814	9.815	9.815	9.805	9.791	9.778
0.96083	9.733	9.722	9.722	9.791	9.81	9.816	9.819	9.818	9.819	9.819	9.82	9.824	9.812	0.96083	9.74	9.731	9.774	9.792	9.803	9.808	9.811	9.814	9.815	9.815	9.805	9.791	9.778
0.96167	9.733	9.722	9.722	9.791	9.81	9.816	9.819	9.818	9.819	9.819	9.82	9.824	9.812	0.96167	9.74	9.731	9.774	9.792	9.803	9.808	9.811	9.814	9.815	9.815	9.805	9.791	9.778
0.9625	9.733	9.722	9.722	9.791	9.81	9.816	9.819	9.818	9.819	9.819	9.82	9.824	9.812	0.9625	9.74	9.731	9.774	9.792	9.803	9.808	9.811	9.814	9.815	9.815	9.805	9.791	9.778
0.96333	9.733	9.722	9.722	9.791	9.81	9.816	9.819	9.818	9.819	9.819	9.82	9.824	9.812	0.96333	9.74	9.731	9.774	9.792	9.803	9.808	9.811	9.814	9.815	9.815	9.805	9.791	9.778
0.96417	9.733	9.722	9.722	9.791	9.81	9.816	9.819	9.817	9.819	9.819	9.82	9.824	9.812	0.96417	9.74	9.731	9.774	9.792	9.803	9.808	9.811	9.814	9.815	9.815	9.805	9.791	9.778
0.965	9.733	9.722	9.722	9.791	9.81	9.816	9.819	9.817	9.819	9.819	9.82	9.824	9.813	0.965	9.74	9.731	9.774	9.792	9.803	9.808	9.811	9.814	9.815	9.815	9.805	9.791	9.778
0.96583	9.733	9.723	9.722	9.791	9.81	9.816	9.819	9.817	9.819	9.819	9.82	9.824	9.813	0.96583	9.74	9.731	9.774	9.792	9.803	9.808	9.811	9.814	9.815	9.815	9.805	9.791	9.778
0.96667	9.733	9.722	9.722	9.791	9.81	9.816	9.819	9.817	9.819	9.819	9.82	9.824	9.813	0.96667	9.74	9.731	9.774	9.792	9.802	9.808	9.811	9.814	9.815	9.815	9.805	9.791	9.778
0.9675	9.733	9.722	9.722	9.791	9.81	9.816	9.819	9.817	9.819	9.819	9.82	9.824	9.813	0.9675	9.74	9.731	9.774	9.792	9.802	9.807	9.811	9.814	9.815	9.815	9.805	9.791	9.778
0.96833	9.733	9.722	9.722	9.791	9.81	9.816	9.819	9.817	9.819	9.819	9.82	9.824	9.813	0.96833	9.74	9.731	9.774	9.792	9.802	9.807	9.811	9.814	9.815	9.815	9.805	9.791	9.778
0.96917	9.733	9.722	9.722	9.791	9.81	9.816	9.819	9.817	9.819	9.819	9.82	9.824	9.813	0.96917	9.74	9.731	9.774	9.792	9.802	9.807	9.811	9.814	9.815	9.815	9.805	9.791	9.778
0.97	9.733	9.722	9.722	9.791	9.81	9.816	9.819	9.817	9.819	9.819	9.82	9.824	9.813	0.97	9.74	9.731	9.774	9.792	9.802	9.807	9.811	9.815	9.815	9.815	9.805	9.791	9.778
0.97083	9.733	9.722	9.722	9.79	9.81	9.816	9.819	9.817	9.819	9.819	9.82	9.824	9.813	0.97083	9.74	9.731	9.774	9.792	9.802	9.807	9.811	9.815	9.815	9.815	9.805	9.791	9.778
0.97167	9.733	9.722	9.722	9.79	9.81	9.816	9.819	9.817	9.819	9.819	9.82	9.824	9.813	0.97167	9.74	9.731	9.774	9.792	9.802	9.807	9.811	9.815	9.815	9.815	9.805	9.791	9.778
0.9725	9.733	9.722	9.722	9.79	9.81	9.817	9.819	9.817	9.819	9.819	9.82	9.824	9.813	0.9725	9.74	9.731	9.774	9.792	9.802	9.807	9.811	9.815	9.815	9.815	9.805	9.791	9.779
0.97333	9.733	9.722	9.722	9.79	9.81	9.817	9.819	9.817	9.819	9.819	9.82	9.824	9.813	0.97333	9.74	9.731	9.774	9.792	9.802	9.807	9.811	9.815	9.815	9.815	9.805	9.791	9.779
0.97417	9.733	9.722	9.722	9.79	9.81	9.817	9.819	9.817	9.819	9.819	9.82	9.824	9.813	0.97417	9.74	9.731	9.774	9.792	9.802	9.807	9.811	9.815	9.815	9.815	9.805	9.79	9.779
0.975	9.733	9.722	9.722	9.79	9.81	9.817	9.819	9.817	9.819	9.819	9.82	9.824	9.813	0.975	9.74	9.731	9.774	9.792	9.802	9.807	9.811	9.815	9.815	9.815	9.805	9.79	9.779
0.97583	9.733	9.722	9.722	9.79	9.81	9.817	9.819	9.817	9.819	9.819	9.82	9.824	9.813	0.97583	9.74	9.731	9.774	9.792	9.802	9.807	9.811	9.815	9.815	9.815	9.805	9.79	9.779
0.97667	9.733	9.722	9.722	9.79	9.81	9.817	9.819	9.817	9.819	9.819	9.82	9.824	9.813	0.97667	9.74	9.731	9.774	9.792	9.802	9.807	9.811	9.815	9.815	9.815	9.805	9.79	9.779
0.9775	9.733	9.722	9.722	9.79	9.81	9.817	9.819	9.817	9.819	9.819	9.82	9.823	9.813	0.9775	9.74	9.731	9.774	9.792	9.802	9.807	9.811	9.815	9.815	9.815	9.805	9.79	9.779
0.97833	9.733	9.722	9.722	9.79	9.81	9.817	9.819	9.817	9.819	9.819	9.82	9.823	9.813	0.97833	9.74	9.731	9.774	9.792	9.802	9.807	9.811	9.815	9.815	9.815	9.805	9.79	9.779
0.97917	9.733	9.722	9.722	9.79	9.81	9.817	9.819	9.817	9.819	9.819	9.82	9.823	9.813	0.97917	9.74	9.731	9.774	9.792	9.802	9.807	9.811	9.815	9.814	9.815	9.805	9.79	9.779
0.98	9.733	9.722	9.722	9.79	9.81	9.817	9.819	9.817	9.819	9.819	9.82	9.823	9.813	0.98	9.74	9.732	9.774	9.792	9.802	9.807	9.811	9.815	9.814	9.815	9.805	9.79	9.779
0.98083	9.733	9.722	9.722	9.79	9.81	9.817	9.819	9.817	9.819	9.819	9.82	9.823	9.813	0.98083	9.74	9.731	9.774	9.792	9.802	9.807	9.811	9.815	9.814	9.815	9.805	9.79	9.779
0.98167	9.732	9.722	9.722	9.79	9.81	9.817	9.819	9.817	9.819	9.819	9.82	9.823	9.813	0.98167	9.74	9.731	9.774	9.792	9.802	9.807	9.811	9.815	9.814	9.815	9.805	9.79	9.779
0.9825	9.732	9.722	9.723	9.79	9.81	9.817	9.819	9.817	9.819	9.819	9.82	9.823	9.813	0.9825	9.74	9.731	9.774	9.792	9.802	9.807	9.811	9.815	9.814	9.815	9.805	9.79	9.779
0.98333	9.732	9.722	9.723	9.79	9.81	9.817	9.819	9.817	9.819	9.819	9.82	9.823	9.813	0.98333	9.74	9.731	9.774	9.792	9.802	9.807	9.811	9.815	9.814	9.815	9.805	9.79	9.779
0.98417	9.732	9.722	9.723	9.79	9.81	9.817	9.819	9.817	9.819	9.819	9.82	9.823	9.813	0.98417	9.74	9.731	9.774	9.792	9.802	9.807	9.811	9.815	9.814	9.815	9.805	9.79	9.779
0.985	9.732	9.722	9.723	9.79	9.81	9.817	9.819	9.817	9.819	9.819	9.82	9.823	9.813	0.985	9.74	9.731	9.774	9.792	9.802	9.807	9.811	9.815	9.814	9.815	9.805	9.79	9.779
0.98583	9.732	9.722	9.723	9.79	9.81	9.817	9.819	9.817	9.819	9.819	9.82	9.823	9.813	0.98583	9.74	9.731	9.774	9.792	9.802	9.807	9.811	9.815	9.814	9.815	9.805	9.79	9.779
0.98667	9.732	9.722	9.723	9.79	9.81	9.817	9.819	9.817	9.819	9.819	9.82	9.823	9.813	0.98667	9.74	9.731	9.774	9.792	9.802	9.807	9.811	9.815	9.814	9.815	9.805	9.79	9.779
0.9875	9.732	9.722	9.723	9.79	9.81	9.817	9.819	9.817	9.818	9.819	9.82	9.823	9.813	0.9875	9.74	9.731	9.774	9.792	9.802	9.807	9.811	9.815	9.814	9.815	9.805	9.79	9.779
0.98833	9.732	9.722	9.723	9.79	9.81	9.817	9.819	9.816	9.818	9.819	9.82	9.823	9.813	0.98833	9.74	9.731	9.774	9.792	9.802	9.807	9.811	9.815	9.814	9.815	9.805	9.79	9.779
0.98917	9.732	9.722	9.723	9.79	9.81	9.817	9.819	9.816	9.818	9.819	9.82	9.823	9.813	0.98917	9.74	9.731	9.774	9.792	9.802	9.807	9.811	9.815	9.814	9.815	9.805	9.79	9.779
0.99	9.732	9.722	9.723	9.79	9.81	9.817	9.819	9.816	9.818	9.819	9.82	9.822	9.813	0.99	9.74	9.731	9.774	9.792	9.802	9.807	9.811	9.815	9.814	9.815	9.805	9.79	9.779
0.99083	9.732	9.722	9.723	9.79	9.81	9.817	9.819	9.816	9.818	9.819	9.82	9.822	9.813	0.99083	9.74	9.731	9.774	9.792	9.802	9.807	9.811	9.815	9.814	9.815	9.805	9.79	9.779
0.99167	9.732	9.722	9.723	9.79	9.81	9.817	9.819	9.816	9.818	9.819	9.82	9.822	9.813	0.99167	9.74	9.731	9.774	9.792	9.802	9.807	9.811	9.815	9.814	9.815	9.805	9.79	9.779
0.9925	9.732	9.722	9.723	9.79	9.81	9.817	9.819	9.816	9.818	9.819	9.82	9.822	9.813	0.9925	9.74	9.731	9.774	9.792	9.802	9.807	9.811	9.815	9.815	9.815	9.805	9.79	9.779
0.99333	9.732	9.722	9.723	9.79	9.81	9.817	9.819	9.816	9.818	9.819	9.82	9.822	9.813	0.99333	9.74	9.73	9.774	9.792	9.802	9.807	9.811	9.815	9.815	9.815	9.805	9.79	9.779
0.99417	9.732	9.722	9.723	9.79	9.81	9.817	9.819	9.816	9.818	9.819	9.82	9.822	9.813	0.99417	9.74	9.73	9.774	9.792	9.802	9.807	9.811	9.815	9.815	9.815	9.805	9.79	9.779
0.995	9.732	9.722	9.723	9.79	9.81	9.817	9.819	9.816	9.818	9.819	9.82	9.822	9.813	0.995	9.74	9.73	9.774	9.792	9.802	9.807	9.811	9.815	9.815	9.815	9.805	9.79	9.779
0.99583	9.732	9.722	9.723	9.79	9.81	9.817	9.819	9.816	9.818	9.819	9.82	9.822	9.813	0.99583	9.74	9.73	9.774	9.792	9.802	9.807	9.811	9.815	9.815	9.815	9.805	9.79	9.779
0.99667	9.732	9.722	9.723	9.79	9.81	9.817	9.819	9.816	9.818	9.819	9.82	9.822	9.813	0.99667	9.74	9.73	9.774	9.792	9.802	9.807	9.811	9.815	9.815	9.815	9.805	9.79	9.779
0.9975	9.732	9.722	9.723	9.79	9.81	9.817	9.819	9.816	9.818	9.819	9.82	9.822	9.813	0.9975	9.74	9.73	9.774	9.792	9.802	9.807	9.811	9.815	9.815	9.815	9.805	9.79	9.779
0.99833	9.732	9.722	9.723	9.79	9.81	9.817	9.818	9.816	9.818	9.819	9.82	9.822	9.813	0.99833	9.74	9.73	9.774	9.792	9.802	9.807	9.811	9.815	9.815	9.815	9.805	9.79	9.779
0.99917	9.732	9.722	9.723	9.79	9.81	9.817	9.818	9.816	9.818	9.819	9.82	9.822	9.813	0.99917	9.74	9.73	9.774	9.792	9.802	9.807	9.811	9.815	9.815	9.815	9.805	9.79	9.779
1	9.732	9.722	9.723	9.79	9.81	9.817	9.818	9.816	9.818	9.819	9.82	9.822	9.812	1	9.74	9.73	9.774	9.792	9.802	9.807	9.811	9.815	9.815	9.815	9.805	9.79	9.779
1.00083	9.732	9.722	9.723	9.79	9.81	9.817	9.818	9.816	9.818	9.819	9.82	9.822	9.812	1.00083	9.74	9.73	9.774	9.792	9.802	9.807	9.811	9.815	9.815	9.815	9.805	9.79	9.779
1.00167	9.732	9.722	9.723	9.79	9.81	9.817	9.818	9.816	9.818	9.819	9.82	9.822	9.812	1.00167	9.74	9.73	9.774	9.792	9.802	9.807	9.811	9.815	9.815	9.815	9.805	9.79	9.779
1.0025	9.732	9.722	9.723	9.79	9.81	9.817	9.818	9.816	9.818	9.82	9.82	9.822	9.812	1.0025	9.74	9.73	9.774	9.792	9.802	9.807	9.811	9.815	9.815	9.815	9.805	9.789	9.779
1.00333	9.732	9.722	9.723	9.79	9.81	9.817	9.818	9.816	9.818	9.82	9.82	9.822	9.812	1.00333	9.74	9.73	9.774	9.792	9.802	9.807	9.811	9.815	9.815	9.815	9.805	9.789	9.779
1.00417	9.732	9.722	9.723	9.789	9.81	9.817	9.818	9.816	9.818	9.82	9.821	9.822	9.812	1.00417	9.74	9.73	9.774	9.792	9.802	9.807	9.811	9.815	9.815	9.815	9.805	9.789	9.779
1.005	9.732	9.722	9.723	9.789	9.81	9.817	9.818	9.816	9.818	9.82	9.821	9.822	9.812	1.005	9.74	9.73	9.774	9.792	9.802	9.807	9.811	9.815	9.815	9.815	9.805	9.789	9.779
1.00583	9.732	9.722	9.723	9.789	9.81	9.817	9.818	9.816	9.818	9.82	9.821	9.822	9.812	1.00583	9.74	9.73	9.774	9.792	9.802	9.807	9.811	9.815	9.815	9.815	9.805	9.789	9.779
1.00667	9.732	9.722	9.723	9.789	9.81	9.817	9.818	9.816	9.818	9.82	9.821	9.822	9.812	1.00667	9.74	9.73	9.774	9.792	9.802	9.807	9.811	9.815	9.815	9.815	9.805	9.789	9.779
1.0075	9.732	9.722	9.723	9.789	9.81	9.817	9.818	9.817	9.818	9.82	9.821	9.822	9.812	1.0075	9.74	9.73	9.774	9.792	9.802	9.807	9.811	9.815	9.815	9.815	9.805	9.789	9.779
1.00833	9.732	9.722	9.723	9.789	9.81	9.817	9.818	9.817	9.818	9.82	9.821	9.822	9.812	1.00833	9.74	9.73	9.774	9.792	9.802	9.807	9.811	9.815	9.815	9.815	9.805	9.789	9.779
1.00917	9.732	9.722	9.723	9.789	9.81	9.817	9.818	9.817	9.818	9.82	9.821	9.822	9.812	1.00917	9.74	9.73	9.774	9.792	9.802	9.807	9.811	9.815	9.815	9.815	9.805	9.789	9.779
1.01	9.732	9.722	9.723	9.789	9.81	9.817	9.818	9.817	9.818	9.82	9.821	9.822	9.812	1.01	9.74	9.73	9.774	9.792	9.803	9.807	9.811	9.815	9.815	9.815	9.805	9.789	9.779
1.01083	9.732	9.722	9.723	9.789	9.81	9.817	9.818	9.817	9.818	9.82	9.821	9.822	9.812	1.01083	9.74	9.73	9.774	9.792	9.803	9.807	9.811	9.815	9.815	9.815	9.805	9.789	9.779
1.01167	9.732	9.722	9.723	9.789	9.81	9.817	9.818	9.817	9.818	9.82	9.821	9.822	9.812	1.01167	9.74	9.73	9.774	9.792	9.803	9.807	9.811	9.815	9.815	9.815	9.805	9.789	9.779
1.0125	9.732	9.723	9.723	9.789	9.81	9.817	9.818	9.817	9.818	9.82	9.821	9.822	9.812	1.0125	9.74	9.73	9.774	9.792	9.803	9.807	9.811	9.815	9.815	9.815	9.805	9.789	9.779
1.01333	9.732	9.723	9.723	9.789	9.81	9.817	9.818	9.817	9.818	9.82	9.821	9.822	9.813	1.01333	9.74	9.73	9.774	9.792	9.803	9.807	9.811	9.815	9.815	9.815	9.805	9.789	9.779
1.01417	9.732	9.723	9.723	9.789	9.81	9.817	9.818	9.817	9.818	9.82	9.821	9.822	9.813	1.01417	9.74	9.73	9.774	9.792	9.803	9.807	9.811	9.815	9.815	9.815	9.805	9.789	9.779
1.015	9.732	9.723	9.723	9.789	9.81	9.817	9.818	9.817	9.818	9.82	9.821	9.822	9.813	1.015	9.741	9.73	9.774	9.792	9.803	9.807	9.811	9.815	9.815	9.815	9.805	9.789	9.779
1.01583	9.732	9.723	9.723	9.789	9.81	9.817	9.818	9.817	9.818	9.82	9.821	9.822	9.813	1.01583	9.741	9.73	9.774	9.792	9.803	9.807	9.811	9.815	9.815	9.815	9.805	9.789	9.779
1.01667	9.732	9.723	9.723	9.789	9.81	9.817	9.818	9.817	9.818	9.82	9.821	9.822	9.813	1.01667	9.741	9.73	9.774	9.792	9.803	9.807	9.811	9.815	9.815	9.815	9.805	9.789	9.779
1.0175	9.732	9.723	9.723	9.789	9.81	9.817	9.818	9.817	9.818	9.82	9.821	9.822	9.813	1.0175	9.74	9.73	9.774	9.792	9.803	9.807	9.811	9.815	9.815	9.815	9.805	9.789	9.779
1.01834	9.732	9.723	9.723	9.789	9.81	9.817	9.819	9.817	9.818	9.82	9.821	9.822	9.813	1.01834	9.74	9.73	9.774	9.792	9.803	9.807	9.811	9.815	9.815	9.815	9.805	9.789	9.779
1.01917	9.732	9.723	9.723	9.789	9.81	9.817	9.819	9.817	9.818	9.82	9.821	9.822	9.813	1.01917	9.74	9.73	9.774	9.792	9.803	9.807	9.811	9.815	9.815	9.815	9.805	9.789	9.779
1.02	9.732	9.723	9.723	9.789	9.81	9.817	9.819	9.817	9.818	9.82	9.821	9.822	9.813	1.02	9.74	9.73	9.774	9.792	9.803	9.807	9.811	9.815	9.815	9.815	9.805	9.789	9.779
1.02084	9.732	9.723	9.723	9.789	9.81	9.817	9.819	9.817	9.818	9.82	9.821	9.822	9.813	1.02084	9.74	9.73	9.774	9.792	9.803	9.807	9.811	9.815	9.815	9.815	9.805	9.789	9.779
1.02167	9.732	9.723	9.723	9.789	9.81	9.817	9.819	9.817	9.818	9.82	9.82	9.822	9.813	1.02167	9.74	9.73	9.774	9.792	9.803	9.807	9.811	9.815	9.815	9.815	9.805	9.789	9.779
1.0225	9.732	9.723	9.723	9.789	9.81	9.817	9.819	9.817	9.818	9.82	9.82	9.822	9.813	1.0225	9.74	9.73	9.774	9.792	9.803	9.807	9.811	9.815	9.815	9.815	9.805	9.789	9.779
1.02334	9.732	9.723	9.723	9.789	9.81	9.817	9.819	9.817	9.818	9.82	9.82	9.822	9.813	1.02334	9.74	9.73	9.774	9.792	9.803	9.807	9.811	9.815	9.815	9.815	9.805	9.789	9.779
1.02417	9.732	9.723	9.723	9.789	9.81	9.817	9.819	9.817	9.818	9.82	9.82	9.822	9.813	1.02417	9.74	9.73	9.774	9.792	9.803	9.807	9.811	9.815	9.815	9.815	9.805	9.789	9.779
1.025	9.732	9.723	9.723	9.789	9.81	9.817	9.819	9.817	9.818	9.82	9.82	9.822	9.813	1.025	9.74	9.73	9.774	9.792	9.803	9.807	9.811	9.815	9.816	9.815	9.805	9.789	9.779
1.02584	9.732	9.723	9.723	9.789	9.81	9.817	9.819	9.816	9.818	9.82	9.82	9.822	9.813	1.02584	9.74	9.73	9.774	9.792	9.803	9.807	9.811	9.815	9.816	9.815	9.805	9.789	9.779
1.02667	9.732	9.723	9.723	9.789	9.81	9.817	9.819	9.816	9.818	9.82	9.82	9.822	9.813	1.02667	9.74	9.73	9.774	9.792	9.803	9.807	9.811	9.815	9.816	9.815	9.805	9.789	9.779
1.0275	9.732	9.723	9.723	9.789	9.81	9.817	9.819	9.816	9.818	9.82	9.82	9.822	9.813	1.0275	9.74	9.73	9.774	9.792	9.803	9.807	9.811	9.815	9.816	9.815	9.805	9.789	9.779
1.02834	9.732	9.723	9.723	9.789	9.81	9.817	9.819	9.816	9.818	9.82	9.82	9.822	9.813	1.02834	9.74	9.73	9.774	9.792	9.803	9.807	9.811	9.815	9.816	9.815	9.805	9.789	9.779
1.02917	9.732	9.723	9.723	9.789	9.81	9.817	9.819	9.816	9.818	9.82	9.82	9.822	9.813	1.02917	9.74	9.73	9.774	9.792	9.803	9.807	9.811	9.815	9.816	9.815	9.805	9.789	9.779
1.03	9.732	9.723	9.723	9.789	9.81	9.817	9.819	9.816	9.818	9.82	9.82	9.822	9.813	1.03	9.74	9.73	9.774	9.792	9.803	9.807	9.811	9.815	9.816	9.815	9.805	9.789	9.779
1.03084	9.732	9.723	9.723	9.789	9.81	9.817	9.819	9.816	9.818	9.82	9.82	9.822	9.813	1.03084	9.74	9.73	9.774	9.792	9.803	9.807	9.811	9.815	9.816	9.815	9.805	9.789	9.779
1.03167	9.732	9.723	9.723	9.789	9.81	9.817	9.819	9.816	9.818	9.82	9.82	9.822	9.813	1.03167	9.741	9.73	9.774	9.792	9.803	9.807	9.811	9.815	9.816	9.815	9.805	9.789	9.779
1.0325	9.732	9.723	9.723	9.789	9.81	9.817	9.819	9.816	9.818	9.82	9.82	9.822	9.813	1.0325	9.741	9.73	9.774	9.792	9.803	9.807	9.811	9.815	9.816	9.815	9.805	9.789	9.779
1.03334	9.732	9.723	9.723	9.789	9.81	9.817	9.819	9.816	9.818	9.82	9.82	9.822	9.813	1.03334	9.741	9.73	9.774	9.792	9.803	9.807	9.811	9.815	9.816	9.815	9.805	9.789	9.779
1.03417	9.732	9.723	9.723	9.789	9.81	9.817	9.819	9.816	9.818	9.82	9.82	9.822	9.813	1.03417	9.741	9.73	9.773	9.792	9.803	9.807	9.811	9.815	9.816	9.815	9.805	9.789	9.779
1.035	9.732	9.723	9.723	9.789	9.81	9.817	9.819	9.816	9.818	9.82	9.82	9.822	9.813	1.035	9.741	9.73	9.773	9.792	9.803	9.807	9.811	9.815	9.816	9.815	9.805	9.789	9.779
1.03584	9.732	9.723	9.723	9.789	9.81	9.817	9.819	9.816	9.818	9.82	9.82	9.822	9.813	1.03584	9.741	9.73	9.773	9.792	9.803	9.807	9.811	9.815	9.816	9.815	9.805	9.789	9.779
1.03667	9.732	9.723	9.723	9.789	9.81	9.817	9.819	9.816	9.818	9.82	9.82	9.822	9.813	1.03667	9.741	9.73	9.773	9.792	9.803	9.807	9.811	9.815	9.816	9.815	9.805	9.789	9.779
1.0375	9.732	9.723	9.723	9.789	9.81	9.817	9.819	9.816	9.818	9.82	9.82	9.822	9.813	1.0375	9.74	9.73	9.773	9.792	9.803	9.807	9.811	9.815	9.816	9.815	9.805	9.789	9.779
1.03834	9.732	9.723	9.723	9.789	9.81	9.817	9.819	9.815	9.818	9.82	9.82	9.822	9.813	1.03834	9.74	9.73	9.773	9.792	9.803	9.807	9.811	9.815	9.815	9.815	9.805	9.789	9.779
1.03917	9.732	9.723	9.723	9.789	9.81	9.817	9.819	9.815	9.818	9.82	9.821	9.822	9.813	1.03917	9.74	9.73	9.773	9.792	9.803	9.807	9.811	9.815	9.816	9.815	9.805	9.789	9.779
1.04	9.732	9.723	9.723	9.789	9.81	9.817	9.819	9.815	9.818	9.821	9.821	9.822	9.813	1.04	9.74	9.73	9.773	9.792	9.803	9.807	9.811	9.815	9.816	9.815	9.805	9.789	9.779
1.04084	9.732	9.723	9.723	9.789	9.81	9.817	9.819	9.815	9.818	9.821	9.821	9.822	9.813	1.04084	9.74	9.73	9.773	9.792	9.803	9.806	9.811	9.815	9.816	9.815	9.805	9.789	9.779
1.04167	9.732	9.723	9.723	9.789	9.81	9.817	9.819	9.815	9.818	9.821	9.821	9.822	9.813	1.04167	9.74	9.73	9.773	9.792	9.803	9.806	9.811	9.815	9.816	9.815	9.805	9.789	9.779
1.0425	9.732	9.723	9.723	9.789	9.81	9.817	9.819	9.815	9.818	9.821	9.821	9.822	9.813	1.0425	9.74	9.73	9.773	9.792	9.803	9.806	9.811	9.815	9.816	9.815	9.805	9.789	9.779
1.04334	9.732	9.723	9.723	9.789	9.81	9.817	9.819	9.815	9.818	9.821	9.821	9.822	9.813	1.04334	9.74	9.73	9.773	9.792	9.803	9.806	9.811	9.815	9.816	9.815	9.805	9.789	9.778
1.04417	9.732	9.723	9.723	9.789	9.81	9.817	9.819	9.815	9.818	9.821	9.821	9.822	9.813	1.04417	9.74	9.73	9.773	9.792	9.803	9.806	9.811	9.815	9.816	9.815	9.805	9.789	9.778
1.045	9.732	9.723	9.723	9.789	9.81	9.817	9.819	9.815	9.818	9.821	9.821	9.822	9.813	1.045	9.74	9.73	9.773	9.792	9.803	9.806	9.811	9.815	9.816	9.815	9.805	9.789	9.778
1.04584	9.732	9.723	9.723	9.789	9.81	9.817	9.819	9.815	9.818	9.821	9.821	9.822	9.813	1.04584	9.74	9.73	9.773	9.792	9.803	9.806	9.811	9.815	9.816	9.815	9.805	9.789	9.778
1.04667	9.732	9.723	9.723	9.789	9.81	9.817	9.819	9.815	9.818	9.821	9.821	9.822	9.813	1.04667	9.74	9.73	9.773	9.792	9.803	9.806	9.811	9.815	9.816	9.815	9.805	9.789	9.778
1.0475	9.732	9.723	9.723	9.789	9.81	9.817	9.819	9.815	9.818	9.821	9.821	9.822	9.813	1.0475	9.74	9.73	9.773	9.792	9.803	9.806	9.811	9.815	9.816	9.815	9.805	9.789	9.778
1.04834	9.732	9.723	9.723	9.789	9.811	9.817	9.819	9.815	9.818	9.821	9.821	9.822	9.813	1.04834	9.74	9.73	9.773	9.792	9.803	9.806	9.811	9.815	9.816	9.815	9.805	9.789	9.778
1.04917	9.732	9.723	9.723	9.789	9.811	9.817	9.819	9.815	9.818	9.821	9.821	9.822	9.813	1.04917	9.74	9.73	9.773	9.792	9.803	9.806	9.811	9.815	9.816	9.815	9.805	9.789	9.778
1.05	9.732	9.723	9.723	9.789	9.811	9.817	9.819	9.815	9.818	9.821	9.821	9.822	9.813	1.05	9.74	9.73	9.773	9.792	9.803	9.806	9.811	9.815	9.816	9.815	9.805	9.789	9.778
1.05084	9.732	9.723	9.723	9.789	9.811	9.817	9.819	9.815	9.818	9.821	9.821	9.822	9.813	1.05084	9.74	9.73	9.773	9.792	9.803	9.806	9.811	9.815	9.816	9.815	9.805	9.789	9.778
1.05167	9.732	9.723	9.723	9.789	9.811	9.817	9.819	9.816	9.818	9.821	9.821	9.822	9.813	1.05167	9.74	9.73	9.773	9.792	9.803	9.806	9.811	9.815	9.817	9.815	9.805	9.789	9.778
1.0525	9.732	9.723	9.723	9.789	9.811	9.817	9.819	9.816	9.818	9.821	9.821	9.822	9.813	1.0525	9.74	9.73	9.773	9.792	9.803	9.806	9.811	9.815	9.816	9.815	9.805	9.789	9.778
1.05334	9.732	9.723	9.723	9.789	9.811	9.817	9.819	9.816	9.818	9.821	9.821	9.822	9.813	1.05334	9.74	9.73	9.773	9.792	9.803	9.806	9.811	9.815	9.816	9.815	9.805	9.789	9.778
1.05417	9.732	9.723	9.723	9.789	9.811	9.817	9.819	9.816	9.818	9.821	9.821	9.822	9.813	1.05417	9.74	9.73	9.773	9.792	9.803	9.807	9.811	9.815	9.816	9.815	9.805	9.789	9.778
1.055	9.732	9.723	9.723	9.789	9.811	9.817	9.819	9.816	9.818	9.821	9.821	9.822	9.813	1.055	9.741	9.73	9.773	9.792	9.803	9.807	9.811	9.815	9.816	9.815	9.804	9.789	9.778
1.05584	9.732	9.723	9.723	9.789	9.811	9.817	9.819	9.816	9.818	9.821	9.821	9.822	9.813	1.05584	9.741	9.73	9.773	9.792	9.803	9.807	9.811	9.815	9.816	9.815	9.804	9.789	9.778
1.05667	9.732	9.723	9.723	9.789	9.811	9.817	9.819	9.816	9.818	9.821	9.821	9.822	9.813	1.05667	9.741	9.73	9.773	9.792	9.803	9.807	9.812	9.815	9.816	9.815	9.804	9.789	9.778
1.0575	9.732	9.723	9.723	9.789	9.811	9.817	9.819	9.816	9.818	9.821	9.821	9.822	9.813	1.0575	9.741	9.73	9.773	9.792	9.803	9.807	9.812	9.815	9.816	9.815	9.804	9.789	9.778
1.05834	9.732	9.723	9.723	9.789	9.811	9.818	9.819	9.816	9.818	9.821	9.821	9.822	9.813	1.05834	9.741	9.73	9.773	9.792	9.803	9.807	9.812	9.815	9.816	9.815	9.804	9.789	9.778
1.05917	9.732	9.723	9.723	9.789	9.811	9.818	9.819	9.816	9.818	9.821	9.821	9.822	9.813	1.05917	9.741	9.73	9.773	9.792	9.803	9.807	9.812	9.815	9.816	9.815	9.804	9.789	9.778
1.06	9.732	9.723	9.724	9.789	9.811	9.818	9.819	9.816	9.818	9.821	9.821	9.822	9.813	1.06	9.741	9.73	9.773	9.792	9.803	9.807	9.812	9.815	9.816	9.815	9.804	9.789	9.778
1.06084	9.732	9.723	9.724	9.789	9.811	9.818	9.819	9.816	9.818	9.821	9.821	9.822	9.813	1.06084	9.741	9.73	9.773	9.792	9.803	9.807	9.812	9.815	9.816	9.815	9.804	9.789	9.778
1.06167	9.732	9.723	9.724	9.789	9.811	9.818	9.819	9.816	9.818	9.821	9.821	9.822	9.813	1.06167	9.741	9.73	9.773	9.792	9.803	9.807	9.812	9.815	9.816	9.815	9.804	9.789	9.778
1.0625	9.732	9.723	9.724	9.789	9.811	9.818	9.819	9.816	9.818	9.821	9.821	9.822	9.813	1.0625	9.741	9.73	9.773	9.792	9.803	9.807	9.812	9.815	9.816	9.815	9.804	9.789	9.778
1.06334	9.732	9.723	9.724	9.789	9.811	9.818	9.819	9.816	9.818	9.821	9.821	9.822	9.813	1.06334	9.741	9.73	9.773	9.792	9.803	9.807	9.812	9.815	9.816	9.815	9.804	9.789	9.778
1.06417	9.732	9.723	9.724	9.789	9.811	9.818	9.819	9.816	9.818	9.821	9.821	9.822	9.813	1.06417	9.741	9.73	9.773	9.793	9.803	9.807	9.812	9.815	9.816	9.815	9.804	9.789	9.778
1.06501	9.732	9.723	9.724	9.789	9.811	9.818	9.819	9.816	9.818	9.821	9.821	9.822	9.813	1.06501	9.741	9.73	9.773	9.793	9.803	9.807	9.812	9.815	9.816	9.815	9.804	9.789	9.778
1.06584	9.732	9.723	9.724	9.789	9.811	9.818	9.819	9.816	9.818	9.821	9.821	9.822	9.813	1.06584	9.741	9.73	9.774	9.793	9.803	9.807	9.812	9.815	9.816	9.815	9.804	9.789	9.778
1.06667	9.732	9.723	9.724	9.789	9.811	9.818	9.819	9.816	9.818	9.821	9.821	9.822	9.813	1.06667	9.741	9.73	9.774	9.793	9.803	9.807	9.812	9.815	9.816	9.815	9.804	9.789	9.778
1.06751	9.732	9.723	9.724	9.789	9.811	9.818	9.819	9.816	9.818	9.821	9.821	9.822	9.813	1.06751	9.741	9.73	9.774	9.793	9.803	9.807	9.812	9.815	9.816	9.815	9.804	9.79	9.778
1.06834	9.732	9.723	9.724	9.789	9.811	9.818	9.819	9.816	9.818	9.821	9.821	9.822	9.813	1.06834	9.741	9.73	9.774	9.793	9.803	9.807	9.812	9.815	9.816	9.815	9.804	9.79	9.778
1.06917	9.732	9.723	9.724	9.789	9.811	9.818	9.819	9.815	9.818	9.821	9.821	9.822	9.813	1.06917	9.741	9.73	9.774	9.793	9.803	9.807	9.812	9.815	9.816	9.815	9.804	9.79	9.778
1.07001	9.732	9.723	9.724	9.789	9.811	9.818	9.819	9.815	9.818	9.821	9.821	9.822	9.813	1.07001	9.741	9.73	9.774	9.793	9.803	9.807	9.812	9.815	9.816	9.815	9.804	9.79	9.778
1.07084	9.732	9.723	9.724	9.789	9.811	9.818	9.819	9.815	9.818	9.821	9.821	9.822	9.813	1.07084	9.741	9.73	9.774	9.793	9.803	9.807	9.812	9.815	9.816	9.815	9.804	9.79	9.778
1.07167	9.732	9.723	9.724	9.789	9.811	9.818	9.819	9.815	9.818	9.821	9.821	9.822	9.813	1.07167	9.741	9.73	9.774	9.793	9.803	9.807	9.812	9.815	9.816	9.815	9.804	9.79	9.778
1.07251	9.732	9.723	9.724	9.789	9.811	9.818	9.819	9.816	9.818	9.821	9.821	9.822	9.813	1.07251	9.741	9.73	9.774	9.793	9.803	9.807	9.812	9.815	9.816	9.815	9.804	9.79	9.778
1.07334	9.732	9.723	9.724	9.789	9.811	9.818	9.819	9.816	9.818	9.821	9.821	9.822	9.813	1.07334	9.741	9.73	9.774	9.793	9.803	9.807	9.812	9.815	9.816	9.815	9.804	9.79	9.778
1.07417	9.732	9.723	9.724	9.789	9.811	9.818	9.819	9.816	9.818	9.821	9.821	9.822	9.813	1.07417	9.741	9.73	9.774	9.793	9.803	9.807	9.812	9.815	9.816	9.815	9.804	9.79	9.778
1.07501	9.732	9.723	9.724	9.789	9.811	9.818	9.819	9.816	9.818	9.821	9.821	9.822	9.813	1.07501	9.741	9.73	9.774	9.793	9.803	9.807	9.812	9.815	9.816	9.815	9.804	9.79	9.778
1.07584	9.732	9.723	9.724	9.789	9.811	9.818	9.819	9.816	9.818	9.821	9.822	9.822	9.813	1.07584	9.741	9.73	9.774	9.793	9.803	9.807	9.812	9.815	9.816	9.815	9.804	9.79	9.778
1.07667	9.732	9.723	9.724	9.789	9.811	9.818	9.819	9.816	9.818	9.821	9.822	9.822	9.813	1.07667	9.741	9.73	9.774	9.793	9.803	9.807	9.812	9.815	9.816	9.815	9.804	9.79	9.778
1.07751	9.732	9.723	9.724	9.789	9.811	9.818	9.819	9.816	9.818	9.821	9.822	9.822	9.813	1.07751	9.741	9.73	9.774	9.793	9.803	9.807	9.812	9.815	9.816	9.815	9.804	9.79	9.778
1.07834	9.732	9.723	9.724	9.789	9.811	9.818	9.819	9.816	9.818	9.821	9.822	9.822	9.813	1.07834	9.741	9.73	9.774	9.793	9.803	9.807	9.812	9.815	9.816	9.815	9.804	9.79	9.778
1.07917	9.732	9.723	9.724	9.789	9.811	9.818	9.819	9.816	9.818	9.821	9.822	9.823	9.813	1.07917	9.741	9.73	9.774	9.793	9.803	9.807	9.812	9.815	9.815	9.815	9.804	9.79	9.778
1.08001	9.732	9.723	9.724	9.789	9.811	9.818	9.819	9.816	9.818	9.821	9.822	9.823	9.813	1.08001	9.741	9.73	9.774	9.793	9.803	9.807	9.812	9.815	9.815	9.815	9.804	9.79	9.778
1.08084	9.732	9.723	9.724	9.789	9.811	9.818	9.819	9.816	9.818	9.821	9.822	9.823	9.813	1.08084	9.741	9.73	9.774	9.793	9.803	9.807	9.812	9.815	9.815	9.815	9.804	9.79	9.778
1.08167	9.732	9.723	9.724	9.789	9.811	9.818	9.819	9.816	9.818	9.821	9.822	9.823	9.813	1.08167	9.741	9.73	9.774	9.793	9.803	9.807	9.812	9.815	9.815	9.815	9.804	9.79	9.778
1.08251	9.732	9.723	9.724	9.789	9.811	9.818	9.819	9.816	9.818	9.821	9.822	9.823	9.813	1.08251	9.741	9.73	9.774	9.793	9.803	9.807	9.812	9.815	9.815	9.815	9.804	9.79	9.778
1.08334	9.732	9.723	9.724	9.789	9.811	9.818	9.819	9.816	9.818	9.821	9.822	9.823	9.813	1.08334	9.741	9.73	9.774	9.793	9.803	9.807	9.812	9.815	9.815	9.815	9.804	9.79	9.778
1.08417	9.732	9.723	9.725	9.789	9.811	9.818	9.819	9.817	9.818	9.821	9.822	9.823	9.813	1.08417	9.741	9.73	9.775	9.793	9.803	9.807	9.812	9.815	9.815	9.815	9.804	9.79	9.778
1.08501	9.732	9.723	9.725	9.789	9.811	9.818	9.819	9.817	9.818	9.821	9.822	9.823	9.813	1.08501	9.741	9.73	9.775	9.793	9.803	9.807	9.812	9.815	9.815	9.815	9.804	9.79	9.778
1.08584	9.732	9.723	9.725	9.789	9.812	9.818	9.819	9.817	9.818	9.821	9.822	9.823	9.813	1.08584	9.741	9.73	9.775	9.793	9.803	9.807	9.812	9.815	9.815	9.815	9.804	9.79	9.778
1.08667	9.732	9.723	9.725	9.789	9.812	9.818	9.819	9.817	9.818	9.821	9.822	9.823	9.813	1.08667	9.742	9.73	9.775	9.793	9.803	9.807	9.812	9.816	9.815	9.815	9.804	9.79	9.778
1.08751	9.732	9.723	9.725	9.789	9.812	9.819	9.819	9.817	9.818	9.821	9.822	9.823	9.813	1.08751	9.742	9.73	9.775	9.793	9.803	9.807	9.812	9.816	9.815	9.815	9.804	9.79	9.778
1.08834	9.732	9.723	9.725	9.789	9.812	9.819	9.819	9.817	9.818	9.821	9.822	9.823	9.813	1.08834	9.742	9.73	9.775	9.793	9.803	9.807	9.812	9.816	9.815	9.815	9.804	9.79	9.778
1.08917	9.732	9.723	9.725	9.789	9.812	9.819	9.819	9.817	9.818	9.821	9.822	9.823	9.813	1.08917	9.741	9.73	9.775	9.793	9.803	9.807	9.812	9.816	9.815	9.816	9.804	9.79	9.778
1.09001	9.732	9.723	9.725	9.789	9.812	9.819	9.819	9.817	9.818	9.821	9.822	9.823	9.813	1.09001	9.741	9.73	9.775	9.793	9.803	9.807	9.812	9.816	9.816	9.816	9.804	9.79	9.778
1.09084	9.732	9.723	9.725	9.789	9.812	9.819	9.819	9.817	9.818	9.821	9.822	9.824	9.813	1.09084	9.741	9.73	9.775	9.794	9.803	9.807	9.812	9.816	9.816	9.816	9.804	9.79	9.778
1.09167	9.732	9.723	9.725	9.789	9.812	9.819	9.819	9.817	9.818	9.822	9.822	9.824	9.813	1.09167	9.741	9.73	9.775	9.794	9.803	9.807	9.812	9.816	9.816	9.816	9.804	9.791	9.778
1.09251	9.732	9.723	9.725	9.789	9.812	9.819	9.819	9.817	9.818	9.822	9.822	9.824	9.813	1.09251	9.741	9.73	9.775	9.794	9.803	9.807	9.812	9.816	9.816	9.816	9.804	9.791	9.778
1.09334	9.732	9.723	9.725	9.789	9.812	9.819	9.819	9.817	9.818	9.822	9.822	9.824	9.813	1.09334	9.741	9.73	9.775	9.794	9.803	9.807	9.812	9.816	9.816	9.816	9.804	9.791	9.779
1.09417	9.732	9.723	9.725	9.789	9.812	9.819	9.819	9.817	9.819	9.822	9.822	9.824	9.813	1.09417	9.741	9.73	9.775	9.794	9.803	9.807	9.812	9.816	9.816	9.816	9.804	9.791	9.779
1.09501	9.732	9.723	9.726	9.79	9.812	9.819	9.819	9.818	9.819	9.822	9.822	9.824	9.813	1.09501	9.741	9.731	9.775	9.794	9.803	9.807	9.812	9.816	9.816	9.816	9.804	9.791	9.779
1.09584	9.732	9.723	9.726	9.79	9.812	9.819	9.819	9.818	9.819	9.822	9.822	9.824	9.813	1.09584	9.741	9.731	9.775	9.794	9.803	9.807	9.812	9.816	9.816	9.816	9.804	9.791	9.779
1.09667	9.732	9.723	9.726	9.79	9.813	9.819	9.819	9.818	9.819	9.822	9.822	9.824	9.813	1.09667	9.741	9.731	9.775	9.794	9.803	9.807	9.812	9.816	9.816	9.816	9.804	9.791	9.779
1.09751	9.732	9.723	9.726	9.79	9.813	9.819	9.819	9.818	9.819	9.822	9.822	9.824	9.813	1.09751	9.741	9.731	9.775	9.794	9.803	9.807	9.812	9.816	9.816	9.816	9.804	9.791	9.779
1.09834	9.732	9.723	9.726	9.79	9.813	9.819	9.819	9.818	9.819	9.822	9.822	9.824	9.813	1.09834	9.741	9.731	9.776	9.794	9.803	9.807	9.812	9.816	9.816	9.816	9.804	9.791	9.779
1.09917	9.732	9.723	9.726	9.79	9.813	9.819	9.819	9.818	9.819	9.822	9.822	9.824	9.814	1.09917	9.741	9.731	9.776	9.794	9.803	9.807	9.812	9.817	9.816	9.816	9.804	9.791	9.779
1.10001	9.732	9.723	9.726	9.79	9.813	9.819	9.819	9.818	9.819	9.822	9.822	9.825	9.814	1.10001	9.741	9.731	9.776	9.794	9.803	9.807	9.813	9.817	9.816	9.816	9.804	9.791	9.779
1.10084	9.732	9.723	9.726	9.79	9.813	9.819	9.819	9.818	9.819	9.822	9.822	9.825	9.814	1.10084	9.741	9.731	9.776	9.794	9.803	9.807	9.813	9.817	9.816	9.816	9.804	9.791	9.779
1.10167	9.732	9.723	9.726	9.79	9.813	9.819	9.819	9.819	9.819	9.822	9.823	9.825	9.814	1.10167	9.741	9.731	9.776	9.794	9.803	9.807	9.813	9.817	9.816	9.817	9.804	9.791	9.779
1.10251	9.732	9.723	9.726	9.79	9.813	9.819	9.819	9.819	9.819	9.822	9.823	9.825	9.814	1.10251	9.741	9.731	9.776	9.794	9.803	9.807	9.813	9.817	9.817	9.817	9.805	9.791	9.779
1.10334	9.732	9.724	9.726	9.79	9.813	9.82	9.819	9.819	9.819	9.822	9.823	9.825	9.814	1.10334	9.741	9.731	9.776	9.794	9.804	9.807	9.813	9.817	9.817	9.817	9.805	9.791	9.779
1.10417	9.732	9.724	9.726	9.791	9.814	9.82	9.819	9.819	9.819	9.823	9.823	9.825	9.814	1.10417	9.741	9.731	9.776	9.794	9.804	9.807	9.813	9.817	9.817	9.817	9.805	9.791	9.779
1.10501	9.732	9.724	9.726	9.791	9.814	9.82	9.819	9.819	9.819	9.823	9.823	9.826	9.814	1.10501	9.741	9.731	9.776	9.794	9.804	9.807	9.813	9.817	9.817	9.817	9.805	9.791	9.779
1.10584	9.732	9.724	9.726	9.791	9.814	9.82	9.82	9.82	9.819	9.823	9.823	9.826	9.814	1.10584	9.741	9.731	9.776	9.794	9.804	9.807	9.813	9.817	9.817	9.817	9.805	9.791	9.779
1.10667	9.732	9.724	9.726	9.791	9.814	9.82	9.82	9.82	9.819	9.823	9.823	9.826	9.814	1.10667	9.741	9.731	9.776	9.794	9.804	9.807	9.813	9.817	9.817	9.817	9.805	9.791	9.779
1.10751	9.732	9.724	9.726	9.791	9.814	9.82	9.82	9.82	9.82	9.823	9.824	9.826	9.815	1.10751	9.741	9.732	9.776	9.794	9.804	9.807	9.813	9.817	9.817	9.817	9.805	9.791	9.779
1.10834	9.732	9.724	9.727	9.791	9.814	9.821	9.82	9.82	9.82	9.824	9.824	9.826	9.815	1.10834	9.741	9.732	9.776	9.794	9.804	9.807	9.813	9.817	9.817	9.817	9.805	9.791	9.779
1.10917	9.732	9.724	9.727	9.791	9.814	9.821	9.82	9.82	9.82	9.824	9.824	9.827	9.815	1.10917	9.742	9.732	9.777	9.794	9.804	9.807	9.813	9.817	9.817	9.817	9.805	9.791	9.779
1.11001	9.732	9.724	9.727	9.791	9.815	9.821	9.821	9.82	9.82	9.824	9.824	9.827	9.815	1.11001	9.742	9.732	9.777	9.794	9.804	9.807	9.813	9.817	9.817	9.817	9.805	9.791	9.779
1.11084	9.732	9.724	9.727	9.792	9.815	9.821	9.821	9.821	9.82	9.824	9.824	9.827	9.815	1.11084	9.742	9.732	9.777	9.794	9.804	9.808	9.813	9.818	9.817	9.817	9.805	9.792	9.779
1.11168	9.732	9.724	9.727	9.792	9.815	9.822	9.821	9.821	9.821	9.824	9.825	9.827	9.816	1.11168	9.742	9.732	9.777	9.794	9.804	9.808	9.813	9.818	9.817	9.817	9.805	9.792	9.779
1.11251	9.732	9.725	9.727	9.792	9.815	9.822	9.821	9.821	9.821	9.825	9.825	9.828	9.816	1.11251	9.742	9.732	9.777	9.794	9.804	9.808	9.813	9.818	9.817	9.817	9.805	9.792	9.78
1.11334	9.732	9.725	9.728	9.792	9.815	9.822	9.821	9.821	9.821	9.825	9.825	9.828	9.816	1.11334	9.742	9.732	9.777	9.794	9.804	9.808	9.813	9.818	9.817	9.817	9.805	9.792	9.78
1.11418	9.732	9.725	9.728	9.792	9.815	9.822	9.822	9.822	9.821	9.825	9.825	9.828	9.816	1.11418	9.742	9.732	9.777	9.794	9.804	9.808	9.813	9.818	9.817	9.818	9.806	9.792	9.78
1.11501	9.732	9.725	9.728	9.793	9.816	9.822	9.822	9.822	9.822	9.825	9.826	9.828	9.817	1.11501	9.742	9.732	9.777	9.794	9.804	9.808	9.814	9.818	9.817	9.818	9.806	9.792	9.78
1.11584	9.732	9.725	9.728	9.793	9.816	9.823	9.822	9.822	9.822	9.826	9.826	9.829	9.817	1.11584	9.742	9.732	9.777	9.794	9.804	9.808	9.814	9.818	9.817	9.818	9.806	9.793	9.78
1.11668	9.732	9.725	9.729	9.793	9.816	9.823	9.823	9.822	9.822	9.826	9.826	9.829	9.817	1.11668	9.742	9.732	9.777	9.794	9.805	9.808	9.814	9.819	9.817	9.818	9.806	9.793	9.78
1.11751	9.732	9.726	9.729	9.793	9.816	9.823	9.823	9.823	9.822	9.826	9.827	9.829	9.818	1.11751	9.742	9.732	9.777	9.795	9.805	9.808	9.814	9.819	9.818	9.818	9.806	9.793	9.78
1.11834	9.732	9.726	9.729	9.794	9.817	9.823	9.823	9.823	9.823	9.827	9.827	9.83	9.818	1.11834	9.742	9.732	9.777	9.795	9.805	9.808	9.814	9.819	9.818	9.818	9.807	9.793	9.781
1.11918	9.732	9.726	9.729	9.794	9.817	9.824	9.823	9.823	9.823	9.827	9.827	9.83	9.818	1.11918	9.742	9.732	9.777	9.795	9.805	9.809	9.814	9.819	9.818	9.818	9.807	9.793	9.781
1.12001	9.732	9.726	9.73	9.794	9.817	9.824	9.824	9.824	9.824	9.827	9.828	9.831	9.819	1.12001	9.742	9.732	9.777	9.795	9.805	9.809	9.814	9.819	9.818	9.818	9.807	9.793	9.781
1.12084	9.732	9.726	9.73	9.794	9.818	9.824	9.824	9.824	9.824	9.828	9.828	9.831	9.819	1.12084	9.742	9.732	9.777	9.795	9.805	9.809	9.814	9.82	9.818	9.819	9.807	9.794	9.781
1.12168	9.732	9.727	9.73	9.795	9.818	9.825	9.824	9.825	9.824	9.828	9.828	9.831	9.819	1.12168	9.742	9.732	9.778	9.795	9.805	9.809	9.814	9.82	9.818	9.819	9.807	9.794	9.781
1.12251	9.732	9.727	9.73	9.795	9.818	9.825	9.825	9.825	9.825	9.829	9.829	9.832	9.82	1.12251	9.742	9.732	9.778	9.795	9.805	9.809	9.815	9.82	9.818	9.819	9.808	9.794	9.782
1.12334	9.732	9.727	9.731	9.795	9.819	9.825	9.825	9.825	9.825	9.829	9.829	9.832	9.82	1.12334	9.742	9.733	9.778	9.795	9.806	9.809	9.815	9.82	9.819	9.819	9.808	9.794	9.782
1.12418	9.732	9.727	9.731	9.796	9.819	9.826	9.825	9.826	9.826	9.829	9.83	9.833	9.821	1.12418	9.742	9.733	9.778	9.795	9.806	9.809	9.815	9.821	9.819	9.819	9.808	9.794	9.782
1.12501	9.732	9.727	9.731	9.796	9.819	9.826	9.826	9.826	9.826	9.83	9.83	9.833	9.821	1.12501	9.742	9.733	9.778	9.795	9.806	9.81	9.815	9.821	9.819	9.819	9.808	9.795	9.782
1.12584	9.732	9.727	9.732	9.796	9.82	9.826	9.826	9.827	9.827	9.83	9.83	9.834	9.822	1.12584	9.742	9.733	9.778	9.796	9.806	9.81	9.815	9.821	9.819	9.819	9.808	9.795	9.782
1.12668	9.732	9.728	9.732	9.797	9.82	9.827	9.827	9.827	9.827	9.831	9.831	9.834	9.822	1.12668	9.742	9.733	9.778	9.796	9.806	9.81	9.815	9.821	9.819	9.82	9.809	9.795	9.783
1.12751	9.732	9.728	9.732	9.797	9.821	9.827	9.827	9.828	9.828	9.831	9.831	9.835	9.823	1.12751	9.742	9.733	9.778	9.796	9.806	9.81	9.816	9.822	9.82	9.82	9.809	9.795	9.783
1.12834	9.732	9.728	9.733	9.797	9.821	9.828	9.827	9.828	9.828	9.832	9.832	9.835	9.823	1.12834	9.742	9.733	9.779	9.796	9.806	9.81	9.816	9.822	9.82	9.82	9.809	9.796	9.783
1.12918	9.732	9.728	9.733	9.798	9.821	9.828	9.828	9.829	9.829	9.832	9.832	9.836	9.824	1.12918	9.742	9.734	9.779	9.796	9.807	9.81	9.816	9.822	9.82	9.82	9.809	9.796	9.783
1.13001	9.732	9.728	9.733	9.798	9.822	9.829	9.828	9.829	9.829	9.833	9.833	9.836	9.825	1.13001	9.742	9.734	9.779	9.796	9.807	9.811	9.816	9.822	9.82	9.821	9.81	9.796	9.784
1.13084	9.732	9.729	9.734	9.799	9.822	9.829	9.829	9.83	9.83	9.833	9.833	9.837	9.825	1.13084	9.742	9.734	9.779	9.796	9.807	9.811	9.816	9.822	9.821	9.821	9.81	9.796	9.784
1.13168	9.732	9.729	9.734	9.799	9.823	9.83	9.829	9.83	9.83	9.834	9.834	9.838	9.826	1.13168	9.742	9.734	9.779	9.796	9.807	9.811	9.817	9.823	9.821	9.821	9.81	9.797	9.784
1.13251	9.732	9.729	9.734	9.8	9.823	9.83	9.83	9.831	9.831	9.834	9.834	9.838	9.826	1.13251	9.742	9.734	9.779	9.796	9.807	9.811	9.817	9.823	9.821	9.822	9.81	9.797	9.784
1.13334	9.732	9.729	9.735	9.8	9.824	9.831	9.83	9.831	9.831	9.835	9.835	9.839	9.827	1.13334	9.742	9.734	9.779	9.797	9.807	9.811	9.817	9.823	9.822	9.822	9.811	9.797	9.785
1.13418	9.732	9.73	9.735	9.801	9.824	9.831	9.831	9.832	9.832	9.835	9.836	9.839	9.828	1.13418	9.742	9.734	9.78	9.797	9.807	9.812	9.817	9.824	9.822	9.822	9.811	9.798	9.785
1.13501	9.732	9.73	9.736	9.801	9.825	9.832	9.831	9.833	9.833	9.836	9.836	9.84	9.828	1.13501	9.742	9.735	9.78	9.797	9.808	9.812	9.818	9.824	9.822	9.823	9.811	9.798	9.785
1.13584	9.732	9.73	9.736	9.802	9.825	9.832	9.832	9.833	9.833	9.837	9.837	9.841	9.829	1.13584	9.742	9.735	9.78	9.797	9.808	9.812	9.818	9.824	9.822	9.823	9.812	9.798	9.786
1.13668	9.732	9.73	9.736	9.802	9.826	9.833	9.833	9.834	9.834	9.837	9.838	9.842	9.83	1.13668	9.742	9.735	9.78	9.797	9.808	9.812	9.818	9.824	9.823	9.823	9.812	9.799	9.786
1.13751	9.732	9.73	9.737	9.803	9.826	9.833	9.833	9.834	9.835	9.838	9.838	9.842	9.83	1.13751	9.742	9.735	9.78	9.797	9.808	9.812	9.818	9.825	9.823	9.824	9.812	9.799	9.786
1.13834	9.732	9.731	9.737	9.803	9.827	9.834	9.834	9.835	9.835	9.839	9.839	9.843	9.831	1.13834	9.742	9.735	9.78	9.798	9.808	9.813	9.819	9.825	9.823	9.824	9.813	9.799	9.787
1.13918	9.732	9.731	9.738	9.804	9.827	9.835	9.834	9.836	9.836	9.839	9.84	9.844	9.832	1.13918	9.742	9.735	9.781	9.798	9.809	9.813	9.819	9.825	9.824	9.825	9.813	9.8	9.787
1.14001	9.732	9.731	9.738	9.804	9.828	9.835	9.835	9.836	9.837	9.84	9.84	9.845	9.832	1.14001	9.742	9.735	9.781	9.798	9.809	9.813	9.819	9.825	9.824	9.825	9.813	9.8	9.788
1.14084	9.732	9.732	9.739	9.805	9.828	9.836	9.836	9.837	9.838	9.841	9.841	9.845	9.833	1.14084	9.742	9.735	9.781	9.798	9.809	9.813	9.819	9.826	9.824	9.825	9.814	9.801	9.788
1.14168	9.732	9.732	9.739	9.805	9.829	9.836	9.836	9.838	9.838	9.841	9.842	9.846	9.834	1.14168	9.742	9.735	9.781	9.798	9.809	9.814	9.82	9.826	9.825	9.826	9.814	9.801	9.788
1.14251	9.732	9.732	9.739	9.806	9.83	9.837	9.837	9.839	9.839	9.842	9.843	9.847	9.835	1.14251	9.742	9.736	9.781	9.799	9.809	9.814	9.82	9.826	9.825	9.826	9.814	9.801	9.789
1.14334	9.732	9.733	9.74	9.807	9.83	9.838	9.837	9.839	9.84	9.843	9.843	9.848	9.836	1.14334	9.742	9.736	9.781	9.799	9.81	9.814	9.82	9.827	9.825	9.826	9.815	9.802	9.789
1.14418	9.732	9.733	9.74	9.807	9.831	9.838	9.838	9.84	9.84	9.844	9.844	9.849	9.836	1.14418	9.742	9.736	9.782	9.799	9.81	9.814	9.821	9.827	9.826	9.827	9.815	9.802	9.79
1.14501	9.732	9.733	9.741	9.808	9.831	9.839	9.839	9.841	9.841	9.844	9.845	9.85	9.837	1.14501	9.742	9.736	9.782	9.799	9.81	9.815	9.821	9.827	9.826	9.827	9.816	9.803	9.79
1.14584	9.732	9.734	9.741	9.808	9.832	9.839	9.839	9.842	9.842	9.845	9.846	9.85	9.838	1.14584	9.742	9.736	9.782	9.799	9.81	9.815	9.821	9.828	9.827	9.828	9.816	9.803	9.791
1.14668	9.732	9.734	9.742	9.809	9.832	9.84	9.84	9.842	9.843	9.846	9.847	9.851	9.839	1.14668	9.742	9.736	9.782	9.8	9.81	9.815	9.821	9.828	9.827	9.828	9.817	9.803	9.791
1.14751	9.732	9.734	9.742	9.809	9.833	9.841	9.84	9.843	9.844	9.847	9.847	9.852	9.84	1.14751	9.742	9.736	9.782	9.8	9.811	9.815	9.822	9.828	9.827	9.828	9.817	9.804	9.791
1.14834	9.732	9.735	9.743	9.81	9.834	9.841	9.841	9.844	9.844	9.847	9.848	9.853	9.841	1.14834	9.742	9.736	9.782	9.8	9.811	9.816	9.822	9.829	9.828	9.829	9.817	9.804	9.792
1.14918	9.732	9.735	9.743	9.81	9.834	9.842	9.842	9.845	9.845	9.848	9.849	9.854	9.841	1.14918	9.742	9.737	9.782	9.8	9.811	9.816	9.822	9.829	9.828	9.829	9.818	9.805	9.792
1.15001	9.732	9.735	9.744	9.811	9.835	9.843	9.842	9.845	9.846	9.849	9.85	9.855	9.842	1.15001	9.742	9.737	9.783	9.801	9.811	9.816	9.822	9.829	9.828	9.829	9.818	9.805	9.793
1.15084	9.732	9.736	9.744	9.812	9.835	9.843	9.843	9.846	9.847	9.85	9.851	9.856	9.843	1.15084	9.742	9.737	9.783	9.801	9.811	9.816	9.823	9.83	9.829	9.83	9.819	9.806	9.793
1.15168	9.732	9.736	9.745	9.812	9.836	9.844	9.844	9.847	9.847	9.851	9.851	9.857	9.844	1.15168	9.742	9.737	9.783	9.801	9.812	9.817	9.823	9.83	9.829	9.83	9.819	9.806	9.794
1.15251	9.732	9.736	9.745	9.813	9.837	9.845	9.845	9.848	9.848	9.851	9.852	9.857	9.845	1.15251	9.742	9.737	9.783	9.801	9.812	9.817	9.823	9.831	9.83	9.831	9.82	9.806	9.794
1.15334	9.732	9.737	9.746	9.813	9.837	9.846	9.845	9.848	9.849	9.852	9.853	9.858	9.846	1.15334	9.742	9.737	9.783	9.801	9.812	9.817	9.824	9.831	9.83	9.831	9.82	9.807	9.795
1.15418	9.732	9.737	9.746	9.814	9.838	9.846	9.846	9.849	9.85	9.853	9.854	9.859	9.847	1.15418	9.742	9.737	9.784	9.802	9.812	9.818	9.824	9.831	9.83	9.831	9.82	9.807	9.795
1.15501	9.732	9.737	9.746	9.814	9.839	9.847	9.847	9.85	9.85	9.854	9.855	9.86	9.848	1.15501	9.742	9.738	9.784	9.802	9.812	9.818	9.824	9.832	9.831	9.832	9.821	9.808	9.795
1.15584	9.732	9.738	9.747	9.815	9.839	9.847	9.847	9.851	9.851	9.855	9.856	9.861	9.849	1.15584	9.742	9.738	9.784	9.802	9.813	9.818	9.824	9.832	9.831	9.832	9.821	9.808	9.796
1.15668	9.732	9.738	9.747	9.815	9.84	9.848	9.848	9.851	9.852	9.855	9.856	9.862	9.85	1.15668	9.742	9.738	9.784	9.802	9.813	9.818	9.825	9.833	9.832	9.833	9.822	9.809	9.796
1.15751	9.732	9.738	9.748	9.816	9.84	9.849	9.849	9.852	9.853	9.856	9.857	9.863	9.851	1.15751	9.742	9.738	9.784	9.802	9.813	9.819	9.825	9.833	9.832	9.833	9.822	9.809	9.797
1.15835	9.732	9.739	9.748	9.816	9.841	9.849	9.849	9.853	9.853	9.857	9.858	9.864	9.852	1.15835	9.742	9.738	9.785	9.802	9.813	9.819	9.825	9.833	9.832	9.833	9.823	9.81	9.797
1.15918	9.732	9.739	9.749	9.817	9.842	9.85	9.85	9.854	9.854	9.858	9.859	9.865	9.853	1.15918	9.742	9.738	9.785	9.803	9.814	9.819	9.826	9.834	9.833	9.834	9.823	9.81	9.797
1.16001	9.732	9.739	9.749	9.817	9.842	9.85	9.851	9.854	9.855	9.859	9.86	9.865	9.854	1.16001	9.742	9.739	9.785	9.803	9.814	9.819	9.826	9.834	9.833	9.834	9.824	9.811	9.798
1.16085	9.732	9.739	9.75	9.818	9.843	9.851	9.851	9.855	9.856	9.86	9.861	9.866	9.855	1.16085	9.742	9.739	9.785	9.803	9.814	9.82	9.826	9.834	9.834	9.835	9.824	9.811	9.798
1.16168	9.732	9.74	9.75	9.818	9.843	9.852	9.852	9.856	9.856	9.86	9.861	9.867	9.855	1.16168	9.742	9.739	9.785	9.803	9.814	9.82	9.826	9.835	9.834	9.835	9.824	9.811	9.799
1.16251	9.732	9.74	9.751	9.819	9.844	9.852	9.852	9.856	9.857	9.861	9.862	9.868	9.856	1.16251	9.742	9.739	9.785	9.803	9.814	9.82	9.827	9.835	9.834	9.835	9.825	9.812	9.799
1.16335	9.732	9.74	9.751	9.819	9.844	9.853	9.853	9.857	9.858	9.862	9.863	9.869	9.857	1.16335	9.742	9.739	9.785	9.803	9.815	9.82	9.827	9.835	9.835	9.836	9.825	9.812	9.799
1.16418	9.732	9.74	9.752	9.82	9.845	9.853	9.854	9.858	9.859	9.863	9.864	9.87	9.858	1.16418	9.742	9.74	9.786	9.803	9.815	9.82	9.827	9.835	9.835	9.836	9.825	9.813	9.8
1.16501	9.733	9.74	9.752	9.82	9.845	9.854	9.854	9.858	9.859	9.863	9.864	9.87	9.859	1.16501	9.742	9.74	9.786	9.803	9.815	9.821	9.827	9.836	9.835	9.836	9.826	9.813	9.8
1.16585	9.733	9.741	9.752	9.821	9.846	9.855	9.855	9.859	9.86	9.864	9.865	9.871	9.86	1.16585	9.742	9.74	9.786	9.804	9.815	9.821	9.828	9.836	9.836	9.837	9.826	9.814	9.801
1.16668	9.733	9.741	9.753	9.821	9.846	9.855	9.855	9.86	9.861	9.865	9.866	9.872	9.86	1.16668	9.742	9.74	9.786	9.804	9.815	9.821	9.828	9.836	9.836	9.837	9.827	9.814	9.801
1.16751	9.733	9.741	9.753	9.821	9.847	9.855	9.856	9.86	9.861	9.865	9.866	9.872	9.861	1.16751	9.742	9.74	9.786	9.804	9.815	9.821	9.828	9.837	9.836	9.837	9.827	9.815	9.801
1.16835	9.733	9.741	9.753	9.822	9.847	9.856	9.856	9.861	9.862	9.866	9.867	9.873	9.862	1.16835	9.743	9.74	9.786	9.804	9.816	9.821	9.828	9.837	9.837	9.838	9.827	9.815	9.802
1.16918	9.733	9.741	9.754	9.822	9.848	9.856	9.857	9.861	9.862	9.866	9.868	9.874	9.863	1.16918	9.743	9.74	9.786	9.804	9.816	9.822	9.829	9.837	9.837	9.838	9.828	9.815	9.802
1.17001	9.733	9.742	9.754	9.822	9.848	9.857	9.857	9.862	9.863	9.867	9.868	9.874	9.863	1.17001	9.743	9.74	9.786	9.804	9.816	9.822	9.829	9.837	9.837	9.838	9.828	9.816	9.802
1.17085	9.733	9.742	9.754	9.823	9.849	9.857	9.858	9.862	9.864	9.868	9.869	9.875	9.864	1.17085	9.743	9.74	9.787	9.805	9.816	9.822	9.829	9.838	9.837	9.839	9.828	9.816	9.803
1.17168	9.733	9.742	9.755	9.823	9.849	9.858	9.858	9.863	9.864	9.868	9.87	9.876	9.865	1.17168	9.743	9.741	9.787	9.805	9.816	9.822	9.829	9.838	9.838	9.839	9.828	9.816	9.803
1.17251	9.733	9.742	9.755	9.824	9.849	9.858	9.859	9.863	9.865	9.869	9.87	9.876	9.865	1.17251	9.743	9.741	9.787	9.805	9.816	9.822	9.829	9.838	9.838	9.839	9.829	9.817	9.803
1.17335	9.733	9.743	9.755	9.824	9.85	9.859	9.859	9.864	9.865	9.869	9.871	9.877	9.866	1.17335	9.743	9.741	9.787	9.805	9.816	9.823	9.83	9.838	9.838	9.839	9.829	9.817	9.804
1.17418	9.733	9.743	9.755	9.824	9.85	9.859	9.86	9.864	9.866	9.87	9.871	9.877	9.866	1.17418	9.743	9.741	9.787	9.805	9.816	9.823	9.83	9.839	9.838	9.84	9.829	9.817	9.804
1.17501	9.733	9.743	9.755	9.824	9.85	9.859	9.86	9.865	9.866	9.87	9.872	9.878	9.867	1.17501	9.743	9.741	9.787	9.805	9.817	9.823	9.83	9.839	9.838	9.84	9.83	9.817	9.804
1.17585	9.733	9.743	9.756	9.825	9.851	9.86	9.86	9.865	9.867	9.871	9.872	9.878	9.868	1.17585	9.743	9.741	9.787	9.805	9.817	9.823	9.83	9.839	9.839	9.84	9.83	9.818	9.805
1.17668	9.733	9.743	9.756	9.825	9.851	9.86	9.861	9.866	9.867	9.871	9.873	9.879	9.868	1.17668	9.743	9.741	9.787	9.806	9.817	9.823	9.83	9.839	9.839	9.84	9.83	9.818	9.805
1.17751	9.733	9.744	9.756	9.825	9.851	9.86	9.861	9.866	9.867	9.871	9.873	9.879	9.869	1.17751	9.743	9.741	9.788	9.806	9.817	9.823	9.83	9.839	9.839	9.841	9.83	9.818	9.805
1.17835	9.733	9.744	9.756	9.825	9.852	9.86	9.861	9.866	9.868	9.872	9.873	9.88	9.869	1.17835	9.743	9.741	9.788	9.806	9.817	9.823	9.83	9.84	9.839	9.841	9.831	9.818	9.805
1.17918	9.733	9.744	9.756	9.826	9.852	9.861	9.861	9.867	9.868	9.872	9.874	9.88	9.869	1.17918	9.743	9.741	9.788	9.806	9.817	9.823	9.831	9.84	9.839	9.841	9.831	9.819	9.806
1.18001	9.733	9.744	9.757	9.826	9.852	9.861	9.862	9.867	9.868	9.872	9.874	9.88	9.87	1.18001	9.743	9.741	9.788	9.806	9.817	9.824	9.831	9.84	9.84	9.841	9.831	9.819	9.806
1.18085	9.733	9.744	9.757	9.826	9.852	9.861	9.862	9.867	9.869	9.873	9.875	9.881	9.87	1.18085	9.743	9.741	9.788	9.806	9.817	9.824	9.831	9.84	9.84	9.841	9.831	9.819	9.806
1.18168	9.733	9.744	9.757	9.826	9.852	9.861	9.862	9.867	9.869	9.873	9.875	9.881	9.871	1.18168	9.743	9.741	9.788	9.806	9.817	9.824	9.831	9.84	9.84	9.842	9.831	9.819	9.806
1.18251	9.733	9.744	9.757	9.826	9.853	9.861	9.862	9.868	9.869	9.873	9.875	9.881	9.871	1.18251	9.743	9.742	9.788	9.806	9.817	9.824	9.831	9.84	9.84	9.842	9.832	9.819	9.806
1.18335	9.733	9.744	9.757	9.826	9.853	9.861	9.862	9.868	9.87	9.873	9.875	9.881	9.871	1.18335	9.743	9.742	9.788	9.806	9.817	9.824	9.831	9.84	9.84	9.842	9.832	9.819	9.806
1.18418	9.733	9.745	9.757	9.826	9.853	9.861	9.862	9.868	9.87	9.874	9.876	9.882	9.871	1.18418	9.743	9.742	9.788	9.806	9.817	9.824	9.831	9.84	9.84	9.842	9.832	9.819	9.806
1.18501	9.733	9.745	9.757	9.826	9.853	9.861	9.862	9.868	9.87	9.874	9.876	9.882	9.872	1.18501	9.743	9.742	9.788	9.806	9.817	9.824	9.831	9.84	9.84	9.842	9.832	9.82	9.807
1.18585	9.733	9.745	9.757	9.826	9.853	9.862	9.862	9.868	9.87	9.874	9.876	9.882	9.872	1.18585	9.743	9.742	9.788	9.806	9.818	9.824	9.831	9.84	9.84	9.842	9.832	9.82	9.807
1.18668	9.733	9.745	9.757	9.827	9.853	9.862	9.863	9.868	9.87	9.874	9.876	9.882	9.872	1.18668	9.743	9.742	9.788	9.806	9.818	9.824	9.831	9.84	9.84	9.842	9.832	9.82	9.807
1.18751	9.733	9.745	9.757	9.827	9.853	9.862	9.863	9.868	9.871	9.874	9.876	9.882	9.872	1.18751	9.743	9.742	9.788	9.807	9.818	9.824	9.831	9.84	9.84	9.842	9.832	9.82	9.807
1.18835	9.733	9.745	9.757	9.827	9.853	9.862	9.863	9.868	9.871	9.874	9.876	9.882	9.872	1.18835	9.743	9.742	9.788	9.806	9.818	9.824	9.831	9.84	9.84	9.842	9.832	9.82	9.807
1.18918	9.733	9.745	9.757	9.827	9.853	9.862	9.863	9.868	9.871	9.874	9.876	9.882	9.872	1.18918	9.743	9.742	9.788	9.806	9.817	9.824	9.831	9.84	9.84	9.842	9.832	9.82	9.807
1.19001	9.733	9.745	9.757	9.827	9.853	9.862	9.862	9.869	9.871	9.874	9.876	9.882	9.872	1.19001	9.743	9.742	9.788	9.806	9.817	9.824	9.831	9.84	9.84	9.842	9.832	9.82	9.807
1.19085	9.733	9.744	9.757	9.827	9.853	9.861	9.862	9.868	9.871	9.874	9.876	9.882	9.872	1.19085	9.743	9.742	9.788	9.806	9.817	9.824	9.831	9.84	9.84	9.842	9.832	9.82	9.807
1.19168	9.733	9.744	9.757	9.827	9.853	9.861	9.862	9.868	9.871	9.874	9.876	9.882	9.872	1.19168	9.743	9.742	9.788	9.806	9.817	9.824	9.831	9.84	9.84	9.842	9.832	9.82	9.807
1.19251	9.733	9.744	9.757	9.826	9.853	9.861	9.862	9.868	9.871	9.874	9.876	9.882	9.872	1.19251	9.743	9.741	9.788	9.806	9.817	9.824	9.831	9.84	9.84	9.842	9.833	9.82	9.807
1.19335	9.733	9.744	9.757	9.826	9.853	9.861	9.862	9.868	9.871	9.874	9.876	9.882	9.872	1.19335	9.743	9.741	9.788	9.806	9.817	9.824	9.831	9.84	9.84	9.842	9.832	9.82	9.807
1.19418	9.733	9.744	9.757	9.826	9.853	9.861	9.862	9.868	9.871	9.874	9.876	9.882	9.872	1.19418	9.743	9.741	9.788	9.806	9.817	9.824	9.831	9.84	9.84	9.842	9.832	9.82	9.807
1.19501	9.733	9.744	9.757	9.826	9.853	9.861	9.862	9.868	9.87	9.874	9.876	9.882	9.872	1.19501	9.742	9.741	9.788	9.806	9.817	9.824	9.831	9.84	9.84	9.842	9.832	9.82	9.807
1.19585	9.733	9.744	9.756	9.826	9.852	9.861	9.862	9.868	9.87	9.874	9.876	9.882	9.872	1.19585	9.742	9.741	9.788	9.806	9.817	9.824	9.83	9.84	9.84	9.842	9.832	9.82	9.807
1.19668	9.733	9.744	9.756	9.826	9.852	9.861	9.862	9.868	9.87	9.873	9.876	9.882	9.871	1.19668	9.742	9.741	9.788	9.806	9.817	9.824	9.83	9.84	9.84	9.842	9.832	9.82	9.807
1.19751	9.733	9.744	9.756	9.826	9.852	9.861	9.861	9.868	9.87	9.873	9.876	9.881	9.871	1.19751	9.742	9.741	9.787	9.806	9.817	9.824	9.83	9.839	9.839	9.841	9.832	9.82	9.807
1.19835	9.733	9.744	9.756	9.826	9.852	9.86	9.861	9.868	9.87	9.873	9.875	9.881	9.871	1.19835	9.742	9.741	9.787	9.806	9.817	9.824	9.83	9.839	9.839	9.841	9.832	9.82	9.807
1.19918	9.733	9.744	9.756	9.826	9.851	9.86	9.861	9.867	9.869	9.873	9.875	9.881	9.871	1.19918	9.742	9.741	9.787	9.806	9.817	9.824	9.83	9.839	9.839	9.841	9.832	9.82	9.806
1.20001	9.733	9.744	9.755	9.825	9.851	9.86	9.861	9.867	9.869	9.872	9.875	9.881	9.871	1.20001	9.742	9.741	9.787	9.805	9.817	9.823	9.83	9.839	9.839	9.841	9.832	9.819	9.806
1.20085	9.733	9.744	9.755	9.825	9.851	9.86	9.86	9.867	9.869	9.872	9.875	9.88	9.87	1.20085	9.742	9.741	9.787	9.805	9.817	9.823	9.83	9.839	9.839	9.841	9.832	9.819	9.806
1.20168	9.733	9.744	9.755	9.825	9.851	9.859	9.86	9.867	9.869	9.872	9.874	9.88	9.87	1.20168	9.742	9.741	9.787	9.805	9.817	9.823	9.83	9.839	9.839	9.841	9.832	9.819	9.806
1.20251	9.733	9.744	9.755	9.825	9.85	9.859	9.86	9.866	9.868	9.871	9.874	9.88	9.87	1.20251	9.742	9.741	9.787	9.805	9.816	9.823	9.83	9.839	9.839	9.841	9.831	9.819	9.806
1.20335	9.733	9.743	9.755	9.824	9.85	9.859	9.859	9.866	9.868	9.871	9.874	9.879	9.869	1.20335	9.742	9.741	9.787	9.805	9.816	9.823	9.83	9.838	9.838	9.84	9.831	9.819	9.806
1.20418	9.733	9.743	9.754	9.824	9.85	9.858	9.859	9.866	9.868	9.871	9.873	9.879	9.869	1.20418	9.742	9.741	9.787	9.805	9.816	9.823	9.829	9.838	9.838	9.84	9.831	9.819	9.805
1.20501	9.733	9.743	9.754	9.824	9.849	9.858	9.859	9.865	9.867	9.87	9.873	9.878	9.869	1.20501	9.742	9.741	9.787	9.805	9.816	9.823	9.829	9.838	9.838	9.84	9.831	9.819	9.805
1.20585	9.733	9.743	9.754	9.823	9.849	9.858	9.858	9.865	9.867	9.87	9.873	9.878	9.868	1.20585	9.742	9.741	9.787	9.805	9.816	9.823	9.829	9.838	9.838	9.84	9.831	9.818	9.805
1.20668	9.733	9.743	9.754	9.823	9.849	9.857	9.858	9.865	9.867	9.869	9.872	9.878	9.868	1.20668	9.742	9.741	9.787	9.805	9.816	9.822	9.829	9.838	9.838	9.84	9.83	9.818	9.805
1.20752	9.733	9.743	9.753	9.823	9.848	9.857	9.857	9.864	9.866	9.869	9.872	9.877	9.867	1.20752	9.742	9.741	9.786	9.805	9.816	9.822	9.829	9.837	9.837	9.839	9.83	9.818	9.804
1.20835	9.733	9.743	9.753	9.822	9.848	9.857	9.857	9.864	9.866	9.868	9.871	9.877	9.867	1.20835	9.742	9.741	9.786	9.805	9.816	9.822	9.829	9.837	9.837	9.839	9.83	9.818	9.804
1.20918	9.733	9.742	9.753	9.822	9.848	9.856	9.856	9.864	9.865	9.868	9.871	9.876	9.866	1.20918	9.742	9.741	9.786	9.804	9.816	9.822	9.829	9.837	9.837	9.839	9.83	9.818	9.804
1.21002	9.733	9.742	9.753	9.822	9.847	9.856	9.856	9.863	9.865	9.867	9.87	9.876	9.866	1.21002	9.742	9.741	9.786	9.804	9.816	9.822	9.828	9.837	9.837	9.839	9.829	9.817	9.804
1.21085	9.733	9.742	9.752	9.822	9.847	9.855	9.855	9.863	9.865	9.867	9.87	9.875	9.865	1.21085	9.742	9.741	9.786	9.804	9.815	9.822	9.828	9.837	9.836	9.838	9.829	9.817	9.804
1.21168	9.733	9.742	9.752	9.821	9.846	9.855	9.855	9.862	9.864	9.866	9.869	9.875	9.865	1.21168	9.742	9.741	9.786	9.804	9.815	9.822	9.828	9.836	9.836	9.838	9.829	9.817	9.803
1.21252	9.733	9.742	9.752	9.821	9.846	9.854	9.855	9.862	9.864	9.866	9.869	9.874	9.864	1.21252	9.742	9.74	9.786	9.804	9.815	9.822	9.828	9.836	9.836	9.838	9.829	9.817	9.803
1.21335	9.733	9.741	9.751	9.821	9.846	9.854	9.854	9.861	9.863	9.865	9.868	9.874	9.864	1.21335	9.742	9.74	9.786	9.804	9.815	9.822	9.828	9.836	9.836	9.838	9.828	9.816	9.803
1.21418	9.733	9.741	9.751	9.82	9.845	9.854	9.854	9.861	9.863	9.865	9.868	9.873	9.863	1.21418	9.742	9.74	9.786	9.804	9.815	9.821	9.827	9.836	9.835	9.837	9.828	9.816	9.803
1.21502	9.733	9.741	9.751	9.82	9.845	9.853	9.853	9.86	9.862	9.864	9.867	9.873	9.863	1.21502	9.742	9.74	9.786	9.804	9.814	9.821	9.827	9.835	9.835	9.837	9.828	9.816	9.802
1.21585	9.733	9.741	9.75	9.82	9.844	9.853	9.853	9.86	9.862	9.863	9.866	9.872	9.862	1.21585	9.741	9.74	9.785	9.803	9.814	9.821	9.827	9.835	9.835	9.837	9.827	9.815	9.802
1.21668	9.733	9.74	9.75	9.819	9.844	9.852	9.852	9.859	9.861	9.863	9.866	9.871	9.861	1.21668	9.741	9.74	9.785	9.803	9.814	9.821	9.827	9.835	9.835	9.837	9.827	9.815	9.802
1.21752	9.733	9.74	9.75	9.819	9.844	9.852	9.852	9.859	9.861	9.862	9.865	9.871	9.861	1.21752	9.741	9.74	9.785	9.803	9.814	9.821	9.826	9.834	9.834	9.836	9.827	9.815	9.801
1.21835	9.733	9.74	9.749	9.819	9.843	9.851	9.851	9.858	9.86	9.862	9.865	9.87	9.86	1.21835	9.741	9.74	9.785	9.803	9.814	9.821	9.826	9.834	9.834	9.836	9.827	9.815	9.801
1.21918	9.733	9.74	9.749	9.818	9.843	9.851	9.851	9.858	9.86	9.861	9.864	9.87	9.86	1.21918	9.741	9.74	9.785	9.803	9.814	9.82	9.826	9.834	9.834	9.836	9.826	9.814	9.801
1.22002	9.733	9.739	9.749	9.818	9.842	9.85	9.85	9.857	9.859	9.861	9.863	9.869	9.859	1.22002	9.741	9.74	9.785	9.803	9.814	9.82	9.826	9.833	9.834	9.835	9.826	9.814	9.8
1.22085	9.733	9.739	9.748	9.817	9.842	9.85	9.85	9.857	9.859	9.86	9.863	9.868	9.859	1.22085	9.741	9.74	9.785	9.802	9.813	9.82	9.826	9.833	9.833	9.835	9.826	9.814	9.8
1.22168	9.733	9.739	9.748	9.817	9.842	9.85	9.849	9.856	9.858	9.86	9.862	9.868	9.858	1.22168	9.741	9.74	9.785	9.802	9.813	9.82	9.825	9.833	9.833	9.835	9.825	9.813	9.8
1.22252	9.733	9.739	9.747	9.817	9.841	9.849	9.848	9.856	9.858	9.859	9.862	9.867	9.857	1.22252	9.741	9.74	9.785	9.802	9.813	9.82	9.825	9.832	9.833	9.835	9.825	9.813	9.799
1.22335	9.733	9.739	9.747	9.816	9.841	9.849	9.848	9.855	9.857	9.858	9.861	9.867	9.857	1.22335	9.741	9.74	9.785	9.802	9.813	9.82	9.825	9.832	9.832	9.834	9.825	9.813	9.799
1.22418	9.733	9.738	9.747	9.816	9.84	9.848	9.847	9.854	9.857	9.858	9.86	9.866	9.856	1.22418	9.741	9.739	9.785	9.802	9.813	9.819	9.825	9.832	9.832	9.834	9.824	9.812	9.799
1.22502	9.733	9.738	9.746	9.816	9.84	9.848	9.847	9.854	9.856	9.857	9.86	9.865	9.855	1.22502	9.741	9.739	9.785	9.802	9.813	9.819	9.824	9.832	9.832	9.834	9.824	9.812	9.798
1.22585	9.733	9.738	9.746	9.815	9.839	9.847	9.846	9.853	9.855	9.857	9.859	9.865	9.855	1.22585	9.741	9.739	9.784	9.801	9.812	9.819	9.824	9.831	9.832	9.834	9.824	9.812	9.798
1.22668	9.733	9.738	9.746	9.815	9.839	9.847	9.846	9.853	9.855	9.856	9.858	9.864	9.854	1.22668	9.741	9.739	9.784	9.801	9.812	9.819	9.824	9.831	9.831	9.833	9.823	9.811	9.798
1.22752	9.733	9.737	9.745	9.815	9.838	9.846	9.845	9.852	9.854	9.856	9.858	9.863	9.853	1.22752	9.741	9.739	9.784	9.801	9.812	9.819	9.824	9.831	9.831	9.833	9.823	9.811	9.798
1.22835	9.733	9.737	9.745	9.814	9.838	9.846	9.845	9.851	9.854	9.855	9.857	9.863	9.853	1.22835	9.741	9.739	9.784	9.801	9.812	9.818	9.823	9.83	9.831	9.833	9.823	9.811	9.797
1.22918	9.733	9.737	9.745	9.814	9.837	9.845	9.844	9.851	9.853	9.854	9.857	9.862	9.852	1.22918	9.741	9.739	9.784	9.801	9.812	9.818	9.823	9.83	9.831	9.833	9.823	9.81	9.797
1.23002	9.733	9.737	9.744	9.813	9.837	9.845	9.844	9.85	9.853	9.854	9.856	9.861	9.851	1.23002	9.741	9.739	9.784	9.801	9.812	9.818	9.823	9.83	9.83	9.832	9.822	9.81	9.797
1.23085	9.733	9.737	9.744	9.813	9.836	9.844	9.843	9.85	9.852	9.853	9.855	9.861	9.85	1.23085	9.741	9.739	9.784	9.801	9.811	9.818	9.823	9.83	9.83	9.832	9.822	9.81	9.796
1.23168	9.733	9.737	9.744	9.813	9.836	9.844	9.843	9.849	9.852	9.853	9.855	9.86	9.85	1.23168	9.741	9.739	9.784	9.8	9.811	9.818	9.823	9.829	9.83	9.832	9.822	9.809	9.796
1.23252	9.734	9.736	9.743	9.812	9.835	9.843	9.842	9.848	9.851	9.852	9.854	9.859	9.849	1.23252	9.741	9.738	9.783	9.8	9.811	9.817	9.822	9.829	9.829	9.831	9.821	9.809	9.796
1.23335	9.734	9.736	9.743	9.812	9.835	9.843	9.842	9.848	9.851	9.851	9.854	9.859	9.848	1.23335	9.741	9.738	9.783	9.8	9.811	9.817	9.822	9.829	9.829	9.831	9.821	9.809	9.795
1.23418	9.734	9.736	9.743	9.812	9.835	9.842	9.841	9.847	9.85	9.851	9.853	9.858	9.848	1.23418	9.741	9.738	9.783	9.8	9.811	9.817	9.822	9.828	9.829	9.831	9.821	9.808	9.795
1.23502	9.734	9.736	9.742	9.811	9.834	9.842	9.841	9.847	9.85	9.85	9.853	9.857	9.847	1.23502	9.741	9.738	9.783	9.8	9.811	9.817	9.822	9.828	9.829	9.831	9.82	9.808	9.795
1.23585	9.734	9.736	9.742	9.811	9.834	9.841	9.841	9.846	9.849	9.85	9.852	9.857	9.846	1.23585	9.741	9.738	9.783	9.8	9.811	9.817	9.821	9.828	9.828	9.83	9.82	9.808	9.794
1.23668	9.734	9.735	9.742	9.81	9.833	9.841	9.84	9.846	9.848	9.849	9.851	9.856	9.846	1.23668	9.741	9.738	9.783	9.8	9.81	9.817	9.821	9.828	9.828	9.83	9.82	9.808	9.794
1.23752	9.734	9.735	9.741	9.81	9.833	9.84	9.84	9.845	9.848	9.848	9.851	9.855	9.845	1.23752	9.741	9.738	9.782	9.799	9.81	9.816	9.821	9.827	9.828	9.83	9.82	9.807	9.794
1.23835	9.734	9.735	9.741	9.81	9.832	9.84	9.839	9.845	9.847	9.848	9.85	9.855	9.845	1.23835	9.741	9.738	9.782	9.799	9.81	9.816	9.821	9.827	9.827	9.829	9.819	9.807	9.793
1.23918	9.734	9.735	9.741	9.809	9.832	9.84	9.839	9.844	9.847	9.847	9.85	9.854	9.844	1.23918	9.741	9.738	9.782	9.799	9.81	9.816	9.821	9.827	9.827	9.829	9.819	9.807	9.793
1.24002	9.734	9.735	9.74	9.809	9.831	9.839	9.838	9.843	9.846	9.847	9.849	9.853	9.843	1.24002	9.741	9.738	9.782	9.799	9.81	9.816	9.82	9.827	9.827	9.829	9.819	9.806	9.793
1.24085	9.734	9.735	9.74	9.809	9.831	9.839	9.838	9.843	9.846	9.846	9.849	9.853	9.843	1.24085	9.741	9.738	9.782	9.799	9.81	9.816	9.82	9.826	9.827	9.828	9.818	9.806	9.792
1.24168	9.734	9.734	9.74	9.808	9.831	9.838	9.838	9.842	9.845	9.846	9.848	9.852	9.842	1.24168	9.741	9.738	9.782	9.799	9.81	9.816	9.82	9.826	9.826	9.828	9.818	9.806	9.792
1.24252	9.734	9.734	9.739	9.808	9.83	9.838	9.837	9.842	9.845	9.845	9.848	9.852	9.842	1.24252	9.741	9.738	9.782	9.799	9.809	9.815	9.82	9.826	9.826	9.828	9.818	9.805	9.792
1.24335	9.734	9.734	9.739	9.808	9.83	9.837	9.837	9.841	9.845	9.845	9.847	9.851	9.841	1.24335	9.741	9.738	9.782	9.799	9.809	9.815	9.82	9.826	9.826	9.828	9.818	9.805	9.792
1.24418	9.734	9.734	9.739	9.807	9.83	9.837	9.836	9.841	9.844	9.844	9.846	9.851	9.841	1.24418	9.741	9.738	9.782	9.798	9.809	9.815	9.819	9.826	9.826	9.827	9.817	9.805	9.791
1.24502	9.734	9.734	9.739	9.807	9.829	9.837	9.836	9.84	9.844	9.844	9.846	9.85	9.84	1.24502	9.741	9.737	9.781	9.798	9.809	9.815	9.819	9.825	9.826	9.827	9.817	9.805	9.791
1.24585	9.734	9.734	9.738	9.807	9.829	9.836	9.835	9.84	9.843	9.843	9.845	9.85	9.84	1.24585	9.741	9.737	9.781	9.798	9.809	9.815	9.819	9.825	9.825	9.827	9.817	9.804	9.791
1.24668	9.734	9.733	9.738	9.806	9.829	9.836	9.835	9.839	9.843	9.843	9.845	9.849	9.839	1.24668	9.741	9.737	9.781	9.798	9.809	9.815	9.819	9.825	9.825	9.827	9.817	9.804	9.79
1.24752	9.734	9.733	9.738	9.806	9.828	9.835	9.835	9.839	9.842	9.842	9.844	9.849	9.839	1.24752	9.741	9.737	9.781	9.798	9.808	9.815	9.819	9.825	9.825	9.826	9.817	9.804	9.79
1.24835	9.734	9.733	9.737	9.806	9.828	9.835	9.834	9.838	9.842	9.842	9.844	9.848	9.838	1.24835	9.741	9.737	9.781	9.798	9.808	9.814	9.819	9.824	9.825	9.826	9.816	9.804	9.79
1.24918	9.734	9.733	9.737	9.805	9.828	9.835	9.834	9.838	9.841	9.841	9.843	9.848	9.838	1.24918	9.741	9.737	9.781	9.798	9.808	9.814	9.818	9.824	9.824	9.826	9.816	9.803	9.79
1.25002	9.734	9.733	9.737	9.805	9.827	9.834	9.833	9.838	9.841	9.841	9.843	9.847	9.837	1.25002	9.741	9.737	9.781	9.798	9.808	9.814	9.818	9.824	9.824	9.826	9.816	9.803	9.789
1.25085	9.734	9.733	9.737	9.805	9.827	9.834	9.833	9.837	9.84	9.84	9.842	9.847	9.837	1.25085	9.741	9.737	9.781	9.797	9.808	9.814	9.818	9.824	9.824	9.825	9.816	9.803	9.789
1.25168	9.734	9.733	9.736	9.804	9.827	9.833	9.833	9.837	9.84	9.84	9.842	9.847	9.836	1.25168	9.741	9.737	9.78	9.797	9.808	9.814	9.818	9.824	9.824	9.825	9.815	9.803	9.789
1.25252	9.734	9.732	9.736	9.804	9.826	9.833	9.832	9.837	9.839	9.839	9.841	9.846	9.836	1.25252	9.741	9.737	9.78	9.797	9.807	9.814	9.818	9.823	9.823	9.825	9.815	9.803	9.789
1.25335	9.734	9.732	9.736	9.804	9.826	9.833	9.832	9.836	9.839	9.839	9.841	9.846	9.835	1.25335	9.741	9.737	9.78	9.797	9.807	9.814	9.818	9.823	9.823	9.825	9.815	9.802	9.789
1.25419	9.734	9.732	9.736	9.804	9.826	9.832	9.832	9.836	9.839	9.839	9.841	9.845	9.835	1.25419	9.741	9.737	9.78	9.797	9.807	9.814	9.817	9.823	9.823	9.825	9.815	9.802	9.789
1.25502	9.734	9.732	9.735	9.804	9.825	9.832	9.831	9.836	9.838	9.838	9.84	9.845	9.835	1.25502	9.741	9.737	9.78	9.797	9.807	9.814	9.817	9.823	9.823	9.824	9.815	9.802	9.788
1.25585	9.734	9.732	9.735	9.803	9.825	9.832	9.831	9.835	9.838	9.838	9.84	9.844	9.834	1.25585	9.741	9.737	9.78	9.797	9.807	9.813	9.817	9.823	9.823	9.824	9.814	9.802	9.788
1.25669	9.734	9.732	9.735	9.803	9.825	9.831	9.831	9.835	9.837	9.837	9.839	9.844	9.834	1.25669	9.741	9.737	9.78	9.797	9.807	9.813	9.817	9.822	9.822	9.824	9.814	9.801	9.788
1.25752	9.734	9.732	9.735	9.803	9.824	9.831	9.83	9.835	9.837	9.837	9.839	9.843	9.833	1.25752	9.741	9.737	9.78	9.797	9.807	9.813	9.817	9.822	9.822	9.824	9.814	9.801	9.788
1.25835	9.734	9.732	9.734	9.803	9.824	9.831	9.83	9.834	9.836	9.836	9.838	9.843	9.833	1.25835	9.741	9.737	9.78	9.796	9.807	9.813	9.817	9.822	9.822	9.824	9.814	9.801	9.787
1.25919	9.734	9.732	9.734	9.802	9.824	9.83	9.83	9.834	9.836	9.836	9.838	9.842	9.832	1.25919	9.741	9.737	9.78	9.796	9.807	9.813	9.817	9.822	9.822	9.823	9.814	9.801	9.787
1.26002	9.734	9.732	9.734	9.802	9.824	9.83	9.829	9.834	9.836	9.836	9.837	9.842	9.832	1.26002	9.74	9.737	9.78	9.796	9.806	9.813	9.816	9.822	9.822	9.823	9.813	9.801	9.787
1.26085	9.734	9.731	9.734	9.802	9.823	9.83	9.829	9.833	9.835	9.835	9.837	9.842	9.831	1.26085	9.74	9.737	9.78	9.796	9.806	9.813	9.816	9.822	9.822	9.823	9.813	9.801	9.787
1.26169	9.734	9.731	9.734	9.802	9.823	9.829	9.829	9.833	9.835	9.835	9.837	9.841	9.831	1.26169	9.74	9.736	9.78	9.796	9.806	9.813	9.816	9.821	9.821	9.823	9.813	9.8	9.787
1.26252	9.734	9.731	9.733	9.802	9.823	9.829	9.829	9.833	9.835	9.834	9.836	9.841	9.83	1.26252	9.74	9.736	9.779	9.796	9.806	9.813	9.816	9.821	9.821	9.822	9.813	9.8	9.787
1.26335	9.734	9.731	9.733	9.801	9.822	9.829	9.828	9.833	9.834	9.834	9.836	9.84	9.83	1.26335	9.74	9.736	9.779	9.796	9.806	9.813	9.816	9.821	9.821	9.822	9.813	9.8	9.786
1.26419	9.734	9.731	9.733	9.801	9.822	9.829	9.828	9.832	9.834	9.834	9.836	9.84	9.83	1.26419	9.74	9.736	9.779	9.796	9.806	9.813	9.816	9.821	9.821	9.822	9.813	9.8	9.786
1.26502	9.734	9.731	9.733	9.801	9.822	9.828	9.828	9.832	9.834	9.833	9.835	9.84	9.829	1.26502	9.74	9.736	9.779	9.796	9.806	9.812	9.816	9.821	9.821	9.822	9.812	9.8	9.786
1.26585	9.734	9.731	9.733	9.801	9.822	9.828	9.828	9.832	9.834	9.833	9.835	9.839	9.829	1.26585	9.74	9.736	9.779	9.796	9.806	9.812	9.815	9.821	9.821	9.822	9.812	9.799	9.786
1.26669	9.734	9.73	9.733	9.801	9.821	9.828	9.827	9.831	9.833	9.833	9.835	9.839	9.829	1.26669	9.74	9.736	9.779	9.796	9.806	9.812	9.815	9.821	9.821	9.822	9.812	9.799	9.786
1.26752	9.734	9.73	9.732	9.8	9.821	9.827	9.827	9.831	9.833	9.832	9.834	9.838	9.828	1.26752	9.74	9.736	9.779	9.795	9.806	9.812	9.815	9.821	9.821	9.822	9.812	9.799	9.786
1.26835	9.734	9.73	9.732	9.8	9.821	9.827	9.827	9.831	9.833	9.832	9.834	9.838	9.828	1.26835	9.74	9.736	9.779	9.795	9.805	9.812	9.815	9.821	9.821	9.822	9.812	9.799	9.785
1.26919	9.734	9.73	9.732	9.8	9.821	9.827	9.827	9.831	9.832	9.832	9.834	9.838	9.828	1.26919	9.74	9.736	9.779	9.795	9.805	9.812	9.815	9.82	9.82	9.821	9.812	9.799	9.785
1.27002	9.734	9.73	9.732	9.8	9.821	9.827	9.826	9.83	9.832	9.831	9.834	9.837	9.827	1.27002	9.74	9.736	9.779	9.795	9.805	9.812	9.815	9.82	9.82	9.821	9.811	9.799	9.785
1.27085	9.734	9.73	9.732	9.8	9.82	9.826	9.826	9.83	9.832	9.831	9.833	9.837	9.827	1.27085	9.74	9.736	9.779	9.795	9.805	9.812	9.815	9.82	9.82	9.821	9.811	9.798	9.785
1.27169	9.734	9.729	9.732	9.799	9.82	9.826	9.826	9.83	9.832	9.831	9.833	9.837	9.827	1.27169	9.74	9.736	9.779	9.795	9.805	9.812	9.815	9.82	9.82	9.821	9.811	9.798	9.785
1.27252	9.734	9.729	9.732	9.799	9.82	9.826	9.826	9.829	9.832	9.831	9.833	9.836	9.826	1.27252	9.74	9.736	9.779	9.795	9.805	9.812	9.814	9.82	9.82	9.821	9.811	9.798	9.785
1.27335	9.734	9.729	9.731	9.799	9.82	9.826	9.826	9.829	9.831	9.83	9.832	9.836	9.826	1.27335	9.74	9.736	9.779	9.795	9.805	9.811	9.814	9.82	9.82	9.821	9.811	9.798	9.785
1.27419	9.734	9.729	9.731	9.799	9.82	9.826	9.825	9.829	9.831	9.83	9.832	9.836	9.826	1.27419	9.74	9.735	9.778	9.795	9.805	9.811	9.814	9.82	9.82	9.821	9.811	9.798	9.785
1.27502	9.734	9.729	9.731	9.799	9.819	9.825	9.825	9.829	9.831	9.83	9.832	9.835	9.825	1.27502	9.74	9.735	9.778	9.795	9.805	9.811	9.814	9.82	9.82	9.821	9.811	9.798	9.784
1.27585	9.734	9.729	9.731	9.798	9.819	9.825	9.825	9.828	9.831	9.829	9.832	9.835	9.825	1.27585	9.74	9.735	9.778	9.795	9.805	9.811	9.814	9.82	9.819	9.821	9.81	9.797	9.784
1.27669	9.734	9.729	9.731	9.798	9.819	9.825	9.825	9.828	9.83	9.829	9.831	9.835	9.825	1.27669	9.74	9.735	9.778	9.795	9.805	9.811	9.814	9.819	9.819	9.82	9.81	9.797	9.784
1.27752	9.734	9.729	9.73	9.798	9.819	9.825	9.825	9.828	9.83	9.829	9.831	9.835	9.825	1.27752	9.74	9.735	9.778	9.795	9.805	9.811	9.814	9.819	9.819	9.82	9.81	9.797	9.784
1.27835	9.734	9.729	9.73	9.798	9.819	9.825	9.824	9.828	9.83	9.829	9.831	9.834	9.824	1.27835	9.74	9.735	9.778	9.795	9.805	9.811	9.814	9.819	9.819	9.82	9.81	9.797	9.784
1.27919	9.734	9.729	9.73	9.798	9.819	9.824	9.824	9.827	9.83	9.829	9.831	9.834	9.824	1.27919	9.74	9.735	9.778	9.795	9.805	9.811	9.814	9.819	9.819	9.82	9.81	9.797	9.784
1.28002	9.735	9.729	9.73	9.798	9.819	9.824	9.824	9.827	9.83	9.828	9.83	9.834	9.824	1.28002	9.74	9.735	9.778	9.795	9.804	9.811	9.814	9.819	9.819	9.82	9.81	9.797	9.784
1.28085	9.735	9.729	9.73	9.797	9.818	9.824	9.824	9.827	9.829	9.828	9.83	9.834	9.824	1.28085	9.74	9.735	9.778	9.795	9.804	9.811	9.814	9.819	9.819	9.82	9.81	9.797	9.783
1.28169	9.735	9.729	9.73	9.797	9.818	9.824	9.824	9.827	9.829	9.828	9.83	9.833	9.823	1.28169	9.74	9.735	9.778	9.795	9.804	9.811	9.814	9.819	9.819	9.82	9.81	9.797	9.783
1.28252	9.735	9.729	9.73	9.797	9.818	9.824	9.824	9.827	9.829	9.828	9.83	9.833	9.823	1.28252	9.74	9.735	9.778	9.795	9.804	9.811	9.814	9.819	9.819	9.82	9.81	9.797	9.783
1.28335	9.735	9.729	9.73	9.797	9.818	9.824	9.824	9.826	9.829	9.828	9.829	9.833	9.823	1.28335	9.74	9.735	9.778	9.795	9.804	9.811	9.813	9.819	9.819	9.82	9.81	9.796	9.783
1.28419	9.735	9.729	9.729	9.797	9.818	9.823	9.823	9.826	9.829	9.827	9.829	9.833	9.823	1.28419	9.74	9.735	9.778	9.795	9.804	9.811	9.813	9.819	9.818	9.819	9.809	9.796	9.783
1.28502	9.735	9.729	9.729	9.797	9.818	9.823	9.823	9.826	9.828	9.827	9.829	9.832	9.823	1.28502	9.74	9.735	9.777	9.795	9.804	9.811	9.813	9.819	9.818	9.819	9.809	9.796	9.783
1.28585	9.735	9.729	9.729	9.797	9.818	9.823	9.823	9.826	9.828	9.827	9.829	9.832	9.822	1.28585	9.74	9.735	9.777	9.795	9.804	9.81	9.813	9.819	9.818	9.819	9.809	9.796	9.783
1.28669	9.735	9.728	9.729	9.797	9.817	9.823	9.823	9.826	9.828	9.827	9.829	9.832	9.822	1.28669	9.74	9.735	9.777	9.795	9.804	9.81	9.813	9.819	9.818	9.819	9.809	9.796	9.783
1.28752	9.735	9.728	9.729	9.796	9.817	9.823	9.823	9.826	9.828	9.827	9.828	9.832	9.822	1.28752	9.74	9.735	9.777	9.794	9.804	9.81	9.813	9.819	9.818	9.819	9.809	9.796	9.783
1.28835	9.735	9.728	9.729	9.796	9.817	9.823	9.823	9.825	9.828	9.827	9.828	9.832	9.822	1.28835	9.74	9.735	9.777	9.794	9.804	9.81	9.813	9.819	9.818	9.819	9.809	9.796	9.783
1.28919	9.735	9.728	9.729	9.796	9.817	9.823	9.822	9.825	9.827	9.827	9.828	9.831	9.822	1.28919	9.74	9.735	9.777	9.794	9.804	9.81	9.813	9.819	9.818	9.819	9.809	9.796	9.783
1.29002	9.735	9.728	9.729	9.796	9.817	9.822	9.822	9.825	9.827	9.826	9.828	9.831	9.821	1.29002	9.74	9.735	9.777	9.794	9.804	9.81	9.813	9.819	9.818	9.819	9.809	9.796	9.782
1.29085	9.735	9.728	9.729	9.796	9.817	9.822	9.822	9.825	9.827	9.826	9.828	9.831	9.821	1.29085	9.74	9.735	9.777	9.794	9.804	9.81	9.813	9.819	9.818	9.819	9.809	9.796	9.782
1.29169	9.735	9.728	9.729	9.796	9.817	9.822	9.822	9.825	9.827	9.826	9.828	9.831	9.821	1.29169	9.74	9.735	9.777	9.794	9.804	9.81	9.813	9.818	9.818	9.819	9.808	9.796	9.782
1.29252	9.735	9.728	9.728	9.796	9.817	9.822	9.822	9.825	9.827	9.826	9.828	9.831	9.821	1.29252	9.74	9.735	9.777	9.794	9.804	9.81	9.813	9.818	9.818	9.819	9.808	9.796	9.782
1.29335	9.734	9.728	9.728	9.796	9.816	9.822	9.822	9.825	9.827	9.826	9.827	9.83	9.821	1.29335	9.74	9.735	9.777	9.794	9.804	9.81	9.813	9.818	9.818	9.819	9.808	9.796	9.782
1.29419	9.734	9.728	9.728	9.796	9.816	9.822	9.822	9.825	9.827	9.826	9.827	9.83	9.82	1.29419	9.74	9.735	9.777	9.794	9.804	9.81	9.813	9.818	9.818	9.819	9.808	9.796	9.782
1.29502	9.734	9.728	9.728	9.796	9.816	9.822	9.822	9.824	9.827	9.826	9.827	9.83	9.82	1.29502	9.74	9.735	9.777	9.794	9.804	9.81	9.813	9.818	9.817	9.819	9.808	9.796	9.782
1.29585	9.734	9.728	9.728	9.796	9.816	9.822	9.821	9.824	9.827	9.826	9.827	9.83	9.82	1.29585	9.74	9.735	9.777	9.794	9.804	9.81	9.813	9.818	9.817	9.819	9.808	9.796	9.782
1.29669	9.734	9.728	9.728	9.795	9.816	9.822	9.821	9.824	9.827	9.826	9.827	9.83	9.82	1.29669	9.74	9.735	9.777	9.794	9.804	9.81	9.813	9.818	9.817	9.819	9.808	9.796	9.782
1.29752	9.734	9.728	9.728	9.795	9.816	9.822	9.821	9.824	9.827	9.826	9.827	9.83	9.82	1.29752	9.74	9.735	9.777	9.794	9.804	9.81	9.813	9.818	9.817	9.819	9.808	9.796	9.782
1.29835	9.734	9.728	9.728	9.795	9.816	9.821	9.821	9.824	9.826	9.825	9.827	9.829	9.82	1.29835	9.74	9.735	9.777	9.794	9.804	9.809	9.813	9.818	9.817	9.819	9.807	9.796	9.782
1.29919	9.734	9.728	9.728	9.795	9.816	9.821	9.821	9.824	9.826	9.825	9.827	9.829	9.82	1.29919	9.74	9.735	9.777	9.794	9.804	9.809	9.813	9.818	9.817	9.819	9.807	9.796	9.782
1.30002	9.734	9.728	9.728	9.795	9.816	9.821	9.821	9.823	9.826	9.825	9.827	9.829	9.819	1.30002	9.74	9.735	9.777	9.794	9.804	9.809	9.813	9.818	9.817	9.819	9.807	9.795	9.782
1.30086	9.734	9.728	9.727	9.795	9.816	9.821	9.821	9.823	9.826	9.825	9.826	9.829	9.819	1.30086	9.74	9.735	9.777	9.794	9.804	9.809	9.813	9.818	9.817	9.819	9.807	9.795	9.782
1.30169	9.734	9.728	9.727	9.795	9.816	9.821	9.821	9.823	9.826	9.825	9.826	9.829	9.819	1.30169	9.74	9.735	9.777	9.794	9.804	9.809	9.813	9.818	9.817	9.819	9.807	9.795	9.782
1.30252	9.734	9.728	9.727	9.795	9.815	9.821	9.821	9.823	9.826	9.825	9.826	9.828	9.819	1.30252	9.74	9.735	9.777	9.794	9.804	9.809	9.813	9.818	9.817	9.819	9.807	9.795	9.782
1.30336	9.734	9.727	9.727	9.795	9.815	9.821	9.82	9.823	9.826	9.825	9.826	9.828	9.819	1.30336	9.74	9.735	9.777	9.794	9.804	9.809	9.813	9.818	9.817	9.819	9.807	9.795	9.782
1.30419	9.734	9.727	9.727	9.795	9.815	9.821	9.82	9.823	9.826	9.825	9.826	9.828	9.819	1.30419	9.74	9.735	9.777	9.794	9.804	9.809	9.813	9.818	9.817	9.819	9.807	9.795	9.781
1.30502	9.734	9.727	9.727	9.795	9.815	9.821	9.82	9.823	9.826	9.825	9.826	9.828	9.819	1.30502	9.74	9.735	9.777	9.794	9.804	9.809	9.813	9.818	9.817	9.818	9.807	9.795	9.781
1.30586	9.734	9.727	9.727	9.795	9.815	9.821	9.82	9.823	9.826	9.825	9.826	9.828	9.819	1.30586	9.74	9.735	9.777	9.794	9.804	9.809	9.813	9.818	9.817	9.818	9.807	9.795	9.781
1.30669	9.734	9.727	9.727	9.795	9.815	9.821	9.82	9.822	9.826	9.825	9.826	9.828	9.819	1.30669	9.74	9.735	9.777	9.794	9.804	9.809	9.813	9.818	9.817	9.818	9.807	9.795	9.781
1.30752	9.734	9.727	9.727	9.795	9.815	9.82	9.82	9.822	9.826	9.825	9.826	9.828	9.819	1.30752	9.74	9.735	9.777	9.794	9.804	9.809	9.813	9.818	9.817	9.818	9.807	9.795	9.781
1.30836	9.734	9.727	9.727	9.795	9.815	9.82	9.82	9.822	9.826	9.825	9.826	9.828	9.819	1.30836	9.74	9.735	9.777	9.794	9.804	9.809	9.812	9.818	9.817	9.818	9.807	9.795	9.781
1.30919	9.734	9.727	9.727	9.795	9.815	9.82	9.82	9.822	9.826	9.825	9.826	9.827	9.819	1.30919	9.74	9.735	9.777	9.794	9.804	9.809	9.812	9.818	9.817	9.818	9.807	9.795	9.781
1.31002	9.734	9.727	9.727	9.795	9.815	9.82	9.82	9.822	9.826	9.825	9.825	9.827	9.819	1.31002	9.74	9.735	9.777	9.794	9.804	9.809	9.812	9.818	9.817	9.818	9.807	9.794	9.781
1.31086	9.734	9.727	9.727	9.795	9.815	9.82	9.82	9.822	9.826	9.825	9.825	9.827	9.819	1.31086	9.74	9.735	9.777	9.794	9.804	9.809	9.812	9.818	9.817	9.818	9.807	9.794	9.781
1.31169	9.734	9.727	9.727	9.795	9.815	9.82	9.82	9.822	9.825	9.825	9.825	9.827	9.818	1.31169	9.74	9.735	9.777	9.794	9.804	9.809	9.812	9.818	9.817	9.818	9.807	9.794	9.781
1.31252	9.734	9.727	9.727	9.794	9.815	9.82	9.82	9.822	9.825	9.824	9.825	9.827	9.818	1.31252	9.74	9.735	9.777	9.794	9.804	9.809	9.812	9.818	9.817	9.818	9.807	9.794	9.781
1.31336	9.734	9.727	9.727	9.794	9.814	9.82	9.82	9.822	9.825	9.824	9.825	9.827	9.818	1.31336	9.74	9.735	9.777	9.794	9.804	9.809	9.812	9.818	9.817	9.818	9.807	9.794	9.781
1.31419	9.734	9.727	9.727	9.794	9.814	9.82	9.82	9.822	9.825	9.824	9.825	9.827	9.818	1.31419	9.74	9.735	9.777	9.794	9.803	9.809	9.812	9.818	9.817	9.818	9.807	9.794	9.781
1.31502	9.734	9.727	9.727	9.794	9.814	9.82	9.82	9.822	9.825	9.824	9.825	9.827	9.818	1.31502	9.74	9.735	9.777	9.794	9.803	9.809	9.812	9.818	9.817	9.818	9.807	9.794	9.781
1.31586	9.734	9.727	9.727	9.794	9.814	9.82	9.82	9.822	9.825	9.824	9.825	9.826	9.818	1.31586	9.74	9.735	9.777	9.794	9.803	9.809	9.812	9.818	9.817	9.818	9.806	9.794	9.781
1.31669	9.734	9.727	9.727	9.794	9.814	9.82	9.82	9.822	9.825	9.824	9.825	9.826	9.818	1.31669	9.74	9.735	9.777	9.794	9.803	9.809	9.812	9.818	9.817	9.818	9.806	9.794	9.781
1.31752	9.734	9.727	9.727	9.794	9.814	9.82	9.82	9.821	9.825	9.824	9.825	9.826	9.818	1.31752	9.74	9.735	9.777	9.794	9.803	9.809	9.812	9.818	9.817	9.818	9.806	9.794	9.781
1.31836	9.734	9.727	9.727	9.794	9.814	9.82	9.82	9.821	9.825	9.824	9.825	9.826	9.818	1.31836	9.74	9.735	9.777	9.794	9.803	9.809	9.812	9.818	9.817	9.818	9.806	9.794	9.781
1.31919	9.734	9.727	9.727	9.794	9.814	9.82	9.82	9.821	9.825	9.824	9.825	9.826	9.818	1.31919	9.74	9.735	9.777	9.794	9.803	9.809	9.812	9.818	9.817	9.818	9.806	9.794	9.781
1.32002	9.734	9.727	9.727	9.794	9.814	9.82	9.82	9.821	9.825	9.824	9.825	9.826	9.818	1.32002	9.74	9.735	9.776	9.794	9.803	9.809	9.812	9.818	9.817	9.818	9.806	9.794	9.78
1.32086	9.734	9.727	9.727	9.794	9.814	9.82	9.82	9.821	9.825	9.824	9.825	9.825	9.818	1.32086	9.74	9.735	9.776	9.794	9.803	9.809	9.812	9.818	9.817	9.818	9.806	9.794	9.78
1.32169	9.734	9.727	9.727	9.794	9.814	9.82	9.82	9.821	9.825	9.824	9.825	9.825	9.818	1.32169	9.74	9.735	9.776	9.794	9.803	9.809	9.812	9.817	9.817	9.818	9.806	9.794	9.78
1.32252	9.734	9.727	9.727	9.794	9.814	9.82	9.82	9.821	9.825	9.824	9.824	9.825	9.818	1.32252	9.74	9.735	9.776	9.794	9.803	9.809	9.812	9.817	9.817	9.818	9.806	9.794	9.78
1.32336	9.734	9.727	9.727	9.794	9.814	9.82	9.82	9.821	9.825	9.824	9.824	9.825	9.818	1.32336	9.74	9.735	9.776	9.794	9.803	9.809	9.812	9.817	9.817	9.818	9.806	9.794	9.78
1.32419	9.734	9.727	9.727	9.794	9.814	9.82	9.82	9.821	9.825	9.824	9.824	9.825	9.818	1.32419	9.74	9.735	9.776	9.794	9.803	9.809	9.812	9.817	9.817	9.818	9.806	9.794	9.78
1.32502	9.734	9.727	9.727	9.794	9.814	9.82	9.82	9.821	9.825	9.824	9.824	9.825	9.817	1.32502	9.74	9.735	9.776	9.794	9.803	9.809	9.812	9.817	9.817	9.817	9.806	9.794	9.78
1.32586	9.734	9.727	9.727	9.794	9.814	9.82	9.82	9.821	9.825	9.824	9.824	9.825	9.817	1.32586	9.74	9.735	9.776	9.794	9.803	9.809	9.812	9.817	9.817	9.817	9.806	9.794	9.78
1.32669	9.734	9.727	9.727	9.794	9.814	9.82	9.82	9.821	9.825	9.824	9.824	9.825	9.817	1.32669	9.74	9.735	9.776	9.794	9.803	9.809	9.811	9.817	9.817	9.817	9.806	9.794	9.78
1.32752	9.734	9.727	9.727	9.794	9.814	9.82	9.82	9.821	9.825	9.824	9.824	9.825	9.817	1.32752	9.74	9.736	9.776	9.794	9.803	9.809	9.811	9.817	9.817	9.817	9.806	9.794	9.78
1.32836	9.733	9.727	9.727	9.794	9.814	9.82	9.82	9.82	9.825	9.824	9.824	9.825	9.817	1.32836	9.74	9.736	9.776	9.794	9.803	9.809	9.811	9.817	9.817	9.817	9.806	9.794	9.78
1.32919	9.733	9.727	9.727	9.794	9.814	9.82	9.82	9.82	9.824	9.824	9.824	9.825	9.817	1.32919	9.74	9.736	9.776	9.794	9.803	9.809	9.811	9.817	9.817	9.817	9.806	9.794	9.78
1.33002	9.733	9.727	9.727	9.794	9.814	9.82	9.82	9.82	9.824	9.824	9.824	9.825	9.817	1.33002	9.74	9.736	9.776	9.794	9.803	9.809	9.811	9.817	9.817	9.817	9.806	9.794	9.78
1.33086	9.733	9.727	9.727	9.794	9.814	9.82	9.82	9.82	9.824	9.824	9.824	9.825	9.817	1.33086	9.74	9.736	9.776	9.794	9.803	9.809	9.811	9.817	9.817	9.817	9.806	9.794	9.78
1.33169	9.733	9.727	9.727	9.794	9.814	9.82	9.82	9.82	9.824	9.824	9.824	9.825	9.817	1.33169	9.74	9.736	9.776	9.794	9.803	9.809	9.811	9.817	9.817	9.817	9.806	9.794	9.78
1.33252	9.733	9.727	9.727	9.794	9.814	9.82	9.82	9.82	9.824	9.824	9.824	9.825	9.817	1.33252	9.74	9.736	9.776	9.794	9.804	9.809	9.811	9.817	9.817	9.817	9.806	9.794	9.78
1.33336	9.733	9.727	9.727	9.794	9.814	9.82	9.82	9.82	9.824	9.824	9.824	9.825	9.817	1.33336	9.74	9.736	9.776	9.794	9.804	9.809	9.811	9.817	9.817	9.817	9.806	9.794	9.78
1.33419	9.733	9.727	9.727	9.794	9.814	9.82	9.82	9.82	9.824	9.824	9.824	9.824	9.817	1.33419	9.74	9.736	9.776	9.794	9.804	9.809	9.811	9.817	9.817	9.817	9.806	9.794	9.78
1.33502	9.733	9.727	9.727	9.794	9.814	9.82	9.82	9.82	9.824	9.824	9.824	9.824	9.817	1.33502	9.74	9.736	9.776	9.794	9.804	9.809	9.811	9.817	9.817	9.817	9.806	9.794	9.78
1.33586	9.733	9.726	9.727	9.794	9.814	9.82	9.82	9.82	9.824	9.824	9.824	9.824	9.817	1.33586	9.74	9.736	9.776	9.794	9.804	9.809	9.811	9.817	9.817	9.817	9.806	9.794	9.78
1.33669	9.733	9.726	9.727	9.794	9.814	9.82	9.82	9.82	9.824	9.824	9.824	9.824	9.817	1.33669	9.74	9.736	9.776	9.794	9.804	9.809	9.811	9.817	9.817	9.817	9.806	9.793	9.78
1.33752	9.733	9.726	9.727	9.794	9.814	9.82	9.82	9.82	9.824	9.824	9.824	9.824	9.817	1.33752	9.74	9.736	9.776	9.794	9.804	9.809	9.811	9.817	9.817	9.817	9.806	9.793	9.78
1.33836	9.733	9.726	9.727	9.794	9.814	9.82	9.819	9.82	9.824	9.824	9.824	9.824	9.817	1.33836	9.74	9.736	9.776	9.794	9.804	9.809	9.811	9.817	9.817	9.817	9.805	9.793	9.78
1.33919	9.733	9.726	9.727	9.794	9.814	9.82	9.819	9.82	9.824	9.824	9.824	9.824	9.817	1.33919	9.74	9.736	9.776	9.794	9.804	9.809	9.811	9.817	9.817	9.817	9.805	9.793	9.78
1.34002	9.733	9.726	9.727	9.794	9.814	9.82	9.819	9.82	9.824	9.824	9.824	9.824	9.817	1.34002	9.74	9.736	9.776	9.794	9.804	9.809	9.811	9.817	9.817	9.817	9.805	9.793	9.78
1.34086	9.733	9.726	9.727	9.794	9.814	9.82	9.819	9.82	9.824	9.824	9.824	9.824	9.817	1.34086	9.74	9.736	9.776	9.794	9.804	9.809	9.811	9.817	9.817	9.817	9.805	9.793	9.78
1.34169	9.733	9.726	9.727	9.794	9.814	9.82	9.819	9.82	9.824	9.824	9.824	9.824	9.817	1.34169	9.74	9.736	9.776	9.794	9.804	9.809	9.811	9.817	9.816	9.817	9.805	9.793	9.78
1.34252	9.733	9.726	9.727	9.794	9.814	9.82	9.819	9.82	9.824	9.824	9.824	9.824	9.817	1.34252	9.74	9.736	9.776	9.794	9.804	9.809	9.811	9.817	9.816	9.817	9.805	9.793	9.78
1.34336	9.733	9.726	9.727	9.794	9.813	9.82	9.819	9.819	9.824	9.824	9.824	9.824	9.817	1.34336	9.74	9.736	9.776	9.794	9.804	9.809	9.811	9.817	9.816	9.817	9.805	9.793	9.78
1.34419	9.733	9.726	9.727	9.794	9.813	9.82	9.819	9.819	9.824	9.824	9.824	9.824	9.817	1.34419	9.74	9.736	9.776	9.794	9.804	9.809	9.811	9.817	9.816	9.817	9.805	9.793	9.78
1.34502	9.733	9.726	9.727	9.794	9.813	9.82	9.819	9.819	9.824	9.824	9.824	9.824	9.817	1.34502	9.74	9.736	9.776	9.793	9.804	9.809	9.811	9.817	9.816	9.817	9.805	9.793	9.78
1.34586	9.733	9.726	9.727	9.794	9.813	9.82	9.819	9.819	9.824	9.824	9.824	9.824	9.817	1.34586	9.74	9.736	9.776	9.793	9.804	9.809	9.811	9.817	9.816	9.817	9.805	9.793	9.78
1.34669	9.733	9.726	9.727	9.794	9.813	9.82	9.819	9.819	9.824	9.824	9.824	9.824	9.817	1.34669	9.74	9.736	9.776	9.793	9.804	9.809	9.811	9.817	9.816	9.817	9.805	9.793	9.78
1.34753	9.733	9.726	9.727	9.794	9.813	9.82	9.819	9.819	9.824	9.824	9.824	9.824	9.817	1.34753	9.74	9.736	9.776	9.793	9.804	9.809	9.811	9.817	9.816	9.817	9.805	9.793	9.78
1.34836	9.733	9.726	9.727	9.794	9.813	9.82	9.819	9.819	9.824	9.824	9.824	9.824	9.817	1.34836	9.74	9.736	9.776	9.793	9.804	9.809	9.811	9.817	9.816	9.817	9.805	9.793	9.78
1.34919	9.733	9.726	9.727	9.794	9.813	9.82	9.819	9.819	9.824	9.824	9.824	9.824	9.817	1.34919	9.74	9.736	9.776	9.793	9.804	9.809	9.811	9.817	9.816	9.817	9.805	9.793	9.78
1.35003	9.733	9.726	9.727	9.794	9.813	9.82	9.819	9.819	9.824	9.824	9.824	9.824	9.817	1.35003	9.74	9.736	9.776	9.793	9.804	9.809	9.811	9.817	9.816	9.817	9.805	9.793	9.78
1.35086	9.733	9.726	9.727	9.794	9.813	9.82	9.819	9.819	9.824	9.824	9.824	9.824	9.817	1.35086	9.74	9.736	9.776	9.793	9.804	9.809	9.811	9.817	9.816	9.817	9.805	9.793	9.78
1.35169	9.733	9.726	9.727	9.794	9.813	9.82	9.819	9.819	9.824	9.824	9.824	9.824	9.817	1.35169	9.74	9.736	9.776	9.793	9.804	9.809	9.811	9.817	9.816	9.817	9.805	9.793	9.78
1.35253	9.733	9.726	9.727	9.794	9.813	9.82	9.819	9.819	9.824	9.824	9.824	9.824	9.817	1.35253	9.74	9.736	9.776	9.793	9.804	9.809	9.811	9.817	9.816	9.817	9.805	9.793	9.78
1.35336	9.733	9.727	9.727	9.794	9.813	9.82	9.819	9.819	9.824	9.824	9.824	9.824	9.817	1.35336	9.74	9.736	9.776	9.793	9.804	9.809	9.811	9.817	9.816	9.817	9.805	9.793	9.78
1.35419	9.733	9.727	9.727	9.794	9.813	9.82	9.819	9.819	9.824	9.824	9.824	9.824	9.817	1.35419	9.74	9.736	9.776	9.793	9.804	9.809	9.811	9.817	9.815	9.817	9.805	9.793	9.78
1.35503	9.733	9.727	9.727	9.794	9.813	9.82	9.819	9.819	9.824	9.824	9.824	9.824	9.817	1.35503	9.74	9.736	9.776	9.793	9.804	9.809	9.811	9.817	9.815	9.817	9.805	9.793	9.78
1.35586	9.733	9.727	9.727	9.794	9.813	9.82	9.819	9.819	9.824	9.824	9.824	9.823	9.817	1.35586	9.74	9.736	9.776	9.793	9.804	9.809	9.811	9.817	9.815	9.817	9.805	9.793	9.78
1.35669	9.733	9.727	9.727	9.794	9.813	9.82	9.819	9.819	9.823	9.824	9.824	9.823	9.817	1.35669	9.74	9.736	9.776	9.793	9.804	9.809	9.811	9.817	9.815	9.817	9.805	9.793	9.78
1.35753	9.733	9.727	9.727	9.793	9.813	9.82	9.819	9.819	9.823	9.824	9.824	9.823	9.817	1.35753	9.74	9.736	9.776	9.793	9.804	9.809	9.811	9.817	9.815	9.817	9.805	9.793	9.78
1.35836	9.733	9.727	9.727	9.793	9.813	9.82	9.819	9.819	9.823	9.824	9.824	9.823	9.817	1.35836	9.74	9.736	9.776	9.793	9.804	9.809	9.811	9.817	9.815	9.817	9.805	9.793	9.779
1.35919	9.733	9.727	9.727	9.793	9.813	9.82	9.819	9.819	9.823	9.824	9.824	9.823	9.817	1.35919	9.74	9.736	9.776	9.793	9.804	9.809	9.811	9.817	9.815	9.817	9.805	9.793	9.779
1.36003	9.733	9.726	9.727	9.793	9.813	9.82	9.819	9.819	9.823	9.824	9.824	9.823	9.817	1.36003	9.74	9.736	9.776	9.793	9.804	9.809	9.811	9.817	9.815	9.817	9.805	9.793	9.779
1.36086	9.733	9.726	9.727	9.793	9.814	9.82	9.819	9.819	9.823	9.824	9.824	9.823	9.817	1.36086	9.741	9.736	9.776	9.793	9.804	9.809	9.811	9.817	9.815	9.817	9.805	9.793	9.779
1.36169	9.733	9.726	9.727	9.793	9.814	9.82	9.819	9.819	9.823	9.824	9.824	9.823	9.817	1.36169	9.741	9.736	9.776	9.793	9.804	9.809	9.811	9.817	9.815	9.817	9.805	9.793	9.779
1.36253	9.732	9.726	9.727	9.793	9.814	9.82	9.819	9.819	9.823	9.824	9.824	9.823	9.817	1.36253	9.741	9.736	9.776	9.793	9.803	9.809	9.811	9.817	9.815	9.817	9.805	9.793	9.779
1.36336	9.732	9.726	9.727	9.793	9.814	9.82	9.819	9.819	9.823	9.824	9.824	9.823	9.817	1.36336	9.741	9.736	9.776	9.793	9.803	9.809	9.811	9.817	9.815	9.817	9.805	9.793	9.779
1.36419	9.732	9.726	9.727	9.793	9.814	9.82	9.819	9.819	9.823	9.824	9.824	9.823	9.816	1.36419	9.741	9.736	9.776	9.793	9.803	9.809	9.811	9.817	9.815	9.817	9.805	9.793	9.779
1.36503	9.732	9.726	9.727	9.793	9.814	9.82	9.819	9.819	9.823	9.824	9.824	9.823	9.816	1.36503	9.741	9.736	9.776	9.793	9.803	9.809	9.811	9.817	9.815	9.817	9.805	9.793	9.779
1.36586	9.732	9.726	9.727	9.793	9.814	9.82	9.82	9.819	9.823	9.824	9.824	9.823	9.816	1.36586	9.741	9.736	9.776	9.793	9.803	9.809	9.811	9.817	9.815	9.817	9.805	9.793	9.779
1.36669	9.732	9.726	9.727	9.793	9.814	9.82	9.82	9.819	9.823	9.824	9.824	9.823	9.816	1.36669	9.741	9.736	9.776	9.793	9.803	9.809	9.811	9.817	9.815	9.817	9.805	9.793	9.779
1.36753	9.732	9.726	9.727	9.793	9.814	9.82	9.82	9.819	9.823	9.824	9.824	9.823	9.816	1.36753	9.741	9.736	9.776	9.793	9.803	9.809	9.811	9.817	9.815	9.817	9.805	9.793	9.779
1.36836	9.732	9.726	9.727	9.793	9.814	9.82	9.82	9.819	9.823	9.824	9.824	9.822	9.816	1.36836	9.741	9.736	9.776	9.793	9.803	9.809	9.811	9.817	9.815	9.817	9.805	9.793	9.779
1.36919	9.732	9.726	9.727	9.793	9.813	9.82	9.82	9.819	9.822	9.824	9.824	9.822	9.816	1.36919	9.741	9.736	9.776	9.793	9.803	9.809	9.811	9.817	9.815	9.817	9.805	9.793	9.779
1.37003	9.732	9.726	9.727	9.793	9.813	9.82	9.82	9.819	9.822	9.824	9.824	9.822	9.816	1.37003	9.741	9.736	9.776	9.793	9.803	9.809	9.811	9.817	9.815	9.817	9.805	9.793	9.779
1.37086	9.732	9.726	9.727	9.793	9.813	9.82	9.82	9.819	9.822	9.824	9.824	9.822	9.816	1.37086	9.741	9.736	9.776	9.793	9.803	9.809	9.811	9.817	9.815	9.817	9.805	9.793	9.779
1.37169	9.732	9.726	9.727	9.793	9.813	9.82	9.82	9.819	9.822	9.824	9.825	9.822	9.816	1.37169	9.741	9.736	9.776	9.793	9.803	9.809	9.811	9.817	9.815	9.817	9.805	9.793	9.779
1.37253	9.732	9.726	9.727	9.794	9.813	9.82	9.82	9.819	9.822	9.824	9.825	9.822	9.816	1.37253	9.741	9.736	9.776	9.793	9.803	9.809	9.811	9.817	9.815	9.817	9.805	9.793	9.779
1.37336	9.732	9.726	9.727	9.794	9.813	9.82	9.82	9.819	9.822	9.824	9.825	9.822	9.816	1.37336	9.741	9.736	9.776	9.793	9.803	9.809	9.811	9.817	9.815	9.817	9.805	9.793	9.779
1.37419	9.732	9.726	9.727	9.794	9.813	9.82	9.82	9.819	9.822	9.824	9.825	9.822	9.816	1.37419	9.741	9.736	9.776	9.793	9.803	9.809	9.811	9.817	9.815	9.817	9.805	9.793	9.779
1.37503	9.732	9.726	9.727	9.794	9.813	9.82	9.82	9.819	9.822	9.824	9.825	9.822	9.816	1.37503	9.74	9.736	9.776	9.793	9.803	9.809	9.811	9.817	9.815	9.817	9.805	9.793	9.779
1.37586	9.732	9.726	9.727	9.794	9.813	9.82	9.82	9.818	9.822	9.824	9.825	9.822	9.816	1.37586	9.74	9.736	9.776	9.793	9.803	9.809	9.811	9.817	9.815	9.817	9.805	9.793	9.779
1.37669	9.732	9.726	9.727	9.794	9.813	9.82	9.82	9.818	9.822	9.824	9.825	9.822	9.816	1.37669	9.74	9.736	9.776	9.793	9.803	9.809	9.811	9.817	9.815	9.817	9.805	9.793	9.779
1.37753	9.732	9.726	9.727	9.794	9.813	9.82	9.819	9.818	9.822	9.825	9.825	9.823	9.816	1.37753	9.74	9.736	9.776	9.793	9.803	9.809	9.811	9.817	9.815	9.817	9.805	9.793	9.779
1.37836	9.732	9.726	9.727	9.794	9.813	9.82	9.819	9.818	9.822	9.825	9.825	9.823	9.816	1.37836	9.74	9.735	9.776	9.793	9.803	9.809	9.811	9.817	9.815	9.817	9.805	9.793	9.779
1.37919	9.732	9.726	9.727	9.794	9.813	9.82	9.819	9.818	9.822	9.825	9.825	9.823	9.816	1.37919	9.74	9.735	9.776	9.793	9.803	9.809	9.811	9.817	9.815	9.817	9.805	9.793	9.779
1.38003	9.732	9.726	9.727	9.794	9.813	9.82	9.819	9.818	9.822	9.825	9.825	9.823	9.816	1.38003	9.74	9.735	9.776	9.793	9.803	9.809	9.811	9.817	9.815	9.816	9.805	9.792	9.779
1.38086	9.732	9.726	9.727	9.794	9.813	9.82	9.819	9.818	9.822	9.825	9.825	9.823	9.816	1.38086	9.74	9.735	9.776	9.794	9.803	9.809	9.811	9.817	9.815	9.816	9.805	9.792	9.779
1.38169	9.732	9.726	9.727	9.794	9.813	9.82	9.819	9.818	9.822	9.825	9.825	9.823	9.816	1.38169	9.74	9.735	9.776	9.794	9.803	9.809	9.811	9.817	9.815	9.816	9.805	9.792	9.779
1.38253	9.732	9.726	9.727	9.793	9.813	9.82	9.819	9.818	9.822	9.825	9.825	9.823	9.816	1.38253	9.74	9.735	9.776	9.794	9.803	9.808	9.811	9.817	9.815	9.816	9.805	9.792	9.779
1.38336	9.733	9.726	9.726	9.793	9.813	9.82	9.819	9.818	9.822	9.825	9.825	9.823	9.816	1.38336	9.74	9.735	9.776	9.794	9.803	9.808	9.811	9.817	9.815	9.816	9.805	9.792	9.779
1.38419	9.733	9.726	9.726	9.793	9.813	9.82	9.819	9.818	9.822	9.825	9.825	9.823	9.816	1.38419	9.74	9.735	9.776	9.794	9.803	9.808	9.811	9.817	9.815	9.816	9.805	9.792	9.779
1.38503	9.732	9.725	9.726	9.793	9.813	9.82	9.819	9.818	9.822	9.825	9.825	9.823	9.816	1.38503	9.74	9.735	9.776	9.794	9.803	9.808	9.811	9.817	9.815	9.816	9.805	9.792	9.779
1.38586	9.732	9.725	9.726	9.793	9.813	9.82	9.819	9.818	9.822	9.825	9.825	9.823	9.816	1.38586	9.74	9.735	9.776	9.794	9.803	9.808	9.811	9.817	9.815	9.816	9.805	9.792	9.779
1.38669	9.732	9.725	9.726	9.793	9.813	9.82	9.819	9.818	9.822	9.825	9.825	9.823	9.816	1.38669	9.74	9.735	9.776	9.794	9.803	9.808	9.811	9.817	9.815	9.816	9.805	9.792	9.779
1.38753	9.732	9.725	9.726	9.793	9.813	9.82	9.819	9.818	9.822	9.825	9.825	9.823	9.816	1.38753	9.74	9.735	9.776	9.794	9.803	9.808	9.811	9.817	9.815	9.816	9.805	9.792	9.779
1.38836	9.732	9.725	9.726	9.793	9.813	9.82	9.819	9.818	9.822	9.825	9.825	9.823	9.816	1.38836	9.74	9.735	9.776	9.794	9.803	9.808	9.811	9.817	9.815	9.816	9.805	9.792	9.779
1.38919	9.732	9.725	9.726	9.793	9.813	9.82	9.819	9.818	9.822	9.825	9.825	9.823	9.816	1.38919	9.74	9.735	9.776	9.794	9.803	9.808	9.811	9.817	9.815	9.816	9.805	9.792	9.779
1.39003	9.732	9.725	9.726	9.793	9.813	9.82	9.819	9.818	9.822	9.825	9.825	9.823	9.815	1.39003	9.74	9.735	9.776	9.794	9.803	9.808	9.811	9.816	9.815	9.816	9.805	9.792	9.779
1.39086	9.732	9.725	9.726	9.793	9.813	9.82	9.819	9.818	9.822	9.825	9.825	9.823	9.815	1.39086	9.74	9.735	9.776	9.794	9.803	9.808	9.811	9.816	9.815	9.816	9.805	9.792	9.779
1.39169	9.732	9.725	9.726	9.793	9.813	9.82	9.819	9.818	9.822	9.825	9.825	9.822	9.815	1.39169	9.74	9.735	9.776	9.794	9.803	9.808	9.811	9.816	9.815	9.816	9.805	9.792	9.779
1.39253	9.732	9.725	9.726	9.793	9.813	9.82	9.819	9.818	9.822	9.825	9.824	9.822	9.815	1.39253	9.74	9.735	9.776	9.794	9.803	9.808	9.811	9.816	9.815	9.815	9.805	9.792	9.779
1.39336	9.732	9.725	9.726	9.793	9.813	9.82	9.819	9.818	9.822	9.825	9.824	9.822	9.815	1.39336	9.74	9.735	9.776	9.794	9.803	9.808	9.811	9.816	9.815	9.815	9.805	9.792	9.779
1.39419	9.732	9.725	9.726	9.793	9.813	9.82	9.819	9.818	9.822	9.825	9.824	9.822	9.815	1.39419	9.74	9.735	9.776	9.794	9.803	9.808	9.811	9.816	9.815	9.815	9.805	9.792	9.779
1.39503	9.732	9.725	9.726	9.793	9.813	9.82	9.819	9.818	9.822	9.825	9.824	9.822	9.815	1.39503	9.74	9.735	9.776	9.794	9.804	9.808	9.811	9.816	9.815	9.815	9.805	9.792	9.779
1.39586	9.732	9.725	9.726	9.793	9.813	9.82	9.819	9.818	9.822	9.825	9.824	9.822	9.815	1.39586	9.74	9.735	9.776	9.794	9.804	9.808	9.811	9.816	9.815	9.815	9.805	9.792	9.779
1.3967	9.732	9.725	9.726	9.793	9.813	9.82	9.819	9.818	9.822	9.825	9.824	9.822	9.815	1.3967	9.74	9.735	9.776	9.794	9.804	9.808	9.811	9.816	9.815	9.815	9.805	9.792	9.779
1.39753	9.732	9.725	9.726	9.793	9.813	9.82	9.819	9.818	9.822	9.825	9.824	9.822	9.815	1.39753	9.74	9.735	9.776	9.794	9.804	9.808	9.811	9.816	9.815	9.815	9.805	9.792	9.779
1.39836	9.732	9.725	9.726	9.793	9.813	9.82	9.819	9.818	9.822	9.825	9.824	9.822	9.815	1.39836	9.74	9.735	9.776	9.794	9.804	9.808	9.811	9.816	9.815	9.815	9.805	9.792	9.779
1.3992	9.732	9.725	9.726	9.793	9.813	9.82	9.819	9.818	9.822	9.825	9.824	9.822	9.815	1.3992	9.74	9.735	9.776	9.794	9.804	9.808	9.811	9.816	9.815	9.815	9.805	9.792	9.779
1.40003	9.732	9.725	9.726	9.793	9.813	9.82	9.819	9.818	9.822	9.825	9.824	9.822	9.815	1.40003	9.74	9.735	9.776	9.794	9.804	9.808	9.811	9.816	9.815	9.815	9.805	9.792	9.779
1.40086	9.732	9.725	9.726	9.793	9.813	9.82	9.819	9.818	9.822	9.825	9.824	9.822	9.815	1.40086	9.74	9.735	9.776	9.794	9.804	9.808	9.811	9.816	9.815	9.815	9.805	9.792	9.778
1.4017	9.732	9.725	9.726	9.793	9.813	9.82	9.819	9.818	9.822	9.825	9.824	9.822	9.815	1.4017	9.74	9.735	9.776	9.794	9.804	9.808	9.811	9.816	9.815	9.815	9.805	9.792	9.778
1.40253	9.732	9.725	9.726	9.793	9.813	9.82	9.819	9.818	9.822	9.825	9.824	9.822	9.815	1.40253	9.74	9.735	9.776	9.794	9.804	9.808	9.811	9.816	9.815	9.815	9.805	9.792	9.778
1.40336	9.732	9.725	9.726	9.793	9.813	9.82	9.819	9.818	9.822	9.825	9.824	9.822	9.815	1.40336	9.74	9.735	9.776	9.794	9.804	9.808	9.811	9.816	9.815	9.815	9.805	9.792	9.778
1.4042	9.732	9.725	9.726	9.793	9.813	9.82	9.819	9.818	9.822	9.825	9.824	9.822	9.815	1.4042	9.74	9.735	9.776	9.794	9.804	9.808	9.811	9.816	9.815	9.815	9.805	9.792	9.778
1.40503	9.732	9.725	9.726	9.793	9.813	9.82	9.819	9.818	9.822	9.825	9.824	9.822	9.815	1.40503	9.74	9.735	9.776	9.794	9.804	9.808	9.811	9.816	9.815	9.815	9.805	9.791	9.778
1.40586	9.732	9.725	9.726	9.793	9.813	9.82	9.819	9.818	9.822	9.825	9.824	9.822	9.815	1.40586	9.74	9.735	9.776	9.794	9.804	9.808	9.811	9.816	9.815	9.815	9.805	9.791	9.778
1.4067	9.732	9.725	9.726	9.793	9.813	9.82	9.819	9.818	9.822	9.825	9.824	9.822	9.815	1.4067	9.74	9.736	9.776	9.794	9.804	9.808	9.811	9.816	9.815	9.815	9.805	9.791	9.778
1.40753	9.732	9.725	9.726	9.793	9.813	9.82	9.819	9.818	9.822	9.825	9.824	9.822	9.815	1.40753	9.74	9.736	9.776	9.794	9.804	9.808	9.811	9.816	9.815	9.815	9.805	9.791	9.778
1.40836	9.732	9.725	9.726	9.793	9.813	9.82	9.819	9.818	9.821	9.825	9.824	9.822	9.815	1.40836	9.74	9.736	9.776	9.794	9.804	9.808	9.811	9.816	9.815	9.815	9.805	9.791	9.778
1.4092	9.732	9.725	9.726	9.793	9.813	9.82	9.819	9.818	9.821	9.825	9.824	9.822	9.815	1.4092	9.74	9.735	9.776	9.794	9.804	9.808	9.811	9.816	9.815	9.815	9.805	9.791	9.778
1.41003	9.732	9.725	9.726	9.792	9.813	9.82	9.819	9.818	9.821	9.825	9.824	9.822	9.815	1.41003	9.74	9.735	9.776	9.794	9.804	9.808	9.811	9.816	9.815	9.815	9.805	9.791	9.778
1.41086	9.732	9.725	9.726	9.792	9.813	9.82	9.819	9.818	9.821	9.825	9.824	9.822	9.815	1.41086	9.74	9.735	9.776	9.794	9.804	9.808	9.811	9.816	9.815	9.815	9.805	9.791	9.778
1.4117	9.732	9.725	9.726	9.792	9.813	9.82	9.82	9.818	9.821	9.825	9.824	9.822	9.815	1.4117	9.74	9.735	9.776	9.794	9.804	9.808	9.811	9.816	9.815	9.815	9.805	9.791	9.778
1.41253	9.732	9.725	9.726	9.792	9.813	9.82	9.82	9.818	9.821	9.825	9.824	9.822	9.815	1.41253	9.74	9.735	9.776	9.794	9.804	9.808	9.811	9.816	9.815	9.815	9.805	9.791	9.778
1.41336	9.732	9.725	9.726	9.792	9.813	9.82	9.82	9.818	9.821	9.825	9.824	9.822	9.814	1.41336	9.74	9.735	9.776	9.794	9.804	9.808	9.811	9.816	9.815	9.815	9.805	9.791	9.778
1.4142	9.732	9.725	9.726	9.792	9.813	9.82	9.82	9.818	9.821	9.825	9.824	9.822	9.814	1.4142	9.74	9.735	9.776	9.794	9.804	9.808	9.811	9.816	9.815	9.815	9.805	9.791	9.778
1.41503	9.732	9.725	9.726	9.792	9.813	9.82	9.82	9.818	9.821	9.825	9.824	9.822	9.814	1.41503	9.74	9.735	9.776	9.794	9.804	9.808	9.811	9.816	9.815	9.815	9.805	9.791	9.778
1.41586	9.732	9.725	9.726	9.792	9.813	9.82	9.82	9.818	9.821	9.825	9.824	9.822	9.814	1.41586	9.74	9.735	9.776	9.794	9.804	9.808	9.811	9.816	9.815	9.815	9.805	9.791	9.778
1.4167	9.732	9.725	9.726	9.792	9.813	9.82	9.82	9.818	9.821	9.825	9.824	9.822	9.814	1.4167	9.74	9.735	9.776	9.794	9.804	9.808	9.811	9.816	9.815	9.815	9.805	9.791	9.778
1.41753	9.732	9.725	9.726	9.792	9.813	9.82	9.82	9.818	9.821	9.825	9.824	9.822	9.814	1.41753	9.74	9.735	9.776	9.794	9.803	9.808	9.811	9.816	9.815	9.815	9.805	9.791	9.778
1.41836	9.732	9.725	9.726	9.792	9.813	9.82	9.82	9.818	9.821	9.825	9.824	9.822	9.814	1.41836	9.74	9.735	9.776	9.794	9.803	9.808	9.811	9.816	9.815	9.815	9.805	9.791	9.778
1.4192	9.732	9.725	9.726	9.792	9.813	9.82	9.82	9.818	9.821	9.825	9.823	9.822	9.814	1.4192	9.74	9.735	9.776	9.794	9.803	9.808	9.811	9.816	9.815	9.815	9.805	9.791	9.778
1.42003	9.732	9.725	9.726	9.792	9.813	9.82	9.82	9.818	9.821	9.825	9.823	9.822	9.814	1.42003	9.74	9.735	9.776	9.794	9.803	9.808	9.811	9.816	9.815	9.815	9.805	9.791	9.778
1.42086	9.732	9.725	9.726	9.792	9.813	9.82	9.819	9.818	9.821	9.825	9.823	9.822	9.814	1.42086	9.74	9.735	9.776	9.794	9.803	9.808	9.811	9.816	9.815	9.815	9.805	9.791	9.778
1.4217	9.732	9.725	9.726	9.792	9.813	9.82	9.819	9.818	9.821	9.825	9.823	9.822	9.814	1.4217	9.74	9.735	9.776	9.794	9.803	9.808	9.811	9.816	9.815	9.815	9.805	9.791	9.778
1.42253	9.732	9.725	9.726	9.792	9.813	9.82	9.819	9.818	9.821	9.825	9.823	9.822	9.814	1.42253	9.74	9.735	9.776	9.794	9.803	9.808	9.811	9.816	9.815	9.815	9.805	9.791	9.778
1.42336	9.732	9.725	9.726	9.792	9.813	9.82	9.819	9.818	9.821	9.825	9.823	9.822	9.814	1.42336	9.74	9.735	9.776	9.794	9.803	9.808	9.811	9.815	9.815	9.815	9.805	9.791	9.778
1.4242	9.732	9.725	9.726	9.792	9.813	9.82	9.819	9.818	9.821	9.825	9.823	9.822	9.814	1.4242	9.739	9.735	9.776	9.794	9.803	9.808	9.811	9.815	9.815	9.815	9.805	9.791	9.778
1.42503	9.732	9.725	9.726	9.792	9.813	9.82	9.819	9.818	9.821	9.825	9.823	9.822	9.814	1.42503	9.739	9.735	9.776	9.794	9.803	9.808	9.811	9.815	9.815	9.815	9.805	9.791	9.778
1.42586	9.732	9.725	9.726	9.792	9.813	9.82	9.819	9.818	9.821	9.825	9.823	9.822	9.814	1.42586	9.739	9.735	9.776	9.794	9.803	9.808	9.811	9.815	9.814	9.815	9.805	9.791	9.778
1.4267	9.732	9.725	9.726	9.792	9.813	9.82	9.819	9.818	9.821	9.825	9.823	9.822	9.814	1.4267	9.739	9.735	9.776	9.794	9.803	9.808	9.811	9.815	9.814	9.815	9.805	9.791	9.778
1.42753	9.732	9.725	9.726	9.792	9.813	9.82	9.819	9.818	9.821	9.825	9.823	9.822	9.814	1.42753	9.739	9.735	9.776	9.794	9.803	9.808	9.811	9.816	9.814	9.814	9.805	9.791	9.778
1.42836	9.732	9.725	9.726	9.792	9.813	9.82	9.819	9.818	9.821	9.825	9.823	9.822	9.814	1.42836	9.739	9.735	9.776	9.794	9.803	9.808	9.811	9.816	9.814	9.814	9.805	9.791	9.778
1.4292	9.732	9.725	9.726	9.792	9.813	9.82	9.819	9.818	9.821	9.825	9.823	9.822	9.814	1.4292	9.739	9.735	9.776	9.794	9.803	9.808	9.811	9.816	9.814	9.814	9.805	9.791	9.778
1.43003	9.732	9.725	9.726	9.792	9.813	9.82	9.819	9.818	9.821	9.825	9.823	9.822	9.814	1.43003	9.739	9.735	9.776	9.794	9.803	9.808	9.811	9.816	9.814	9.814	9.805	9.791	9.778
1.43086	9.732	9.725	9.726	9.792	9.813	9.82	9.819	9.818	9.821	9.825	9.823	9.822	9.814	1.43086	9.739	9.735	9.776	9.794	9.803	9.808	9.811	9.816	9.814	9.814	9.805	9.791	9.778
1.4317	9.732	9.725	9.727	9.792	9.813	9.82	9.819	9.818	9.821	9.825	9.823	9.822	9.814	1.4317	9.739	9.735	9.776	9.794	9.803	9.808	9.811	9.816	9.814	9.814	9.805	9.791	9.778
1.43253	9.732	9.725	9.727	9.792	9.813	9.82	9.819	9.818	9.821	9.825	9.823	9.822	9.814	1.43253	9.739	9.735	9.776	9.794	9.803	9.808	9.811	9.816	9.814	9.814	9.805	9.791	9.778
1.43336	9.732	9.725	9.727	9.792	9.812	9.82	9.819	9.818	9.821	9.825	9.823	9.822	9.814	1.43336	9.739	9.735	9.776	9.794	9.803	9.808	9.811	9.816	9.814	9.814	9.805	9.791	9.778
1.4342	9.732	9.725	9.727	9.792	9.812	9.82	9.819	9.818	9.821	9.825	9.823	9.822	9.814	1.4342	9.739	9.735	9.776	9.794	9.803	9.808	9.811	9.816	9.814	9.814	9.805	9.791	9.778
1.43503	9.732	9.725	9.727	9.792	9.812	9.82	9.819	9.818	9.821	9.825	9.823	9.822	9.814	1.43503	9.739	9.735	9.776	9.794	9.803	9.808	9.811	9.816	9.814	9.814	9.805	9.791	9.778
1.43586	9.732	9.725	9.727	9.792	9.812	9.82	9.819	9.818	9.821	9.825	9.823	9.822	9.814	1.43586	9.739	9.735	9.776	9.794	9.803	9.808	9.811	9.816	9.814	9.814	9.805	9.791	9.778
1.4367	9.732	9.725	9.727	9.792	9.812	9.82	9.819	9.818	9.821	9.825	9.823	9.822	9.814	1.4367	9.739	9.735	9.776	9.794	9.803	9.808	9.812	9.816	9.814	9.814	9.805	9.791	9.778
1.43753	9.732	9.725	9.727	9.792	9.812	9.82	9.819	9.818	9.82	9.825	9.823	9.822	9.814	1.43753	9.739	9.734	9.776	9.794	9.803	9.808	9.812	9.816	9.814	9.814	9.805	9.791	9.778
1.43836	9.732	9.725	9.727	9.792	9.812	9.82	9.819	9.818	9.82	9.825	9.823	9.822	9.814	1.43836	9.739	9.734	9.776	9.794	9.803	9.808	9.812	9.816	9.814	9.814	9.805	9.791	9.778
1.4392	9.732	9.725	9.727	9.792	9.812	9.82	9.819	9.818	9.82	9.825	9.823	9.822	9.814	1.4392	9.739	9.734	9.776	9.794	9.803	9.808	9.812	9.816	9.814	9.814	9.805	9.791	9.778
1.44003	9.732	9.725	9.727	9.792	9.812	9.82	9.819	9.818	9.82	9.825	9.823	9.822	9.814	1.44003	9.739	9.734	9.776	9.794	9.803	9.808	9.812	9.816	9.815	9.814	9.805	9.791	9.778
1.44086	9.732	9.725	9.727	9.792	9.812	9.82	9.819	9.818	9.82	9.825	9.823	9.822	9.814	1.44086	9.739	9.734	9.776	9.794	9.803	9.808	9.812	9.815	9.815	9.814	9.805	9.791	9.778
1.4417	9.732	9.725	9.727	9.792	9.812	9.82	9.819	9.818	9.82	9.825	9.823	9.822	9.814	1.4417	9.739	9.734	9.776	9.794	9.803	9.808	9.812	9.815	9.815	9.814	9.805	9.791	9.778
1.44253	9.732	9.725	9.727	9.792	9.812	9.82	9.819	9.818	9.82	9.825	9.823	9.822	9.814	1.44253	9.739	9.734	9.776	9.794	9.803	9.808	9.812	9.815	9.815	9.814	9.805	9.791	9.778
1.44337	9.732	9.725	9.727	9.792	9.812	9.82	9.819	9.818	9.82	9.825	9.823	9.822	9.814	1.44337	9.739	9.734	9.776	9.794	9.803	9.808	9.812	9.815	9.815	9.814	9.805	9.791	9.778
1.4442	9.732	9.725	9.727	9.792	9.812	9.82	9.819	9.818	9.82	9.825	9.824	9.822	9.814	1.4442	9.739	9.734	9.776	9.794	9.803	9.808	9.812	9.815	9.815	9.814	9.805	9.791	9.778
1.44503	9.732	9.725	9.727	9.792	9.812	9.82	9.819	9.818	9.82	9.825	9.824	9.822	9.814	1.44503	9.739	9.734	9.776	9.794	9.803	9.808	9.812	9.815	9.815	9.814	9.805	9.791	9.778
1.44587	9.732	9.724	9.727	9.792	9.812	9.82	9.819	9.818	9.82	9.825	9.824	9.822	9.814	1.44587	9.739	9.734	9.776	9.794	9.803	9.808	9.812	9.815	9.815	9.814	9.805	9.791	9.778
1.4467	9.732	9.724	9.727	9.792	9.813	9.82	9.819	9.818	9.82	9.825	9.824	9.822	9.814	1.4467	9.739	9.734	9.776	9.794	9.803	9.808	9.811	9.815	9.815	9.814	9.805	9.791	9.778
1.44753	9.732	9.724	9.727	9.792	9.813	9.82	9.819	9.818	9.82	9.825	9.824	9.822	9.814	1.44753	9.739	9.734	9.776	9.794	9.803	9.808	9.811	9.815	9.815	9.814	9.805	9.791	9.778
1.44837	9.732	9.724	9.727	9.792	9.813	9.82	9.819	9.818	9.82	9.825	9.824	9.822	9.814	1.44837	9.739	9.734	9.776	9.794	9.803	9.808	9.811	9.815	9.815	9.814	9.805	9.791	9.778
1.4492	9.732	9.724	9.727	9.792	9.812	9.82	9.819	9.818	9.82	9.825	9.824	9.822	9.814	1.4492	9.739	9.734	9.776	9.794	9.803	9.808	9.811	9.815	9.815	9.814	9.805	9.791	9.778
1.45003	9.732	9.724	9.727	9.792	9.812	9.82	9.819	9.818	9.82	9.825	9.824	9.822	9.814	1.45003	9.739	9.734	9.776	9.794	9.803	9.808	9.811	9.815	9.815	9.814	9.805	9.791	9.778
1.45087	9.732	9.724	9.727	9.792	9.812	9.82	9.819	9.818	9.82	9.825	9.824	9.822	9.814	1.45087	9.739	9.734	9.776	9.795	9.803	9.808	9.811	9.815	9.815	9.814	9.805	9.791	9.778
1.4517	9.732	9.724	9.727	9.792	9.812	9.82	9.819	9.818	9.82	9.825	9.824	9.822	9.814	1.4517	9.739	9.734	9.776	9.795	9.803	9.808	9.811	9.815	9.815	9.814	9.805	9.791	9.778
1.45253	9.732	9.724	9.727	9.792	9.812	9.82	9.819	9.818	9.82	9.825	9.824	9.822	9.814	1.45253	9.739	9.734	9.776	9.795	9.803	9.808	9.811	9.815	9.815	9.814	9.805	9.791	9.778
1.45337	9.732	9.724	9.727	9.792	9.812	9.82	9.819	9.818	9.82	9.825	9.824	9.822	9.814	1.45337	9.739	9.734	9.776	9.795	9.803	9.808	9.811	9.815	9.815	9.814	9.805	9.791	9.778
1.4542	9.732	9.724	9.727	9.792	9.812	9.82	9.819	9.818	9.82	9.825	9.824	9.822	9.814	1.4542	9.739	9.734	9.776	9.795	9.803	9.808	9.811	9.815	9.815	9.814	9.805	9.791	9.778
1.45503	9.732	9.724	9.727	9.792	9.812	9.82	9.819	9.818	9.82	9.825	9.824	9.822	9.814	1.45503	9.739	9.734	9.776	9.795	9.803	9.808	9.811	9.815	9.815	9.814	9.805	9.791	9.778
1.45587	9.732	9.724	9.727	9.792	9.812	9.82	9.819	9.818	9.82	9.825	9.823	9.822	9.814	1.45587	9.739	9.734	9.776	9.795	9.803	9.808	9.811	9.815	9.815	9.814	9.805	9.791	9.778
1.4567	9.732	9.724	9.727	9.792	9.812	9.82	9.819	9.818	9.82	9.825	9.823	9.822	9.814	1.4567	9.739	9.734	9.776	9.795	9.803	9.808	9.811	9.815	9.815	9.814	9.805	9.791	9.778
1.45753	9.732	9.724	9.727	9.792	9.812	9.82	9.819	9.818	9.82	9.825	9.823	9.822	9.814	1.45753	9.738	9.734	9.776	9.795	9.803	9.808	9.811	9.815	9.815	9.814	9.805	9.791	9.778
1.45837	9.732	9.724	9.727	9.792	9.812	9.82	9.819	9.818	9.82	9.825	9.823	9.822	9.814	1.45837	9.738	9.734	9.776	9.795	9.803	9.808	9.811	9.815	9.815	9.814	9.805	9.791	9.778
1.4592	9.732	9.724	9.727	9.792	9.812	9.82	9.819	9.818	9.82	9.825	9.823	9.822	9.814	1.4592	9.738	9.734	9.776	9.795	9.803	9.808	9.811	9.815	9.815	9.814	9.805	9.791	9.778
1.46003	9.732	9.724	9.727	9.792	9.812	9.82	9.819	9.818	9.82	9.825	9.823	9.822	9.814	1.46003	9.738	9.734	9.776	9.795	9.803	9.808	9.811	9.815	9.815	9.814	9.805	9.791	9.778
1.46087	9.732	9.724	9.727	9.792	9.812	9.82	9.819	9.818	9.82	9.825	9.823	9.822	9.814	1.46087	9.738	9.734	9.776	9.795	9.803	9.808	9.811	9.815	9.815	9.814	9.805	9.791	9.778
1.4617	9.732	9.724	9.727	9.792	9.812	9.821	9.819	9.818	9.82	9.825	9.823	9.822	9.814	1.4617	9.738	9.734	9.776	9.795	9.803	9.808	9.811	9.815	9.815	9.814	9.805	9.791	9.778
1.46253	9.732	9.723	9.727	9.792	9.812	9.821	9.819	9.818	9.82	9.825	9.823	9.822	9.814	1.46253	9.738	9.734	9.776	9.795	9.803	9.808	9.811	9.815	9.815	9.814	9.805	9.79	9.778
1.46337	9.732	9.723	9.727	9.792	9.812	9.821	9.819	9.818	9.82	9.825	9.823	9.822	9.814	1.46337	9.738	9.733	9.776	9.795	9.803	9.808	9.811	9.815	9.815	9.814	9.804	9.79	9.778
1.4642	9.732	9.723	9.727	9.792	9.813	9.821	9.819	9.818	9.82	9.825	9.823	9.822	9.814	1.4642	9.738	9.733	9.776	9.795	9.803	9.808	9.811	9.815	9.815	9.814	9.804	9.79	9.778
1.46503	9.732	9.723	9.727	9.792	9.813	9.821	9.819	9.818	9.82	9.825	9.823	9.822	9.814	1.46503	9.738	9.733	9.776	9.795	9.803	9.808	9.811	9.815	9.815	9.814	9.804	9.79	9.778
1.46587	9.732	9.723	9.727	9.792	9.813	9.821	9.819	9.818	9.82	9.825	9.823	9.822	9.814	1.46587	9.738	9.733	9.776	9.795	9.803	9.808	9.811	9.815	9.815	9.814	9.804	9.79	9.778
1.4667	9.732	9.723	9.727	9.792	9.813	9.821	9.819	9.818	9.82	9.825	9.822	9.822	9.814	1.4667	9.738	9.733	9.776	9.795	9.803	9.808	9.811	9.815	9.815	9.814	9.804	9.79	9.778
1.46753	9.732	9.723	9.727	9.792	9.813	9.821	9.819	9.818	9.82	9.825	9.822	9.822	9.814	1.46753	9.738	9.733	9.776	9.795	9.803	9.808	9.811	9.815	9.815	9.814	9.804	9.79	9.778
1.46837	9.732	9.723	9.727	9.792	9.813	9.821	9.819	9.818	9.82	9.825	9.822	9.822	9.813	1.46837	9.738	9.733	9.776	9.795	9.803	9.808	9.811	9.815	9.815	9.814	9.804	9.79	9.778
1.4692	9.732	9.723	9.727	9.792	9.813	9.821	9.819	9.818	9.82	9.825	9.822	9.822	9.813	1.4692	9.738	9.733	9.776	9.795	9.803	9.808	9.811	9.815	9.815	9.814	9.804	9.79	9.778
1.47003	9.732	9.723	9.727	9.792	9.813	9.821	9.819	9.818	9.82	9.825	9.822	9.822	9.813	1.47003	9.738	9.733	9.776	9.795	9.803	9.808	9.811	9.815	9.815	9.814	9.804	9.79	9.778
1.47087	9.732	9.723	9.727	9.792	9.813	9.821	9.819	9.818	9.82	9.825	9.822	9.822	9.813	1.47087	9.738	9.733	9.776	9.795	9.803	9.808	9.811	9.815	9.815	9.814	9.804	9.79	9.778
1.4717	9.732	9.723	9.727	9.792	9.813	9.821	9.819	9.818	9.82	9.825	9.822	9.822	9.813	1.4717	9.738	9.733	9.776	9.795	9.803	9.808	9.811	9.815	9.815	9.814	9.804	9.79	9.778
1.47253	9.732	9.723	9.727	9.792	9.813	9.821	9.819	9.818	9.82	9.825	9.822	9.822	9.813	1.47253	9.738	9.733	9.776	9.795	9.803	9.808	9.811	9.815	9.815	9.814	9.804	9.79	9.778
1.47337	9.732	9.723	9.727	9.792	9.813	9.821	9.819	9.818	9.82	9.825	9.822	9.822	9.813	1.47337	9.738	9.733	9.776	9.795	9.803	9.808	9.811	9.815	9.815	9.814	9.804	9.79	9.778
1.4742	9.732	9.723	9.727	9.792	9.813	9.82	9.819	9.818	9.82	9.825	9.822	9.822	9.813	1.4742	9.738	9.733	9.776	9.795	9.803	9.808	9.811	9.815	9.815	9.814	9.804	9.79	9.778
1.47503	9.732	9.723	9.727	9.792	9.813	9.82	9.819	9.818	9.82	9.825	9.822	9.822	9.813	1.47503	9.738	9.733	9.776	9.795	9.803	9.808	9.811	9.815	9.815	9.814	9.804	9.79	9.778
1.47587	9.732	9.724	9.727	9.792	9.813	9.82	9.819	9.818	9.82	9.825	9.822	9.822	9.813	1.47587	9.738	9.733	9.776	9.795	9.803	9.808	9.811	9.815	9.815	9.814	9.804	9.79	9.778
1.4767	9.732	9.724	9.727	9.792	9.813	9.82	9.819	9.818	9.82	9.825	9.822	9.822	9.813	1.4767	9.738	9.733	9.776	9.795	9.803	9.808	9.811	9.815	9.815	9.814	9.804	9.79	9.778
1.47753	9.732	9.724	9.727	9.792	9.813	9.82	9.819	9.818	9.82	9.825	9.822	9.822	9.813	1.47753	9.738	9.733	9.776	9.795	9.803	9.808	9.811	9.815	9.815	9.814	9.804	9.79	9.778
1.47837	9.732	9.724	9.727	9.792	9.813	9.82	9.819	9.818	9.82	9.825	9.822	9.822	9.813	1.47837	9.738	9.733	9.776	9.795	9.803	9.808	9.812	9.815	9.815	9.814	9.804	9.79	9.778
1.4792	9.732	9.724	9.727	9.792	9.813	9.82	9.819	9.818	9.82	9.825	9.822	9.822	9.813	1.4792	9.738	9.733	9.776	9.795	9.803	9.808	9.812	9.815	9.815	9.814	9.804	9.79	9.778
1.48003	9.732	9.724	9.727	9.792	9.813	9.82	9.819	9.818	9.82	9.825	9.822	9.822	9.813	1.48003	9.738	9.733	9.776	9.795	9.803	9.808	9.812	9.815	9.814	9.814	9.804	9.789	9.778
1.48087	9.732	9.724	9.727	9.792	9.813	9.82	9.819	9.818	9.82	9.825	9.822	9.822	9.813	1.48087	9.738	9.733	9.776	9.795	9.803	9.808	9.812	9.815	9.814	9.814	9.805	9.789	9.778
1.4817	9.732	9.724	9.727	9.792	9.813	9.82	9.819	9.818	9.82	9.825	9.822	9.822	9.813	1.4817	9.738	9.733	9.776	9.795	9.803	9.808	9.812	9.815	9.814	9.814	9.805	9.789	9.778
1.48253	9.732	9.724	9.727	9.792	9.813	9.82	9.819	9.818	9.82	9.825	9.822	9.822	9.813	1.48253	9.738	9.733	9.776	9.795	9.803	9.808	9.812	9.815	9.814	9.814	9.805	9.789	9.778
1.48337	9.732	9.724	9.727	9.792	9.813	9.82	9.819	9.818	9.82	9.825	9.822	9.822	9.813	1.48337	9.738	9.733	9.776	9.795	9.803	9.808	9.812	9.815	9.814	9.814	9.805	9.789	9.778
1.4842	9.732	9.724	9.727	9.792	9.813	9.82	9.819	9.818	9.82	9.825	9.822	9.822	9.813	1.4842	9.738	9.733	9.776	9.795	9.803	9.808	9.812	9.815	9.814	9.814	9.805	9.789	9.778
1.48503	9.732	9.724	9.727	9.792	9.813	9.82	9.819	9.818	9.82	9.825	9.822	9.822	9.813	1.48503	9.738	9.733	9.776	9.795	9.803	9.808	9.812	9.815	9.814	9.814	9.805	9.789	9.778
1.48587	9.732	9.724	9.727	9.792	9.813	9.82	9.819	9.818	9.82	9.825	9.822	9.822	9.813	1.48587	9.738	9.733	9.776	9.795	9.803	9.808	9.812	9.815	9.814	9.814	9.805	9.789	9.778
1.4867	9.732	9.724	9.727	9.792	9.813	9.82	9.819	9.818	9.82	9.825	9.822	9.822	9.813	1.4867	9.738	9.733	9.776	9.795	9.803	9.808	9.812	9.815	9.814	9.814	9.805	9.789	9.778
1.48753	9.732	9.724	9.727	9.793	9.813	9.82	9.819	9.818	9.82	9.825	9.822	9.822	9.813	1.48753	9.738	9.733	9.776	9.795	9.803	9.808	9.812	9.815	9.814	9.814	9.805	9.79	9.777
1.48837	9.732	9.724	9.727	9.793	9.813	9.82	9.819	9.818	9.82	9.825	9.822	9.822	9.813	1.48837	9.738	9.733	9.776	9.795	9.803	9.808	9.812	9.815	9.814	9.814	9.805	9.79	9.777
1.4892	9.732	9.724	9.727	9.793	9.813	9.82	9.819	9.818	9.82	9.825	9.822	9.822	9.813	1.4892	9.738	9.733	9.776	9.795	9.803	9.808	9.812	9.815	9.814	9.814	9.805	9.79	9.777
1.49004	9.732	9.724	9.727	9.793	9.813	9.82	9.819	9.818	9.82	9.825	9.822	9.822	9.813	1.49004	9.738	9.733	9.776	9.795	9.803	9.808	9.812	9.815	9.814	9.814	9.805	9.79	9.777
1.49087	9.732	9.724	9.727	9.793	9.813	9.82	9.819	9.818	9.82	9.825	9.822	9.822	9.813	1.49087	9.738	9.733	9.776	9.795	9.803	9.808	9.812	9.815	9.814	9.814	9.805	9.79	9.777
1.4917	9.732	9.724	9.727	9.793	9.813	9.82	9.819	9.818	9.82	9.825	9.821	9.822	9.813	1.4917	9.738	9.733	9.776	9.795	9.803	9.808	9.812	9.815	9.814	9.814	9.805	9.79	9.777
1.49254	9.732	9.724	9.727	9.793	9.813	9.82	9.819	9.818	9.82	9.825	9.821	9.822	9.813	1.49254	9.738	9.733	9.776	9.795	9.803	9.808	9.812	9.815	9.814	9.814	9.805	9.79	9.777
1.49337	9.732	9.724	9.727	9.793	9.813	9.82	9.819	9.818	9.82	9.825	9.821	9.822	9.813	1.49337	9.738	9.733	9.776	9.795	9.803	9.807	9.812	9.815	9.814	9.814	9.805	9.79	9.777
1.4942	9.732	9.724	9.727	9.793	9.813	9.82	9.819	9.819	9.82	9.825	9.821	9.822	9.813	1.4942	9.738	9.733	9.776	9.795	9.803	9.807	9.812	9.815	9.814	9.814	9.804	9.79	9.777
1.49504	9.732	9.724	9.727	9.793	9.813	9.82	9.819	9.819	9.82	9.825	9.821	9.822	9.813	1.49504	9.738	9.733	9.776	9.795	9.803	9.807	9.812	9.815	9.814	9.814	9.804	9.79	9.777
1.49587	9.732	9.724	9.727	9.793	9.813	9.82	9.819	9.819	9.82	9.825	9.821	9.822	9.813	1.49587	9.738	9.733	9.776	9.795	9.803	9.807	9.812	9.815	9.814	9.814	9.804	9.79	9.777
1.4967	9.732	9.724	9.727	9.793	9.813	9.82	9.819	9.819	9.82	9.825	9.821	9.823	9.813	1.4967	9.738	9.733	9.776	9.795	9.803	9.807	9.812	9.815	9.814	9.814	9.804	9.79	9.777
1.49754	9.732	9.724	9.727	9.793	9.813	9.82	9.819	9.819	9.82	9.825	9.821	9.823	9.813	1.49754	9.738	9.733	9.776	9.795	9.803	9.807	9.812	9.815	9.814	9.814	9.804	9.79	9.777
1.49837	9.732	9.724	9.727	9.793	9.813	9.82	9.819	9.819	9.82	9.825	9.821	9.823	9.812	1.49837	9.738	9.733	9.776	9.795	9.803	9.807	9.812	9.815	9.814	9.814	9.804	9.79	9.777
1.4992	9.732	9.723	9.727	9.793	9.813	9.82	9.819	9.819	9.82	9.825	9.821	9.823	9.812	1.4992	9.738	9.733	9.777	9.795	9.803	9.807	9.812	9.815	9.814	9.814	9.804	9.79	9.777
1.50004	9.732	9.723	9.727	9.793	9.813	9.82	9.819	9.819	9.82	9.825	9.821	9.823	9.812	1.50004	9.738	9.733	9.777	9.795	9.802	9.807	9.812	9.815	9.814	9.814	9.804	9.79	9.777
1.50087	9.732	9.723	9.727	9.793	9.813	9.82	9.819	9.819	9.82	9.825	9.821	9.823	9.812	1.50087	9.738	9.733	9.777	9.795	9.802	9.807	9.812	9.815	9.814	9.814	9.804	9.79	9.777
1.5017	9.732	9.723	9.727	9.793	9.813	9.82	9.819	9.819	9.82	9.825	9.821	9.823	9.812	1.5017	9.738	9.733	9.777	9.796	9.802	9.807	9.812	9.815	9.814	9.814	9.804	9.79	9.777
1.50254	9.732	9.723	9.727	9.793	9.813	9.82	9.819	9.819	9.82	9.825	9.821	9.823	9.812	1.50254	9.738	9.733	9.777	9.796	9.802	9.807	9.812	9.815	9.814	9.814	9.804	9.79	9.777
1.50337	9.732	9.723	9.727	9.793	9.813	9.82	9.819	9.818	9.82	9.825	9.821	9.823	9.812	1.50337	9.738	9.733	9.777	9.796	9.802	9.807	9.812	9.815	9.814	9.814	9.804	9.79	9.777
1.5042	9.732	9.723	9.727	9.793	9.813	9.82	9.819	9.818	9.82	9.825	9.821	9.823	9.812	1.5042	9.738	9.733	9.777	9.796	9.802	9.807	9.812	9.815	9.814	9.814	9.804	9.79	9.777
1.50504	9.732	9.723	9.727	9.793	9.813	9.82	9.819	9.818	9.82	9.825	9.821	9.823	9.812	1.50504	9.738	9.733	9.777	9.796	9.802	9.807	9.812	9.815	9.814	9.814	9.804	9.79	9.777
1.50587	9.732	9.723	9.727	9.793	9.813	9.82	9.819	9.818	9.82	9.825	9.821	9.823	9.812	1.50587	9.738	9.733	9.777	9.796	9.802	9.807	9.812	9.815	9.814	9.814	9.804	9.789	9.777
1.5067	9.732	9.723	9.727	9.793	9.813	9.82	9.819	9.818	9.82	9.824	9.821	9.823	9.812	1.5067	9.738	9.733	9.777	9.796	9.802	9.807	9.812	9.815	9.814	9.814	9.804	9.789	9.778
1.50754	9.732	9.723	9.727	9.793	9.813	9.82	9.819	9.818	9.82	9.824	9.821	9.823	9.812	1.50754	9.738	9.733	9.777	9.796	9.802	9.807	9.812	9.815	9.814	9.814	9.804	9.789	9.778
1.50837	9.732	9.723	9.727	9.793	9.813	9.82	9.819	9.818	9.82	9.824	9.821	9.823	9.812	1.50837	9.738	9.733	9.777	9.796	9.802	9.807	9.812	9.815	9.814	9.815	9.804	9.789	9.778
1.5092	9.732	9.723	9.727	9.793	9.813	9.82	9.819	9.818	9.82	9.824	9.821	9.823	9.812	1.5092	9.738	9.733	9.777	9.796	9.802	9.807	9.812	9.815	9.814	9.815	9.804	9.789	9.778
1.51004	9.732	9.723	9.727	9.793	9.813	9.82	9.819	9.818	9.82	9.824	9.821	9.823	9.811	1.51004	9.738	9.733	9.777	9.796	9.802	9.807	9.812	9.815	9.814	9.815	9.804	9.789	9.778
1.51087	9.732	9.723	9.727	9.793	9.813	9.82	9.819	9.818	9.82	9.824	9.821	9.823	9.811	1.51087	9.738	9.733	9.777	9.796	9.802	9.807	9.812	9.815	9.814	9.815	9.804	9.79	9.778
1.5117	9.732	9.723	9.727	9.793	9.813	9.82	9.819	9.818	9.82	9.824	9.821	9.823	9.811	1.5117	9.738	9.733	9.777	9.796	9.802	9.807	9.812	9.815	9.814	9.815	9.805	9.79	9.778
1.51254	9.732	9.724	9.727	9.793	9.813	9.82	9.819	9.818	9.82	9.824	9.821	9.823	9.811	1.51254	9.738	9.733	9.777	9.796	9.802	9.807	9.812	9.815	9.814	9.815	9.805	9.79	9.778
1.51337	9.732	9.724	9.727	9.793	9.813	9.82	9.819	9.818	9.82	9.824	9.821	9.823	9.811	1.51337	9.738	9.733	9.777	9.796	9.802	9.807	9.812	9.815	9.814	9.815	9.805	9.79	9.778
1.5142	9.732	9.724	9.727	9.793	9.813	9.82	9.819	9.818	9.82	9.824	9.821	9.823	9.811	1.5142	9.738	9.733	9.777	9.796	9.802	9.807	9.812	9.815	9.814	9.815	9.805	9.79	9.778
1.51504	9.732	9.724	9.727	9.793	9.813	9.82	9.819	9.818	9.82	9.824	9.821	9.823	9.811	1.51504	9.738	9.733	9.777	9.796	9.802	9.807	9.812	9.815	9.814	9.815	9.805	9.79	9.778
1.51587	9.732	9.724	9.727	9.793	9.813	9.82	9.819	9.818	9.82	9.824	9.821	9.823	9.811	1.51587	9.738	9.733	9.777	9.796	9.802	9.807	9.812	9.814	9.814	9.815	9.805	9.79	9.778
1.5167	9.732	9.724	9.727	9.793	9.813	9.82	9.819	9.818	9.82	9.824	9.821	9.823	9.811	1.5167	9.738	9.733	9.777	9.796	9.802	9.807	9.812	9.814	9.814	9.815	9.805	9.79	9.778
1.51754	9.732	9.724	9.727	9.793	9.813	9.82	9.819	9.818	9.82	9.824	9.821	9.823	9.811	1.51754	9.738	9.733	9.777	9.796	9.802	9.807	9.812	9.814	9.814	9.814	9.805	9.79	9.778
1.51837	9.732	9.724	9.727	9.793	9.813	9.82	9.819	9.818	9.82	9.824	9.821	9.823	9.811	1.51837	9.738	9.733	9.777	9.796	9.802	9.807	9.812	9.814	9.814	9.814	9.805	9.79	9.778
1.5192	9.732	9.724	9.727	9.793	9.814	9.82	9.819	9.818	9.82	9.824	9.821	9.823	9.811	1.5192	9.738	9.733	9.777	9.796	9.802	9.807	9.812	9.814	9.814	9.814	9.805	9.79	9.778
1.52004	9.732	9.724	9.727	9.793	9.814	9.82	9.819	9.818	9.82	9.824	9.821	9.823	9.811	1.52004	9.738	9.733	9.777	9.796	9.802	9.807	9.812	9.814	9.814	9.814	9.805	9.79	9.778
1.52087	9.732	9.724	9.727	9.793	9.814	9.82	9.819	9.818	9.82	9.824	9.821	9.824	9.811	1.52087	9.738	9.733	9.777	9.796	9.802	9.807	9.812	9.814	9.814	9.814	9.805	9.79	9.778
1.5217	9.732	9.724	9.727	9.793	9.814	9.82	9.819	9.818	9.82	9.824	9.821	9.824	9.811	1.5217	9.738	9.733	9.777	9.796	9.802	9.807	9.812	9.814	9.814	9.814	9.805	9.79	9.778
1.52254	9.732	9.724	9.727	9.793	9.814	9.82	9.819	9.818	9.82	9.824	9.821	9.824	9.811	1.52254	9.738	9.733	9.777	9.796	9.802	9.807	9.812	9.814	9.814	9.814	9.805	9.79	9.778
1.52337	9.732	9.724	9.727	9.793	9.814	9.82	9.819	9.818	9.82	9.824	9.821	9.824	9.811	1.52337	9.738	9.733	9.777	9.796	9.802	9.807	9.812	9.814	9.814	9.814	9.805	9.791	9.778
1.5242	9.732	9.724	9.727	9.793	9.814	9.82	9.819	9.818	9.82	9.824	9.821	9.824	9.811	1.5242	9.738	9.733	9.777	9.796	9.802	9.807	9.812	9.814	9.814	9.814	9.805	9.791	9.778
1.52504	9.732	9.724	9.727	9.793	9.814	9.82	9.819	9.819	9.82	9.824	9.821	9.824	9.811	1.52504	9.738	9.733	9.777	9.796	9.802	9.807	9.812	9.814	9.814	9.814	9.805	9.791	9.778
1.52587	9.732	9.724	9.727	9.793	9.814	9.82	9.818	9.819	9.82	9.824	9.821	9.823	9.811	1.52587	9.738	9.733	9.777	9.796	9.802	9.807	9.812	9.814	9.814	9.814	9.805	9.791	9.778
1.5267	9.732	9.724	9.727	9.793	9.814	9.82	9.818	9.819	9.82	9.824	9.821	9.823	9.811	1.5267	9.738	9.734	9.777	9.796	9.802	9.807	9.812	9.814	9.814	9.814	9.805	9.791	9.778
1.52754	9.732	9.724	9.727	9.793	9.814	9.82	9.818	9.819	9.82	9.824	9.821	9.823	9.811	1.52754	9.738	9.734	9.777	9.796	9.802	9.807	9.812	9.814	9.814	9.814	9.805	9.791	9.778
1.52837	9.732	9.724	9.727	9.793	9.814	9.82	9.818	9.819	9.82	9.824	9.821	9.823	9.811	1.52837	9.738	9.733	9.777	9.796	9.802	9.807	9.812	9.814	9.814	9.814	9.805	9.791	9.778
1.5292	9.732	9.724	9.727	9.793	9.814	9.82	9.818	9.819	9.82	9.824	9.821	9.823	9.811	1.5292	9.738	9.733	9.777	9.796	9.802	9.807	9.812	9.815	9.814	9.814	9.805	9.791	9.778
1.53004	9.732	9.724	9.727	9.793	9.814	9.82	9.818	9.819	9.82	9.824	9.821	9.823	9.811	1.53004	9.738	9.733	9.777	9.796	9.802	9.807	9.812	9.815	9.814	9.814	9.805	9.791	9.778
1.53087	9.732	9.724	9.727	9.793	9.814	9.82	9.818	9.819	9.82	9.824	9.821	9.823	9.811	1.53087	9.738	9.733	9.777	9.796	9.802	9.807	9.812	9.815	9.814	9.814	9.805	9.791	9.778
1.5317	9.732	9.724	9.727	9.793	9.814	9.82	9.818	9.819	9.82	9.824	9.821	9.823	9.811	1.5317	9.738	9.733	9.777	9.796	9.802	9.807	9.812	9.815	9.814	9.814	9.805	9.791	9.778
1.53254	9.732	9.724	9.727	9.793	9.814	9.82	9.818	9.819	9.82	9.824	9.821	9.823	9.811	1.53254	9.738	9.733	9.777	9.796	9.802	9.807	9.812	9.815	9.814	9.814	9.805	9.791	9.778
1.53337	9.732	9.724	9.727	9.793	9.814	9.82	9.818	9.819	9.82	9.824	9.821	9.823	9.811	1.53337	9.738	9.733	9.777	9.796	9.802	9.807	9.812	9.815	9.814	9.814	9.805	9.791	9.778
1.5342	9.732	9.724	9.727	9.793	9.814	9.82	9.818	9.819	9.82	9.824	9.821	9.823	9.811	1.5342	9.738	9.733	9.777	9.796	9.802	9.807	9.812	9.815	9.814	9.814	9.805	9.791	9.778
1.53504	9.732	9.724	9.727	9.793	9.814	9.819	9.818	9.819	9.82	9.824	9.821	9.823	9.811	1.53504	9.738	9.733	9.777	9.796	9.802	9.807	9.812	9.815	9.814	9.814	9.805	9.791	9.778
1.53587	9.732	9.724	9.727	9.793	9.814	9.819	9.818	9.819	9.82	9.824	9.821	9.823	9.811	1.53587	9.738	9.733	9.777	9.796	9.802	9.807	9.812	9.815	9.814	9.814	9.805	9.791	9.778
1.53671	9.732	9.724	9.727	9.793	9.814	9.819	9.818	9.819	9.82	9.824	9.821	9.823	9.811	1.53671	9.738	9.733	9.777	9.796	9.802	9.807	9.812	9.815	9.814	9.814	9.805	9.791	9.778
1.53754	9.732	9.724	9.727	9.793	9.814	9.819	9.818	9.819	9.82	9.824	9.821	9.823	9.811	1.53754	9.738	9.733	9.777	9.796	9.802	9.807	9.812	9.815	9.814	9.814	9.805	9.791	9.778
1.53837	9.732	9.724	9.727	9.793	9.814	9.819	9.818	9.819	9.82	9.823	9.821	9.823	9.811	1.53837	9.738	9.733	9.777	9.796	9.802	9.807	9.812	9.815	9.814	9.814	9.805	9.791	9.778
1.53921	9.732	9.724	9.727	9.793	9.814	9.819	9.818	9.819	9.82	9.823	9.821	9.823	9.811	1.53921	9.738	9.733	9.777	9.795	9.802	9.807	9.812	9.815	9.814	9.814	9.805	9.791	9.778
1.54004	9.732	9.724	9.727	9.794	9.814	9.819	9.818	9.819	9.82	9.823	9.821	9.823	9.811	1.54004	9.737	9.733	9.777	9.795	9.802	9.807	9.812	9.815	9.814	9.814	9.805	9.791	9.778
1.54087	9.732	9.724	9.726	9.794	9.814	9.819	9.818	9.819	9.82	9.823	9.821	9.823	9.811	1.54087	9.737	9.733	9.777	9.795	9.802	9.807	9.812	9.815	9.814	9.814	9.805	9.791	9.778
1.54171	9.732	9.724	9.726	9.794	9.814	9.819	9.818	9.819	9.82	9.823	9.822	9.823	9.811	1.54171	9.737	9.733	9.777	9.795	9.802	9.807	9.812	9.815	9.814	9.814	9.805	9.791	9.778
1.54254	9.732	9.724	9.726	9.794	9.814	9.819	9.818	9.819	9.82	9.823	9.821	9.823	9.811	1.54254	9.737	9.733	9.777	9.795	9.802	9.807	9.813	9.815	9.814	9.814	9.805	9.791	9.778
1.54337	9.732	9.724	9.726	9.794	9.814	9.819	9.818	9.819	9.82	9.823	9.821	9.823	9.811	1.54337	9.737	9.733	9.777	9.795	9.802	9.807	9.813	9.815	9.814	9.814	9.805	9.791	9.778
1.54421	9.732	9.724	9.726	9.794	9.814	9.819	9.818	9.819	9.82	9.823	9.821	9.824	9.811	1.54421	9.737	9.733	9.777	9.795	9.802	9.807	9.813	9.815	9.814	9.814	9.805	9.791	9.778
1.54504	9.732	9.724	9.726	9.794	9.814	9.819	9.818	9.819	9.82	9.823	9.821	9.824	9.811	1.54504	9.737	9.733	9.777	9.795	9.802	9.807	9.813	9.815	9.814	9.814	9.805	9.791	9.778
1.54587	9.732	9.724	9.726	9.794	9.814	9.819	9.818	9.819	9.82	9.823	9.821	9.824	9.811	1.54587	9.737	9.733	9.777	9.795	9.802	9.807	9.813	9.815	9.814	9.814	9.805	9.791	9.778
1.54671	9.733	9.724	9.726	9.794	9.814	9.819	9.818	9.819	9.82	9.823	9.821	9.824	9.811	1.54671	9.737	9.733	9.777	9.795	9.802	9.807	9.813	9.815	9.814	9.814	9.805	9.791	9.778
1.54754	9.733	9.724	9.726	9.794	9.814	9.819	9.818	9.819	9.82	9.823	9.821	9.824	9.811	1.54754	9.737	9.733	9.777	9.795	9.802	9.807	9.813	9.815	9.814	9.814	9.805	9.791	9.778
1.54837	9.733	9.725	9.726	9.794	9.814	9.819	9.818	9.819	9.82	9.823	9.821	9.824	9.811	1.54837	9.737	9.733	9.777	9.795	9.802	9.807	9.813	9.815	9.814	9.814	9.805	9.791	9.778
1.54921	9.733	9.725	9.726	9.794	9.814	9.819	9.818	9.819	9.82	9.823	9.821	9.824	9.811	1.54921	9.737	9.733	9.777	9.795	9.802	9.807	9.813	9.815	9.814	9.814	9.805	9.791	9.778
1.55004	9.733	9.725	9.726	9.794	9.814	9.819	9.818	9.819	9.82	9.823	9.821	9.824	9.811	1.55004	9.737	9.733	9.777	9.795	9.802	9.807	9.813	9.815	9.814	9.814	9.805	9.791	9.778
1.55087	9.732	9.725	9.726	9.794	9.814	9.819	9.818	9.819	9.82	9.822	9.821	9.824	9.811	1.55087	9.737	9.733	9.777	9.795	9.802	9.807	9.813	9.815	9.814	9.814	9.805	9.791	9.778
1.55171	9.732	9.725	9.726	9.794	9.814	9.819	9.818	9.819	9.82	9.822	9.821	9.824	9.811	1.55171	9.737	9.733	9.777	9.795	9.802	9.806	9.813	9.815	9.814	9.814	9.805	9.791	9.778
1.55254	9.732	9.725	9.726	9.794	9.814	9.819	9.818	9.819	9.821	9.822	9.821	9.824	9.811	1.55254	9.737	9.733	9.777	9.795	9.802	9.806	9.813	9.815	9.814	9.814	9.804	9.791	9.778
1.55337	9.732	9.725	9.726	9.794	9.814	9.819	9.818	9.819	9.821	9.822	9.821	9.824	9.811	1.55337	9.737	9.733	9.777	9.795	9.802	9.806	9.813	9.815	9.814	9.814	9.804	9.791	9.778
1.55421	9.732	9.725	9.726	9.794	9.814	9.819	9.817	9.819	9.821	9.822	9.821	9.824	9.811	1.55421	9.737	9.733	9.777	9.795	9.802	9.806	9.813	9.815	9.814	9.814	9.804	9.791	9.778
1.55504	9.732	9.725	9.726	9.794	9.814	9.819	9.817	9.819	9.821	9.822	9.821	9.824	9.811	1.55504	9.737	9.733	9.777	9.795	9.802	9.806	9.813	9.815	9.814	9.814	9.804	9.791	9.778
1.55587	9.732	9.725	9.726	9.794	9.814	9.819	9.817	9.819	9.821	9.822	9.821	9.824	9.811	1.55587	9.737	9.733	9.777	9.795	9.802	9.806	9.813	9.815	9.814	9.814	9.804	9.791	9.778
1.55671	9.732	9.725	9.726	9.794	9.814	9.819	9.817	9.819	9.821	9.822	9.821	9.824	9.811	1.55671	9.737	9.733	9.777	9.795	9.802	9.806	9.813	9.815	9.814	9.814	9.804	9.791	9.778
1.55754	9.732	9.725	9.726	9.794	9.814	9.819	9.817	9.819	9.821	9.822	9.821	9.824	9.811	1.55754	9.737	9.733	9.777	9.795	9.802	9.806	9.813	9.815	9.814	9.814	9.804	9.791	9.778
1.55837	9.732	9.725	9.726	9.794	9.814	9.819	9.817	9.819	9.821	9.822	9.821	9.824	9.811	1.55837	9.737	9.733	9.777	9.795	9.802	9.806	9.813	9.815	9.814	9.814	9.804	9.791	9.778
1.55921	9.732	9.725	9.726	9.794	9.814	9.819	9.817	9.819	9.821	9.822	9.821	9.824	9.811	1.55921	9.737	9.733	9.777	9.795	9.802	9.806	9.813	9.815	9.814	9.814	9.804	9.791	9.778
1.56004	9.732	9.725	9.726	9.794	9.814	9.819	9.817	9.819	9.821	9.822	9.821	9.824	9.811	1.56004	9.737	9.733	9.777	9.795	9.802	9.806	9.813	9.815	9.814	9.814	9.804	9.791	9.778
1.56087	9.732	9.725	9.726	9.794	9.814	9.819	9.817	9.819	9.821	9.822	9.821	9.824	9.811	1.56087	9.737	9.733	9.777	9.795	9.802	9.806	9.813	9.815	9.814	9.814	9.804	9.791	9.778
1.56171	9.732	9.725	9.726	9.794	9.814	9.819	9.817	9.819	9.821	9.822	9.821	9.824	9.811	1.56171	9.737	9.733	9.777	9.795	9.802	9.806	9.813	9.815	9.814	9.814	9.804	9.791	9.778
1.56254	9.732	9.725	9.726	9.794	9.814	9.819	9.817	9.819	9.821	9.822	9.821	9.824	9.811	1.56254	9.737	9.733	9.777	9.795	9.802	9.806	9.813	9.815	9.814	9.814	9.804	9.791	9.778
1.56337	9.732	9.725	9.726	9.794	9.814	9.819	9.817	9.819	9.821	9.822	9.821	9.824	9.811	1.56337	9.737	9.733	9.777	9.795	9.802	9.806	9.813	9.815	9.814	9.814	9.804	9.791	9.778
1.56421	9.732	9.725	9.726	9.794	9.814	9.819	9.817	9.819	9.821	9.822	9.821	9.824	9.811	1.56421	9.737	9.733	9.777	9.795	9.802	9.806	9.813	9.815	9.815	9.814	9.804	9.791	9.778
1.56504	9.732	9.725	9.726	9.794	9.814	9.819	9.817	9.819	9.821	9.822	9.821	9.824	9.811	1.56504	9.737	9.733	9.777	9.795	9.802	9.806	9.813	9.815	9.815	9.814	9.804	9.791	9.778
1.56587	9.732	9.725	9.726	9.794	9.814	9.819	9.817	9.819	9.821	9.822	9.821	9.823	9.811	1.56587	9.737	9.733	9.777	9.795	9.803	9.806	9.813	9.815	9.815	9.814	9.804	9.791	9.778
1.56671	9.733	9.725	9.726	9.794	9.814	9.819	9.817	9.819	9.821	9.822	9.821	9.823	9.811	1.56671	9.737	9.733	9.777	9.795	9.803	9.806	9.813	9.815	9.815	9.814	9.804	9.791	9.778
1.56754	9.733	9.725	9.726	9.794	9.814	9.819	9.817	9.819	9.821	9.822	9.821	9.823	9.811	1.56754	9.737	9.733	9.777	9.795	9.803	9.806	9.813	9.815	9.815	9.814	9.804	9.791	9.778
1.56837	9.733	9.725	9.726	9.794	9.814	9.819	9.818	9.819	9.821	9.822	9.821	9.823	9.811	1.56837	9.737	9.733	9.777	9.795	9.803	9.806	9.813	9.815	9.815	9.814	9.804	9.791	9.778
1.56921	9.733	9.725	9.726	9.794	9.814	9.819	9.818	9.819	9.821	9.822	9.821	9.823	9.811	1.56921	9.737	9.733	9.777	9.795	9.803	9.806	9.813	9.815	9.815	9.814	9.804	9.791	9.778
1.57004	9.733	9.725	9.726	9.794	9.814	9.819	9.818	9.819	9.821	9.822	9.821	9.823	9.811	1.57004	9.737	9.733	9.777	9.795	9.803	9.806	9.813	9.815	9.815	9.814	9.804	9.791	9.778
1.57087	9.733	9.725	9.726	9.794	9.814	9.819	9.818	9.819	9.821	9.822	9.821	9.823	9.811	1.57087	9.737	9.733	9.777	9.795	9.803	9.806	9.813	9.815	9.815	9.814	9.804	9.791	9.778
1.57171	9.733	9.725	9.726	9.794	9.814	9.819	9.818	9.819	9.821	9.822	9.821	9.823	9.811	1.57171	9.737	9.733	9.777	9.795	9.803	9.806	9.813	9.815	9.815	9.814	9.804	9.791	9.778
1.57254	9.733	9.725	9.725	9.794	9.814	9.819	9.818	9.819	9.821	9.822	9.821	9.823	9.811	1.57254	9.737	9.733	9.777	9.795	9.803	9.806	9.813	9.815	9.815	9.814	9.804	9.791	9.778
1.57337	9.733	9.725	9.725	9.794	9.814	9.819	9.818	9.819	9.821	9.822	9.821	9.823	9.811	1.57337	9.737	9.733	9.777	9.795	9.803	9.806	9.813	9.815	9.815	9.814	9.804	9.791	9.778
1.57421	9.733	9.725	9.725	9.794	9.814	9.819	9.818	9.819	9.821	9.822	9.821	9.823	9.811	1.57421	9.737	9.733	9.777	9.795	9.803	9.806	9.813	9.815	9.815	9.814	9.804	9.791	9.778
1.57504	9.733	9.725	9.725	9.794	9.814	9.819	9.818	9.819	9.821	9.822	9.821	9.823	9.811	1.57504	9.737	9.733	9.777	9.795	9.803	9.806	9.813	9.815	9.815	9.814	9.804	9.791	9.778
1.57587	9.733	9.725	9.725	9.794	9.814	9.819	9.818	9.819	9.821	9.822	9.821	9.823	9.811	1.57587	9.737	9.733	9.777	9.795	9.803	9.806	9.813	9.815	9.815	9.814	9.804	9.791	9.778
1.57671	9.733	9.725	9.725	9.794	9.814	9.819	9.818	9.819	9.821	9.822	9.821	9.823	9.811	1.57671	9.737	9.733	9.777	9.795	9.803	9.806	9.813	9.815	9.815	9.814	9.804	9.791	9.778
1.57754	9.733	9.725	9.725	9.794	9.814	9.819	9.818	9.819	9.821	9.822	9.821	9.823	9.811	1.57754	9.737	9.733	9.777	9.795	9.803	9.806	9.813	9.815	9.815	9.814	9.804	9.791	9.778
1.57837	9.733	9.725	9.725	9.794	9.814	9.819	9.818	9.819	9.821	9.822	9.821	9.822	9.811	1.57837	9.737	9.733	9.777	9.795	9.803	9.806	9.813	9.815	9.814	9.814	9.804	9.791	9.778
1.57921	9.733	9.725	9.725	9.794	9.814	9.819	9.818	9.819	9.821	9.822	9.821	9.822	9.811	1.57921	9.737	9.733	9.777	9.795	9.803	9.806	9.813	9.815	9.814	9.814	9.804	9.791	9.778
1.58004	9.733	9.725	9.725	9.794	9.814	9.819	9.817	9.819	9.821	9.822	9.821	9.822	9.811	1.58004	9.737	9.733	9.777	9.795	9.803	9.806	9.813	9.815	9.814	9.814	9.804	9.791	9.778
1.58087	9.733	9.725	9.725	9.794	9.814	9.819	9.817	9.819	9.821	9.822	9.821	9.822	9.811	1.58087	9.737	9.733	9.777	9.795	9.803	9.806	9.813	9.815	9.814	9.814	9.804	9.791	9.778
1.58171	9.733	9.725	9.725	9.794	9.814	9.819	9.817	9.819	9.821	9.822	9.821	9.822	9.811	1.58171	9.737	9.733	9.777	9.795	9.803	9.806	9.813	9.815	9.814	9.814	9.804	9.791	9.778
1.58254	9.733	9.725	9.725	9.794	9.814	9.819	9.817	9.819	9.821	9.822	9.821	9.822	9.811	1.58254	9.737	9.733	9.777	9.795	9.803	9.806	9.813	9.815	9.814	9.814	9.804	9.791	9.778
1.58338	9.733	9.725	9.725	9.794	9.814	9.819	9.817	9.819	9.821	9.822	9.821	9.822	9.811	1.58338	9.737	9.733	9.777	9.795	9.803	9.806	9.813	9.815	9.814	9.814	9.804	9.791	9.778
1.58421	9.733	9.725	9.725	9.794	9.814	9.819	9.817	9.819	9.821	9.822	9.821	9.822	9.811	1.58421	9.737	9.733	9.777	9.795	9.803	9.806	9.813	9.815	9.814	9.814	9.804	9.791	9.778
1.58504	9.733	9.725	9.725	9.794	9.814	9.819	9.817	9.819	9.821	9.822	9.821	9.822	9.811	1.58504	9.737	9.733	9.777	9.795	9.803	9.806	9.813	9.815	9.814	9.814	9.804	9.791	9.778
1.58588	9.733	9.725	9.726	9.794	9.814	9.819	9.817	9.819	9.821	9.822	9.821	9.822	9.811	1.58588	9.737	9.733	9.778	9.795	9.803	9.806	9.813	9.815	9.814	9.814	9.804	9.791	9.778
1.58671	9.733	9.725	9.726	9.794	9.814	9.819	9.817	9.819	9.821	9.822	9.821	9.822	9.811	1.58671	9.737	9.733	9.778	9.795	9.803	9.806	9.813	9.815	9.814	9.814	9.804	9.791	9.778
1.58754	9.733	9.725	9.726	9.794	9.814	9.818	9.817	9.819	9.821	9.822	9.821	9.822	9.811	1.58754	9.737	9.733	9.778	9.795	9.803	9.806	9.813	9.815	9.814	9.814	9.804	9.791	9.778
1.58838	9.733	9.725	9.726	9.794	9.814	9.818	9.817	9.819	9.821	9.822	9.821	9.822	9.811	1.58838	9.737	9.733	9.778	9.795	9.803	9.806	9.813	9.815	9.814	9.814	9.804	9.791	9.778
1.58921	9.733	9.725	9.726	9.794	9.814	9.818	9.817	9.819	9.821	9.822	9.821	9.822	9.811	1.58921	9.737	9.733	9.778	9.795	9.803	9.806	9.813	9.815	9.814	9.814	9.804	9.791	9.778
1.59004	9.733	9.725	9.725	9.794	9.814	9.818	9.817	9.819	9.821	9.822	9.821	9.822	9.811	1.59004	9.737	9.733	9.778	9.795	9.803	9.806	9.813	9.815	9.814	9.814	9.804	9.791	9.778
1.59088	9.733	9.725	9.725	9.794	9.814	9.818	9.817	9.819	9.821	9.822	9.821	9.822	9.811	1.59088	9.738	9.733	9.778	9.795	9.803	9.806	9.813	9.815	9.814	9.814	9.804	9.791	9.778
1.59171	9.733	9.725	9.725	9.794	9.814	9.818	9.817	9.819	9.821	9.822	9.821	9.822	9.811	1.59171	9.738	9.733	9.778	9.795	9.803	9.806	9.813	9.815	9.814	9.814	9.804	9.791	9.778
1.59254	9.732	9.725	9.725	9.794	9.814	9.818	9.817	9.819	9.821	9.822	9.821	9.822	9.811	1.59254	9.738	9.733	9.778	9.795	9.803	9.805	9.813	9.815	9.814	9.814	9.804	9.791	9.778
1.59338	9.732	9.725	9.725	9.794	9.814	9.818	9.817	9.819	9.821	9.822	9.821	9.822	9.811	1.59338	9.738	9.733	9.778	9.795	9.803	9.805	9.813	9.815	9.814	9.814	9.804	9.791	9.778
1.59421	9.732	9.725	9.725	9.794	9.814	9.818	9.817	9.819	9.821	9.822	9.821	9.822	9.811	1.59421	9.738	9.733	9.778	9.795	9.803	9.805	9.813	9.815	9.814	9.814	9.804	9.791	9.778
1.59504	9.732	9.725	9.725	9.794	9.814	9.818	9.817	9.819	9.821	9.822	9.821	9.822	9.811	1.59504	9.738	9.733	9.778	9.795	9.803	9.805	9.813	9.815	9.814	9.814	9.804	9.791	9.778
1.59588	9.732	9.725	9.725	9.795	9.814	9.818	9.817	9.819	9.821	9.822	9.821	9.822	9.811	1.59588	9.738	9.733	9.778	9.795	9.803	9.805	9.813	9.815	9.814	9.814	9.804	9.791	9.778
1.59671	9.732	9.725	9.725	9.795	9.814	9.818	9.817	9.819	9.821	9.822	9.821	9.822	9.811	1.59671	9.738	9.733	9.778	9.795	9.803	9.805	9.813	9.815	9.814	9.814	9.804	9.791	9.778
1.59754	9.732	9.725	9.725	9.795	9.814	9.818	9.817	9.819	9.821	9.822	9.821	9.822	9.811	1.59754	9.738	9.733	9.778	9.795	9.803	9.805	9.813	9.815	9.814	9.814	9.804	9.791	9.778
1.59838	9.732	9.725	9.725	9.795	9.814	9.818	9.817	9.819	9.821	9.822	9.821	9.822	9.811	1.59838	9.738	9.733	9.778	9.795	9.803	9.805	9.813	9.815	9.814	9.814	9.804	9.791	9.778
1.59921	9.732	9.725	9.725	9.795	9.814	9.818	9.817	9.819	9.821	9.822	9.821	9.822	9.811	1.59921	9.738	9.733	9.778	9.795	9.803	9.805	9.812	9.815	9.814	9.814	9.804	9.791	9.778
1.60004	9.732	9.725	9.725	9.795	9.814	9.818	9.817	9.819	9.821	9.822	9.821	9.822	9.811	1.60004	9.738	9.733	9.778	9.795	9.803	9.805	9.812	9.815	9.814	9.814	9.804	9.791	9.778
1.60088	9.732	9.725	9.725	9.795	9.814	9.818	9.817	9.819	9.821	9.822	9.821	9.822	9.811	1.60088	9.738	9.733	9.778	9.795	9.803	9.805	9.812	9.815	9.814	9.814	9.804	9.791	9.778
1.60171	9.732	9.725	9.725	9.795	9.814	9.818	9.817	9.819	9.821	9.822	9.821	9.822	9.811	1.60171	9.738	9.733	9.778	9.795	9.803	9.805	9.812	9.815	9.814	9.814	9.804	9.791	9.778
1.60254	9.732	9.725	9.725	9.795	9.814	9.818	9.817	9.819	9.821	9.822	9.821	9.822	9.811	1.60254	9.738	9.733	9.778	9.795	9.803	9.805	9.812	9.815	9.814	9.814	9.804	9.791	9.778
1.60338	9.732	9.725	9.725	9.795	9.814	9.818	9.817	9.819	9.821	9.822	9.821	9.822	9.811	1.60338	9.738	9.733	9.778	9.795	9.803	9.805	9.812	9.815	9.814	9.814	9.804	9.791	9.778
1.60421	9.732	9.725	9.725	9.795	9.814	9.818	9.817	9.819	9.821	9.822	9.821	9.822	9.811	1.60421	9.738	9.733	9.778	9.795	9.803	9.805	9.812	9.815	9.814	9.814	9.804	9.791	9.778
1.60504	9.732	9.725	9.725	9.795	9.814	9.818	9.817	9.819	9.821	9.822	9.821	9.822	9.811	1.60504	9.738	9.733	9.778	9.795	9.803	9.805	9.812	9.815	9.814	9.814	9.804	9.791	9.778
1.60588	9.732	9.725	9.725	9.795	9.814	9.818	9.817	9.819	9.821	9.822	9.821	9.822	9.811	1.60588	9.738	9.733	9.778	9.795	9.803	9.805	9.812	9.815	9.814	9.814	9.804	9.791	9.778
1.60671	9.733	9.725	9.725	9.795	9.814	9.818	9.817	9.819	9.821	9.822	9.821	9.822	9.811	1.60671	9.738	9.733	9.778	9.795	9.803	9.805	9.812	9.815	9.814	9.814	9.804	9.791	9.778
1.60754	9.733	9.725	9.725	9.795	9.814	9.818	9.817	9.819	9.821	9.822	9.821	9.822	9.811	1.60754	9.738	9.733	9.778	9.795	9.803	9.805	9.812	9.815	9.814	9.814	9.804	9.791	9.778
1.60838	9.733	9.725	9.725	9.795	9.814	9.818	9.817	9.819	9.821	9.822	9.821	9.822	9.811	1.60838	9.738	9.733	9.778	9.795	9.803	9.805	9.812	9.815	9.814	9.814	9.804	9.791	9.778
1.60921	9.733	9.725	9.725	9.795	9.814	9.818	9.817	9.819	9.822	9.822	9.821	9.822	9.811	1.60921	9.738	9.733	9.778	9.795	9.803	9.805	9.812	9.815	9.814	9.814	9.804	9.791	9.778
1.61004	9.733	9.725	9.725	9.795	9.814	9.818	9.817	9.819	9.822	9.822	9.821	9.822	9.811	1.61004	9.738	9.734	9.778	9.795	9.803	9.805	9.812	9.815	9.814	9.815	9.803	9.791	9.778
1.61088	9.733	9.726	9.725	9.795	9.814	9.818	9.817	9.819	9.821	9.821	9.821	9.822	9.811	1.61088	9.738	9.734	9.778	9.795	9.803	9.805	9.812	9.815	9.814	9.815	9.803	9.791	9.778
1.61171	9.733	9.726	9.725	9.795	9.814	9.818	9.817	9.819	9.821	9.821	9.821	9.822	9.811	1.61171	9.738	9.734	9.777	9.795	9.803	9.805	9.812	9.815	9.814	9.815	9.803	9.791	9.778
1.61254	9.733	9.726	9.725	9.795	9.814	9.818	9.817	9.819	9.821	9.821	9.821	9.822	9.811	1.61254	9.738	9.734	9.777	9.795	9.803	9.805	9.812	9.815	9.814	9.815	9.803	9.791	9.778
1.61338	9.733	9.726	9.725	9.795	9.814	9.818	9.817	9.819	9.821	9.821	9.821	9.822	9.811	1.61338	9.738	9.734	9.777	9.795	9.803	9.805	9.812	9.815	9.814	9.815	9.803	9.791	9.778
1.61421	9.733	9.726	9.725	9.795	9.814	9.818	9.817	9.819	9.821	9.821	9.821	9.822	9.811	1.61421	9.738	9.734	9.777	9.795	9.803	9.805	9.812	9.815	9.814	9.815	9.803	9.791	9.778
1.61504	9.733	9.726	9.725	9.795	9.814	9.818	9.817	9.819	9.821	9.821	9.821	9.822	9.811	1.61504	9.738	9.734	9.777	9.795	9.803	9.805	9.812	9.815	9.814	9.815	9.803	9.791	9.778
1.61588	9.733	9.726	9.725	9.795	9.814	9.818	9.817	9.819	9.821	9.821	9.821	9.822	9.811	1.61588	9.738	9.734	9.777	9.795	9.803	9.805	9.812	9.815	9.814	9.815	9.803	9.791	9.778
1.61671	9.733	9.726	9.725	9.795	9.814	9.818	9.817	9.819	9.821	9.821	9.821	9.822	9.811	1.61671	9.738	9.734	9.777	9.795	9.803	9.805	9.812	9.815	9.814	9.815	9.803	9.791	9.778
1.61754	9.733	9.726	9.725	9.795	9.814	9.818	9.817	9.819	9.821	9.821	9.821	9.822	9.811	1.61754	9.738	9.734	9.777	9.795	9.803	9.805	9.812	9.815	9.815	9.815	9.803	9.791	9.778
1.61838	9.733	9.726	9.725	9.795	9.814	9.818	9.817	9.819	9.821	9.821	9.821	9.822	9.811	1.61838	9.738	9.734	9.777	9.795	9.803	9.805	9.812	9.815	9.815	9.815	9.803	9.791	9.778
1.61921	9.732	9.726	9.725	9.795	9.814	9.818	9.817	9.819	9.821	9.821	9.821	9.822	9.811	1.61921	9.738	9.734	9.777	9.795	9.803	9.805	9.812	9.815	9.815	9.815	9.803	9.791	9.778
1.62004	9.732	9.726	9.725	9.795	9.814	9.818	9.817	9.819	9.821	9.821	9.821	9.822	9.811	1.62004	9.738	9.734	9.777	9.795	9.803	9.805	9.812	9.815	9.815	9.815	9.803	9.791	9.778
1.62088	9.732	9.726	9.725	9.795	9.814	9.818	9.817	9.819	9.821	9.821	9.821	9.822	9.811	1.62088	9.738	9.734	9.777	9.795	9.803	9.805	9.812	9.815	9.815	9.815	9.803	9.791	9.778
1.62171	9.732	9.726	9.724	9.795	9.814	9.818	9.817	9.819	9.821	9.821	9.821	9.822	9.811	1.62171	9.738	9.734	9.777	9.795	9.803	9.805	9.812	9.815	9.815	9.815	9.803	9.791	9.778
1.62254	9.732	9.726	9.724	9.795	9.814	9.818	9.817	9.819	9.821	9.82	9.821	9.822	9.811	1.62254	9.738	9.734	9.777	9.795	9.803	9.805	9.812	9.815	9.815	9.815	9.803	9.791	9.778
1.62338	9.732	9.726	9.724	9.795	9.814	9.818	9.817	9.819	9.821	9.82	9.821	9.822	9.811	1.62338	9.738	9.734	9.777	9.795	9.803	9.805	9.812	9.815	9.815	9.815	9.803	9.791	9.778
1.62421	9.732	9.726	9.724	9.795	9.814	9.818	9.817	9.819	9.821	9.82	9.821	9.822	9.811	1.62421	9.738	9.734	9.777	9.795	9.803	9.805	9.812	9.815	9.815	9.815	9.803	9.791	9.778
1.62504	9.732	9.726	9.724	9.795	9.814	9.818	9.817	9.819	9.821	9.82	9.821	9.822	9.811	1.62504	9.738	9.734	9.777	9.795	9.803	9.805	9.812	9.815	9.815	9.815	9.803	9.791	9.778
1.62588	9.732	9.726	9.724	9.795	9.814	9.818	9.817	9.819	9.821	9.82	9.821	9.822	9.811	1.62588	9.738	9.734	9.777	9.795	9.803	9.805	9.812	9.815	9.815	9.814	9.803	9.791	9.778
1.62671	9.732	9.726	9.724	9.795	9.814	9.818	9.817	9.819	9.821	9.82	9.821	9.822	9.811	1.62671	9.738	9.734	9.777	9.795	9.803	9.805	9.812	9.815	9.815	9.814	9.803	9.791	9.779
1.62754	9.732	9.726	9.724	9.795	9.814	9.818	9.817	9.819	9.821	9.82	9.821	9.822	9.811	1.62754	9.738	9.734	9.777	9.795	9.803	9.805	9.812	9.815	9.815	9.814	9.803	9.791	9.779
1.62838	9.732	9.726	9.724	9.795	9.814	9.818	9.817	9.819	9.821	9.82	9.821	9.822	9.811	1.62838	9.738	9.734	9.777	9.795	9.803	9.805	9.812	9.815	9.815	9.814	9.803	9.791	9.779
1.62921	9.732	9.726	9.724	9.795	9.814	9.818	9.817	9.819	9.821	9.82	9.822	9.822	9.811	1.62921	9.738	9.734	9.777	9.795	9.803	9.805	9.812	9.815	9.815	9.814	9.803	9.791	9.779
1.63004	9.732	9.726	9.724	9.795	9.814	9.818	9.817	9.819	9.821	9.82	9.822	9.822	9.811	1.63004	9.738	9.734	9.777	9.795	9.803	9.805	9.812	9.815	9.815	9.814	9.803	9.791	9.779
1.63088	9.732	9.726	9.724	9.795	9.814	9.818	9.817	9.819	9.821	9.82	9.822	9.822	9.811	1.63088	9.738	9.734	9.777	9.795	9.803	9.805	9.812	9.815	9.815	9.814	9.803	9.791	9.779
1.63171	9.732	9.726	9.724	9.795	9.813	9.818	9.817	9.819	9.821	9.82	9.822	9.822	9.811	1.63171	9.738	9.734	9.777	9.795	9.803	9.806	9.812	9.815	9.815	9.814	9.803	9.791	9.779
1.63255	9.732	9.726	9.724	9.795	9.813	9.818	9.817	9.819	9.821	9.82	9.822	9.822	9.811	1.63255	9.738	9.734	9.777	9.794	9.803	9.806	9.812	9.815	9.815	9.814	9.803	9.791	9.779
1.63338	9.732	9.726	9.724	9.795	9.813	9.818	9.817	9.819	9.821	9.82	9.822	9.822	9.811	1.63338	9.738	9.734	9.777	9.794	9.803	9.806	9.812	9.815	9.815	9.814	9.803	9.791	9.779
1.63421	9.732	9.726	9.723	9.795	9.813	9.818	9.817	9.819	9.821	9.82	9.822	9.822	9.811	1.63421	9.738	9.734	9.777	9.794	9.803	9.806	9.812	9.815	9.815	9.814	9.803	9.791	9.779
1.63505	9.732	9.726	9.723	9.795	9.813	9.818	9.817	9.819	9.821	9.82	9.822	9.822	9.811	1.63505	9.738	9.734	9.777	9.794	9.803	9.806	9.812	9.815	9.815	9.814	9.803	9.791	9.779
1.63588	9.732	9.726	9.723	9.795	9.813	9.818	9.817	9.819	9.821	9.819	9.822	9.822	9.811	1.63588	9.738	9.734	9.777	9.794	9.803	9.806	9.812	9.815	9.815	9.814	9.803	9.791	9.779
1.63671	9.732	9.726	9.723	9.795	9.813	9.818	9.817	9.819	9.821	9.819	9.822	9.822	9.811	1.63671	9.738	9.734	9.777	9.794	9.803	9.806	9.812	9.815	9.815	9.814	9.803	9.791	9.779
1.63755	9.732	9.726	9.723	9.795	9.813	9.818	9.817	9.819	9.821	9.819	9.822	9.822	9.811	1.63755	9.738	9.734	9.777	9.794	9.803	9.806	9.812	9.815	9.815	9.814	9.803	9.791	9.779
1.63838	9.732	9.726	9.723	9.795	9.813	9.818	9.817	9.819	9.821	9.819	9.822	9.822	9.811	1.63838	9.738	9.734	9.777	9.794	9.803	9.806	9.812	9.815	9.815	9.814	9.803	9.791	9.779
1.63921	9.732	9.726	9.723	9.796	9.813	9.818	9.817	9.819	9.821	9.819	9.822	9.822	9.811	1.63921	9.738	9.734	9.777	9.794	9.803	9.806	9.812	9.815	9.815	9.814	9.803	9.791	9.779
1.64005	9.732	9.726	9.723	9.796	9.813	9.818	9.817	9.819	9.821	9.819	9.822	9.822	9.811	1.64005	9.738	9.734	9.777	9.794	9.803	9.806	9.812	9.815	9.815	9.814	9.803	9.791	9.779
1.64088	9.732	9.726	9.723	9.796	9.813	9.818	9.817	9.819	9.821	9.819	9.822	9.822	9.811	1.64088	9.738	9.734	9.777	9.794	9.803	9.806	9.812	9.815	9.815	9.814	9.803	9.791	9.779
1.64171	9.732	9.726	9.723	9.796	9.813	9.818	9.817	9.819	9.821	9.819	9.822	9.822	9.811	1.64171	9.738	9.734	9.777	9.794	9.803	9.806	9.812	9.815	9.815	9.814	9.803	9.791	9.779
1.64255	9.732	9.726	9.723	9.796	9.813	9.818	9.817	9.819	9.821	9.819	9.822	9.822	9.811	1.64255	9.738	9.734	9.777	9.794	9.803	9.806	9.812	9.815	9.815	9.814	9.804	9.791	9.779
1.64338	9.732	9.726	9.723	9.796	9.813	9.818	9.817	9.819	9.821	9.819	9.822	9.822	9.811	1.64338	9.738	9.734	9.777	9.794	9.803	9.806	9.811	9.815	9.815	9.814	9.804	9.791	9.779
1.64421	9.732	9.726	9.723	9.796	9.813	9.818	9.817	9.819	9.821	9.819	9.822	9.822	9.811	1.64421	9.738	9.734	9.777	9.794	9.803	9.806	9.811	9.815	9.815	9.814	9.804	9.791	9.779
1.64505	9.732	9.726	9.723	9.796	9.813	9.818	9.817	9.819	9.821	9.819	9.822	9.822	9.811	1.64505	9.738	9.734	9.777	9.794	9.803	9.806	9.811	9.815	9.815	9.814	9.804	9.791	9.779
1.64588	9.732	9.726	9.723	9.796	9.813	9.818	9.817	9.819	9.821	9.819	9.822	9.822	9.811	1.64588	9.738	9.734	9.777	9.794	9.803	9.806	9.811	9.815	9.815	9.814	9.804	9.791	9.779
1.64671	9.732	9.726	9.723	9.796	9.813	9.818	9.817	9.819	9.821	9.819	9.822	9.822	9.811	1.64671	9.738	9.734	9.777	9.794	9.803	9.806	9.811	9.815	9.815	9.814	9.804	9.791	9.779
1.64755	9.732	9.726	9.723	9.796	9.813	9.818	9.817	9.819	9.821	9.819	9.822	9.822	9.811	1.64755	9.738	9.734	9.777	9.794	9.803	9.806	9.811	9.815	9.815	9.814	9.804	9.791	9.779
1.64838	9.732	9.726	9.723	9.796	9.812	9.818	9.817	9.819	9.821	9.819	9.822	9.822	9.811	1.64838	9.738	9.734	9.777	9.794	9.803	9.806	9.811	9.815	9.815	9.814	9.804	9.791	9.779
1.64921	9.732	9.726	9.723	9.796	9.812	9.818	9.817	9.819	9.821	9.819	9.822	9.822	9.811	1.64921	9.738	9.734	9.777	9.793	9.803	9.806	9.811	9.815	9.815	9.814	9.804	9.791	9.779
1.65005	9.732	9.726	9.723	9.796	9.812	9.818	9.817	9.819	9.821	9.819	9.822	9.822	9.811	1.65005	9.738	9.734	9.777	9.793	9.803	9.806	9.811	9.815	9.815	9.814	9.804	9.791	9.779
1.65088	9.732	9.726	9.723	9.796	9.812	9.818	9.817	9.819	9.821	9.819	9.822	9.822	9.811	1.65088	9.738	9.734	9.777	9.793	9.803	9.806	9.811	9.815	9.815	9.814	9.804	9.791	9.779
1.65171	9.732	9.726	9.723	9.796	9.812	9.819	9.817	9.819	9.821	9.819	9.822	9.822	9.812	1.65171	9.738	9.734	9.777	9.793	9.803	9.806	9.811	9.815	9.815	9.814	9.804	9.791	9.779
1.65255	9.732	9.726	9.723	9.796	9.812	9.819	9.817	9.819	9.821	9.819	9.822	9.822	9.812	1.65255	9.738	9.734	9.777	9.793	9.803	9.806	9.811	9.815	9.815	9.814	9.804	9.791	9.779
1.65338	9.732	9.726	9.723	9.796	9.812	9.819	9.817	9.819	9.821	9.819	9.822	9.822	9.812	1.65338	9.738	9.734	9.777	9.793	9.803	9.806	9.811	9.815	9.815	9.814	9.804	9.791	9.779
1.65421	9.732	9.726	9.723	9.796	9.812	9.819	9.817	9.819	9.821	9.819	9.822	9.822	9.812	1.65421	9.738	9.734	9.777	9.793	9.803	9.806	9.811	9.815	9.815	9.814	9.804	9.791	9.779
1.65505	9.732	9.726	9.723	9.796	9.812	9.819	9.817	9.819	9.821	9.819	9.822	9.822	9.812	1.65505	9.738	9.734	9.777	9.793	9.803	9.806	9.811	9.815	9.815	9.814	9.804	9.791	9.779
1.65588	9.732	9.726	9.723	9.796	9.812	9.819	9.817	9.819	9.821	9.819	9.822	9.822	9.812	1.65588	9.738	9.734	9.777	9.793	9.803	9.806	9.811	9.815	9.815	9.814	9.804	9.791	9.779
1.65671	9.732	9.726	9.723	9.796	9.812	9.819	9.817	9.819	9.821	9.819	9.822	9.822	9.812	1.65671	9.738	9.734	9.777	9.793	9.803	9.806	9.811	9.815	9.815	9.814	9.804	9.791	9.779
1.65755	9.732	9.726	9.723	9.796	9.812	9.819	9.817	9.819	9.821	9.819	9.822	9.822	9.812	1.65755	9.738	9.734	9.777	9.793	9.803	9.806	9.811	9.815	9.815	9.814	9.804	9.791	9.779
1.65838	9.732	9.726	9.723	9.796	9.812	9.819	9.817	9.819	9.821	9.819	9.822	9.822	9.812	1.65838	9.738	9.734	9.777	9.793	9.803	9.806	9.811	9.815	9.815	9.814	9.804	9.791	9.779
1.65921	9.732	9.726	9.723	9.796	9.812	9.819	9.817	9.819	9.821	9.819	9.822	9.822	9.812	1.65921	9.738	9.734	9.777	9.793	9.803	9.806	9.811	9.815	9.815	9.814	9.804	9.791	9.779
1.66005	9.732	9.726	9.723	9.796	9.812	9.819	9.817	9.819	9.821	9.819	9.822	9.822	9.812	1.66005	9.738	9.734	9.777	9.793	9.803	9.806	9.811	9.814	9.815	9.814	9.804	9.791	9.779
1.66088	9.732	9.726	9.723	9.796	9.812	9.819	9.817	9.819	9.821	9.819	9.822	9.822	9.812	1.66088	9.738	9.734	9.777	9.793	9.803	9.806	9.811	9.814	9.815	9.814	9.804	9.791	9.779
1.66171	9.732	9.726	9.723	9.796	9.812	9.819	9.817	9.819	9.821	9.819	9.822	9.822	9.812	1.66171	9.738	9.734	9.777	9.793	9.803	9.806	9.811	9.814	9.815	9.814	9.804	9.791	9.779
1.66255	9.732	9.726	9.723	9.796	9.812	9.819	9.817	9.819	9.821	9.819	9.822	9.822	9.812	1.66255	9.738	9.734	9.777	9.793	9.803	9.806	9.811	9.814	9.815	9.814	9.805	9.791	9.779
1.66338	9.732	9.726	9.723	9.796	9.812	9.819	9.817	9.819	9.821	9.819	9.822	9.822	9.812	1.66338	9.738	9.734	9.777	9.793	9.803	9.806	9.811	9.814	9.815	9.814	9.805	9.791	9.779
[truncated: 404 more rows]

## Sheet: Fig 4e
LSV				Tafel plot
Bare Zn		MPVMT@Zn		Bare Zn				MPVMT@Zn
Potential (V vs. SCE)	Current density (mA cm-2)	Potential (V vs. SCE)	Current density (mA cm-2)	Log (j / mA cm-2)	Overpotential (V vs. RHE)	Fitting Results		Log (j / mA cm-2)	Overpotential (V vs. RHE)	Fitting Results
-1.2	-0.1262	-1.2	-0.2945			Log (j / mA cm-2)	Overpotential (V vs. RHE)			Log (j / mA cm-2)	Overpotential (V vs. RHE)
-1.201	-0.1236	-1.201	-0.2967	0.20112	0.8296	0.20112	0.82816	0.20303	0.8476	0.20303	0.84253
-1.202	-0.1215	-1.202	-0.2982	0.20548	0.8306	0.20192	0.82834	0.20683	0.8486	0.20383	0.84276
-1.203	-0.1201	-1.203	-0.2998	0.21005	0.8316	0.20272	0.82851	0.21085	0.8496	0.20463	0.84299
-1.204	-0.1192	-1.204	-0.301	0.21458	0.8326	0.20351	0.82869	0.21484	0.8506	0.20543	0.84323
-1.205	-0.1191	-1.205	-0.3022	0.21932	0.8336	0.20431	0.82886	0.2188	0.8516	0.20622	0.84346
-1.206	-0.1194	-1.206	-0.3038	0.22401	0.8346	0.2051	0.82903	0.22272	0.8526	0.20702	0.84369
-1.207	-0.1199	-1.207	-0.3047	0.22891	0.8356	0.2059	0.82921	0.2266	0.8536	0.20782	0.84392
-1.208	-0.1207	-1.208	-0.3059	0.23376	0.8366	0.2067	0.82938	0.23045	0.8546	0.20862	0.84416
-1.209	-0.1218	-1.209	-0.3071	0.23905	0.8376	0.20749	0.82956	0.23426	0.8556	0.20941	0.84439
-1.21	-0.1231	-1.21	-0.3081	0.24329	0.8386	0.20829	0.82973	0.23805	0.8566	0.21021	0.84462
-1.211	-0.1245	-1.211	-0.3093	0.24724	0.8396	0.20908	0.82991	0.24204	0.8576	0.21101	0.84485
-1.212	-0.1261	-1.212	-0.3102	0.25188	0.8406	0.20988	0.83008	0.24576	0.8586	0.21181	0.84508
-1.213	-0.1276	-1.213	-0.3108	0.25696	0.8416	0.21068	0.83026	0.24969	0.8596	0.21261	0.84532
-1.214	-0.1291	-1.214	-0.3121	0.2615	0.8426	0.21147	0.83043	0.25358	0.8606	0.2134	0.84555
-1.215	-0.1305	-1.215	-0.313	0.26647	0.8436	0.21227	0.8306	0.25744	0.8616	0.2142	0.84578
-1.216	-0.1319	-1.216	-0.3136	0.27161	0.8446	0.21306	0.83078	0.26102	0.8626	0.215	0.84601
-1.217	-0.1333	-1.217	-0.3145	0.27669	0.8456	0.21386	0.83095	0.26505	0.8636	0.2158	0.84625
-1.218	-0.1345	-1.218	-0.3155	0.28058	0.8466	0.21466	0.83113	0.26881	0.8646	0.21659	0.84648
-1.219	-0.1358	-1.219	-0.3161	0.28556	0.8476	0.21545	0.8313	0.27254	0.8656	0.21739	0.84671
-1.22	-0.1372	-1.22	-0.317	0.29003	0.8486	0.21625	0.83148	0.27623	0.8666	0.21819	0.84694
-1.221	-0.1385	-1.221	-0.3179	0.29469	0.8496	0.21704	0.83165	0.28012	0.8676	0.21899	0.84718
-1.222	-0.1398	-1.222	-0.3188	0.29973	0.8506	0.21784	0.83182	0.28375	0.8686	0.21979	0.84741
-1.223	-0.1412	-1.223	-0.3201	0.30428	0.8516	0.21864	0.832	0.28758	0.8696	0.22058	0.84764
-1.224	-0.1427	-1.224	-0.321	0.3092	0.8526	0.21943	0.83217	0.29137	0.8706	0.22138	0.84787
-1.225	-0.1443	-1.225	-0.3219	0.31387	0.8536	0.22023	0.83235	0.29513	0.8716	0.22218	0.84811
-1.226	-0.146	-1.226	-0.3228	0.31848	0.8546	0.22102	0.83252	0.29885	0.8726	0.22298	0.84834
-1.227	-0.1481	-1.227	-0.3241	0.32346	0.8556	0.22182	0.8327	0.30255	0.8736	0.22377	0.84857
-1.228	-0.1502	-1.228	-0.3253	0.32818	0.8566	0.22262	0.83287	0.30643	0.8746	0.22457	0.8488
-1.229	-0.1525	-1.229	-0.3265	0.33284	0.8576	0.22341	0.83305	0.31027	0.8756	0.22537	0.84904
-1.23	-0.1551	-1.23	-0.3278	0.33846	0.8586	0.22421	0.83322	0.31387	0.8766	0.22617	0.84927
-1.231	-0.1582	-1.231	-0.3293	0.34262	0.8596	0.225	0.83339	0.31765	0.8776	0.22696	0.8495
-1.232	-0.1614	-1.232	-0.3305	0.34713	0.8606	0.2258	0.83357	0.32139	0.8786	0.22776	0.84973
-1.233	-0.165	-1.233	-0.3321	0.3518	0.8616	0.2266	0.83374	0.3249	0.8796	0.22856	0.84997
-1.234	-0.1686	-1.234	-0.3336	0.3566	0.8626	0.22739	0.83392	0.32879	0.8806	0.22936	0.8502
-1.235	-0.1724	-1.235	-0.3355	0.36135	0.8636	0.22819	0.83409	0.33264	0.8816	0.23016	0.85043
-1.236	-0.1764	-1.236	-0.3373	0.36661	0.8646	0.22898	0.83427	0.33646	0.8826	0.23095	0.85066
-1.237	-0.1807	-1.237	-0.3392	0.37144	0.8656	0.22978	0.83444	0.34005	0.8836	0.23175	0.85089
-1.238	-0.1852	-1.238	-0.3413	0.37621	0.8666	0.23058	0.83462	0.3438	0.8846	0.23255	0.85113
-1.239	-0.1895	-1.239	-0.3435	0.38093	0.8676	0.23137	0.83479	0.34713	0.8856	0.23335	0.85136
-1.24	-0.1943	-1.24	-0.3459	0.38561	0.8686	0.23217	0.83496	0.35083	0.8866	0.23414	0.85159
-1.241	-0.1991	-1.241	-0.3487	0.39058	0.8696	0.23296	0.83514	0.35449	0.8876	0.23494	0.85182
-1.242	-0.2039	-1.242	-0.3515	0.39498	0.8706	0.23376	0.83531	0.35832	0.8886	0.23574	0.85206
-1.243	-0.2093	-1.243	-0.3542	0.3995	0.8716	0.23456	0.83549	0.36192	0.8896	0.23654	0.85229
-1.244	-0.2147	-1.244	-0.3573	0.40415	0.8726	0.23535	0.83566	0.36549	0.8906	0.23733	0.85252
-1.245	-0.2203	-1.245	-0.361	0.40892	0.8736	0.23615	0.83584	0.36903	0.8916	0.23813	0.85275
-1.246	-0.2259	-1.246	-0.3647	0.4143	0.8746	0.23694	0.83601	0.37254	0.8926	0.23893	0.85299
-1.247	-0.2318	-1.247	-0.369	0.4188	0.8756	0.23774	0.83618	0.37621	0.8936	0.23973	0.85322
-1.248	-0.2379	-1.248	-0.3736	0.42325	0.8766	0.23854	0.83636	0.37985	0.8946	0.24053	0.85345
-1.249	-0.2443	-1.249	-0.3789	0.42781	0.8776	0.23933	0.83653	0.38364	0.8956	0.24132	0.85368
-1.25	-0.2509	-1.25	-0.3844	0.43297	0.8786	0.24013	0.83671	0.38721	0.8966	0.24212	0.85392
-1.251	-0.2573	-1.251	-0.3905	0.43727	0.8796	0.24092	0.83688	0.39094	0.8976	0.24292	0.85415
-1.252	-0.2637	-1.252	-0.3976	0.44232	0.8806	0.24172	0.83706	0.39445	0.8986	0.24372	0.85438
-1.253	-0.2705	-1.253	-0.4056	0.44731	0.8816	0.24252	0.83723	0.39777	0.8996	0.24451	0.85461
-1.254	-0.2775	-1.254	-0.4142	0.45163	0.8826	0.24331	0.83741	0.40123	0.9006	0.24531	0.85485
-1.255	-0.2841	-1.255	-0.4241	0.45818	0.8836	0.24411	0.83758	0.40483	0.9016	0.24611	0.85508
-1.256	-0.2913	-1.256	-0.4352	0.46285	0.8846	0.2449	0.83775	0.40841	0.9026	0.24691	0.85531
-1.257	-0.2985	-1.257	-0.4478	0.46776	0.8856	0.2457	0.83793	0.41196	0.9036	0.24771	0.85554
-1.258	-0.3062	-1.258	-0.4613	0.47246	0.8866	0.2465	0.8381	0.41581	0.9046	0.2485	0.85578
-1.259	-0.3139	-1.259	-0.4767	0.47698	0.8876	0.24729	0.83828	0.41963	0.9056	0.2493	0.85601
-1.26	-0.3219	-1.26	-0.4933	0.48173	0.8886	0.24809	0.83845	0.42308	0.9066	0.2501	0.85624
-1.261	-0.3299	-1.261	-0.5109	0.48643	0.8896	0.24888	0.83863	0.42667	0.9076	0.2509	0.85647
-1.262	-0.3385	-1.262	-0.53	0.49122	0.8906	0.24968	0.8388	0.4304	0.9086	0.25169	0.8567
-1.263	-0.3468	-1.263	-0.55	0.49513	0.8916	0.25048	0.83898	0.43393	0.9096	0.25249	0.85694
-1.264	-0.3555	-1.264	-0.5712	0.49941	0.8926	0.25127	0.83915	0.43775	0.9106	0.25329	0.85717
-1.265	-0.3644	-1.265	-0.593	0.50406	0.8936	0.25207	0.83932	0.44138	0.9116	0.25409	0.8574
-1.266	-0.3736	-1.266	-0.6155	0.50987	0.8946	0.25286	0.8395	0.44498	0.9126	0.25488	0.85763
-1.267	-0.3825	-1.267	-0.6386	0.51428	0.8956	0.25366	0.83967	0.44871	0.9136	0.25568	0.85787
-1.268	-0.3918	-1.268	-0.6617	0.51957	0.8966	0.25446	0.83985	0.45255	0.9146	0.25648	0.8581
-1.269	-0.4013	-1.269	-0.6851	0.52323	0.8976	0.25525	0.84002	0.45591	0.9156	0.25728	0.85833
-1.27	-0.4112	-1.27	-0.7078	0.52763	0.8986	0.25605	0.8402	0.45939	0.9166	0.25808	0.85856
-1.271	-0.4207	-1.271	-0.73	0.53275	0.8996	0.25684	0.84037	0.4633	0.9176	0.25887	0.8588
-1.272	-0.4306	-1.272	-0.7506	0.53782	0.9006	0.25764	0.84054	0.46672	0.9186	0.25967	0.85903
-1.273	-0.4407	-1.273	-0.7697	0.54208	0.9016	0.25844	0.84072	0.47026	0.9196	0.26047	0.85926
-1.274	-0.4509	-1.274	-0.7866	0.54704	0.9026	0.25923	0.84089	0.47378	0.9206	0.26127	0.85949
-1.275	-0.4613	-1.275	-0.8011	0.55121	0.9036	0.26003	0.84107	0.47756	0.9216	0.26206	0.85973
-1.276	-0.4718	-1.276	-0.8137	0.55534	0.9046	0.26082	0.84124	0.48144	0.9226	0.26286	0.85996
-1.277	-0.4829	-1.277	-0.8232	0.55979	0.9056	0.26162	0.84142	0.48515	0.9236	0.26366	0.86019
-1.278	-0.494	-1.278	-0.8312	0.56407	0.9066	0.26242	0.84159	0.48869	0.9246	0.26446	0.86042
-1.279	-0.5038	-1.279	-0.8374	0.56879	0.9076	0.26321	0.84177	0.49206	0.9256	0.26526	0.86066
-1.28	-0.5136	-1.28	-0.8417	0.5731	0.9086	0.26401	0.84194	0.49596	0.9266	0.26605	0.86089
-1.281	-0.5257	-1.281	-0.8451	0.57738	0.9096	0.2648	0.84211	0.49941	0.9276	0.26685	0.86112
-1.282	-0.5367	-1.282	-0.8479	0.58195	0.9106	0.2656	0.84229	0.50311	0.9286	0.26765	0.86135
-1.283	-0.5472	-1.283	-0.85	0.5858	0.9116	0.2664	0.84246	0.50691	0.9296	0.26845	0.86158
-1.284	-0.5586	-1.284	-0.8503	0.59028	0.9126	0.26719	0.84264	0.51068	0.9306	0.26924	0.86182
-1.285	-0.5706	-1.285	-0.8482	0.59439	0.9136	0.26799	0.84281	0.51428	0.9316	0.27004	0.86205
-1.286	-0.5826	-1.286	-0.8426	0.59879	0.9146	0.26878	0.84299	0.51799	0.9326	0.27084	0.86228
-1.287	-0.5943	-1.287	-0.8322	0.60444	0.9156	0.26958	0.84316	0.52127	0.9336	0.27164	0.86251
-1.288	-0.606	-1.288	-0.8162	0.6081	0.9166	0.27038	0.84334	0.5253	0.9346	0.27243	0.86275
-1.289	-0.618	-1.289	-0.794	0.61236	0.9176	0.27117	0.84351	0.52879	0.9356	0.27323	0.86298
-1.29	-0.63	-1.29	-0.7657	0.6169	0.9186	0.27197	0.84368	0.53237	0.9366	0.27403	0.86321
-1.291	-0.642	-1.291	-0.7322	0.6218	0.9196	0.27276	0.84386	0.53593	0.9376	0.27483	0.86344
-1.292	-0.654	-1.292	-0.6949	0.62552	0.9206	0.27356	0.84403	0.5397	0.9386	0.27563	0.86368
-1.293	-0.6651	-1.293	-0.6568	0.63033	0.9216	0.27436	0.84421	0.54357	0.9396	0.27642	0.86391
-1.294	-0.6764	-1.294	-0.6207	0.63468	0.9226	0.27515	0.84438	0.54741	0.9406	0.27722	0.86414
-1.295	-0.6881	-1.295	-0.5884	0.63839	0.9236	0.27595	0.84456	0.55084	0.9416	0.27802	0.86437
-1.296	-0.6995	-1.296	-0.5604	0.64237	0.9246	0.27674	0.84473	0.55413	0.9426	0.27882	0.86461
-1.297	-0.7109	-1.297	-0.5364	0.64748	0.9256	0.27754	0.8449	0.55823	0.9436	0.27961	0.86484
-1.298	-0.722	-1.298	-0.5164	0.65225	0.9266	0.27834	0.84508	0.56194	0.9446	0.28041	0.86507
-1.299	-0.7328	-1.299	-0.4998	0.65667	0.9276	0.27913	0.84525	0.56526	0.9456	0.28121	0.8653
-1.3	-0.7435	-1.3	-0.486	0.66229	0.9286	0.27993	0.84543	0.56879	0.9466	0.28201	0.86554
-1.301	-0.7537	-1.301	-0.4749	0.66773	0.9296	0.28072	0.8456	0.57206	0.9476	0.28281	0.86577
-1.302	-0.7638	-1.302	-0.4659	0.67173	0.9306	0.28152	0.84578	0.576	0.9486	0.2836	0.866
-1.303	-0.7737	-1.303	-0.4592	0.67541	0.9316	0.28232	0.84595	0.57955	0.9496	0.2844	0.86623
-1.304	-0.7826	-1.304	-0.4539	0.68052	0.9326	0.28311	0.84613	0.58343	0.9506	0.2852	0.86647
-1.305	-0.7919	-1.305	-0.4503	0.68467	0.9336	0.28391	0.8463	0.58681	0.9516	0.286	0.8667
-1.306	-0.8008	-1.306	-0.4475	0.68904	0.9346	0.2847	0.84647	0.59062	0.9526	0.28679	0.86693
-1.307	-0.8097	-1.307	-0.4459	0.69373	0.9356	0.2855	0.84665	0.59439	0.9536	0.28759	0.86716
-1.308	-0.818	-1.308	-0.445	0.69906	0.9366	0.2863	0.84682	0.59813	0.9546	0.28839	0.86739
-1.309	-0.8257	-1.309	-0.4447	0.70355	0.9376	0.28709	0.847	0.60184	0.9556	0.28919	0.86763
-1.31	-0.8343	-1.31	-0.445	0.70757	0.9386	0.28789	0.84717	0.60552	0.9566	0.28998	0.86786
-1.311	-0.8411	-1.311	-0.4453	0.71122	0.9396	0.28868	0.84735	0.60917	0.9576	0.29078	0.86809
-1.312	-0.8479	-1.312	-0.4463	0.71609	0.9406	0.28948	0.84752	0.61268	0.9586	0.29158	0.86832
-1.313	-0.8549	-1.313	-0.4472	0.72198	0.9416	0.29028	0.8477	0.61595	0.9596	0.29238	0.86856
-1.314	-0.8614	-1.314	-0.4484	0.72599	0.9426	0.29107	0.84787	0.6192	0.9606	0.29318	0.86879
-1.315	-0.8669	-1.315	-0.449	0.73151	0.9436	0.29187	0.84804	0.62273	0.9616	0.29397	0.86902
-1.316	-0.8722	-1.316	-0.4496	0.73544	0.9446	0.29266	0.84822	0.62593	0.9626	0.29477	0.86925
-1.317	-0.8768	-1.317	-0.4499	0.7406	0.9456	0.29346	0.84839	0.62931	0.9636	0.29557	0.86949
-1.318	-0.8817	-1.318	-0.4499	0.74351	0.9466	0.29426	0.84857	0.63306	0.9646	0.29637	0.86972
-1.319	-0.8854	-1.319	-0.4499	0.7478	0.9476	0.29505	0.84874	0.63649	0.9656	0.29716	0.86995
-1.32	-0.8891	-1.32	-0.4496	0.75282	0.9486	0.29585	0.84892	0.64018	0.9666	0.29796	0.87018
-1.321	-0.8928	-1.321	-0.4493	0.75679	0.9496	0.29664	0.84909	0.64355	0.9676	0.29876	0.87042
-1.322	-0.8956	-1.322	-0.4487	0.76148	0.9506	0.29744	0.84926	0.64719	0.9686	0.29956	0.87065
-1.323	-0.898	-1.323	-0.4478	0.76671	0.9516	0.29824	0.84944	0.65079	0.9696	0.30035	0.87088
-1.324	-0.9008	-1.324	-0.4469	0.77041	0.9526	0.29903	0.84961	0.65437	0.9706	0.30115	0.87111
-1.325	-0.9026	-1.325	-0.4456	0.77576	0.9536	0.29983	0.84979	0.65763	0.9716	0.30195	0.87135
-1.326	-0.9045	-1.326	-0.4447	0.78089	0.9546	0.30062	0.84996	0.66115	0.9726	0.30275	0.87158
-1.327	-0.9063	-1.327	-0.4438	0.78512	0.9556	0.30142	0.85014	0.66455	0.9736	0.30355	0.87181
-1.328	-0.9076	-1.328	-0.4426	0.78902	0.9566	0.30222	0.85031	0.66773	0.9746	0.30434	0.87204
-1.329	-0.9085	-1.329	-0.4416	0.79316	0.9576	0.30301	0.85049	0.67117	0.9756	0.30514	0.87228
-1.33	-0.9091	-1.33	-0.441	0.79893	0.9586	0.30381	0.85066	0.67459	0.9766	0.30594	0.87251
-1.331	-0.9094	-1.331	-0.4404	0.80188	0.9596	0.30461	0.85083	0.67797	0.9776	0.30674	0.87274
-1.332	-0.9088	-1.332	-0.4401	0.80584	0.9606	0.3054	0.85101	0.6816	0.9786	0.30753	0.87297
-1.333	-0.9088	-1.333	-0.4398	0.81211	0.9616	0.3062	0.85118	0.68494	0.9796	0.30833	0.8732
-1.334	-0.9082	-1.334	-0.4392	0.81763	0.9626	0.30699	0.85136	0.68824	0.9806	0.30913	0.87344
-1.335	-0.9079	-1.335	-0.4392	0.82145	0.9636	0.30779	0.85153	0.69152	0.9816	0.30993	0.87367
-1.336	-0.9079	-1.336	-0.4389	0.82666	0.9646	0.30859	0.85171	0.69504	0.9826	0.31073	0.8739
-1.337	-0.9066	-1.337	-0.4389	0.83238	0.9656	0.30938	0.85188	0.69854	0.9836	0.31152	0.87413
-1.338	-0.9054	-1.338	-0.4389	0.83651	0.9666	0.31018	0.85205	0.702	0.9846	0.31232	0.87437
-1.339	-0.9039	-1.339	-0.4389	0.84042	0.9676	0.31097	0.85223	0.70569	0.9856	0.31312	0.8746
-1.34	-0.902	-1.34	-0.4395	0.84516	0.9686	0.31177	0.8524	0.70885	0.9866	0.31392	0.87483
-1.341	-0.9002	-1.341	-0.4401	0.84973	0.9696	0.31257	0.85258	0.71223	0.9876	0.31471	0.87506
-1.342	-0.898	-1.342	-0.4413	0.85425	0.9706	0.31336	0.85275	0.71559	0.9886	0.31551	0.8753
-1.343	-0.8956	-1.343	-0.4432	0.85836	0.9716	0.31416	0.85293	0.71892	0.9896	0.31631	0.87553
-1.344	-0.8937	-1.344	-0.445	0.8635	0.9726	0.31495	0.8531	0.72198	0.9906	0.31711	0.87576
-1.345	-0.8913	-1.345	-0.4472	0.86788	0.9736	0.31575	0.85328	0.7255	0.9916	0.3179	0.87599
-1.346	-0.8888	-1.346	-0.4493	0.87186	0.9746	0.31655	0.85345	0.729	0.9926	0.3187	0.87623
-1.347	-0.8857	-1.347	-0.4515	0.87651	0.9756	0.31734	0.85362	0.73296	0.9936	0.3195	0.87646
-1.348	-0.8829	-1.348	-0.4539	0.8807	0.9766	0.31814	0.8538	0.7364	0.9946	0.3203	0.87669
-1.349	-0.8802	-1.349	-0.4561	0.88355	0.9776	0.31893	0.85397	0.73981	0.9956	0.3211	0.87692
-1.35	-0.8786	-1.35	-0.4586	0.88857	0.9786	0.31973	0.85415	0.74296	0.9966	0.32189	0.87716
-1.351	-0.8762	-1.351	-0.461	0.89237	0.9796	0.32053	0.85432	0.74609	0.9976	0.32269	0.87739
-1.352	-0.8713	-1.352	-0.4635	0.89664	0.9806	0.32132	0.8545	0.7495	0.9986	0.32349	0.87762
-1.353	-0.8682	-1.353	-0.4656	0.90064	0.9816	0.32212	0.85467	0.75282	0.9996	0.32429	0.87785
-1.354	-0.8654	-1.354	-0.4678	0.90553	0.9826	0.32291	0.85485	0.7561	1.0006	0.32508	0.87809
-1.355	-0.8629	-1.355	-0.4699	0.90934	0.9836	0.32371	0.85502	0.75937	1.0016	0.32588	0.87832
-1.356	-0.8608	-1.356	-0.4721	0.91455	0.9846	0.32451	0.85519	0.76283	1.0026	0.32668	0.87855
-1.357	-0.8593	-1.357	-0.4736	0.91782	0.9856	0.3253	0.85537	0.76604	1.0036	0.32748	0.87878
-1.358	-0.8565	-1.358	-0.4755	0.92117	0.9866	0.3261	0.85554	0.76923	1.0046	0.32828	0.87901
-1.359	-0.8531	-1.359	-0.4773	0.92531	0.9876	0.32689	0.85572	0.7724	1.0056	0.32907	0.87925
-1.36	-0.8497	-1.36	-0.4792	0.92942	0.9886	0.32769	0.85589	0.77576	1.0066	0.32987	0.87948
-1.361	-0.8473	-1.361	-0.481	0.93379	0.9896	0.32849	0.85607	0.77916	1.0076	0.33067	0.87971
-1.362	-0.8451	-1.362	-0.4829	0.93707	0.9906	0.32928	0.85624	0.78247	1.0086	0.33147	0.87994
-1.363	-0.8429	-1.363	-0.485	0.94275	0.9916	0.33008	0.85641	0.78576	1.0096	0.33226	0.88018
-1.364	-0.8408	-1.364	-0.4872	0.94626	0.9926	0.33087	0.85659	0.78859	1.0106	0.33306	0.88041
-1.365	-0.8383	-1.365	-0.4896	0.94968	0.9936	0.33167	0.85676	0.79162	1.0116	0.33386	0.88064
-1.366	-0.8362	-1.366	-0.4921	0.95405	0.9946	0.33247	0.85694	0.79484	1.0126	0.33466	0.88087
-1.367	-0.8346	-1.367	-0.4946	0.9589	0.9956	0.33326	0.85711	0.79782	1.0136	0.33545	0.88111
-1.368	-0.8328	-1.368	-0.497	0.96256	0.9966	0.33406	0.85729	0.8012	1.0146	0.33625	0.88134
-1.369	-0.8312	-1.369	-0.4998	0.96548	0.9976	0.33485	0.85746	0.80441	1.0156	0.33705	0.88157
-1.37	-0.8297	-1.37	-0.5023	0.96979	0.9986	0.33565	0.85764	0.80733	1.0166	0.33785	0.8818
-1.371	-0.8285	-1.371	-0.505	0.97308	0.9996	0.33645	0.85781	0.81043	1.0176	0.33865	0.88204
-1.372	-0.8285	-1.372	-0.5081	0.97873	1.0006	0.33724	0.85798	0.81371	1.0186	0.33944	0.88227
-1.373	-0.8269	-1.373	-0.5112	0.98195	1.0016	0.33804	0.85816	0.81677	1.0196	0.34024	0.8825
-1.374	-0.8266	-1.374	-0.5143	0.98498	1.0026	0.33883	0.85833	0.81981	1.0206	0.34104	0.88273
-1.375	-0.8266	-1.375	-0.5177	0.98994	1.0036	0.33963	0.85851	0.82308	1.0216	0.34184	0.88297
-1.376	-0.8263	-1.376	-0.521	0.99308	1.0046	0.34043	0.85868	0.82607	1.0226	0.34263	0.8832
-1.377	-0.8269	-1.377	-0.5247	0.99634	1.0056	0.34122	0.85886	0.82924	1.0236	0.34343	0.88343
-1.378	-0.8276	-1.378	-0.5281			0.34202	0.85903	0.832	1.0246	0.34423	0.88366
-1.379	-0.8294	-1.379	-0.5318			0.34281	0.85921	0.83512	1.0256	0.34503	0.8839
-1.38	-0.8297	-1.38	-0.5355			0.34361	0.85938	0.83847	1.0266	0.34583	0.88413
-1.381	-0.83	-1.381	-0.5395			0.34441	0.85955	0.84173	1.0276	0.34662	0.88436
-1.382	-0.8306	-1.382	-0.5432			0.3452	0.85973	0.84497	1.0286	0.34742	0.88459
-1.383	-0.8309	-1.383	-0.5472			0.346	0.8599	0.84788	1.0296	0.34822	0.88482
-1.384	-0.8325	-1.384	-0.5512			0.34679	0.86008	0.85089	1.0306	0.34902	0.88506
-1.385	-0.8343	-1.385	-0.5552			0.34759	0.86025	0.85406	1.0316	0.34981	0.88529
-1.386	-0.8368	-1.386	-0.5592			0.34839	0.86043	0.85721	1.0326	0.35061	0.88552
-1.387	-0.8392	-1.387	-0.5632			0.34918	0.8606	0.8604	1.0336	0.35141	0.88575
-1.388	-0.8411	-1.388	-0.5678			0.34998	0.86077	0.8635	1.0346	0.35221	0.88599
-1.389	-0.8423	-1.389	-0.5721			0.35077	0.86095	0.86658	1.0356	0.353	0.88622
-1.39	-0.8436	-1.39	-0.5764			0.35157	0.86112	0.86935	1.0366	0.3538	0.88645
-1.391	-0.8454	-1.391	-0.5807			0.35237	0.8613	0.87239	1.0376	0.3546	0.88668
-1.392	-0.8473	-1.392	-0.585			0.35316	0.86147	0.87541	1.0386	0.3554	0.88692
-1.393	-0.8497	-1.393	-0.5897			0.35396	0.86165	0.87864	1.0396	0.3562	0.88715
-1.394	-0.8519	-1.394	-0.5943			0.35475	0.86182	0.88178	1.0406	0.35699	0.88738
-1.395	-0.8549	-1.395	-0.5989			0.35555	0.862	0.88474	1.0416	0.35779	0.88761
-1.396	-0.8574	-1.396	-0.6038			0.35635	0.86217	0.88756	1.0426	0.35859	0.88785
-1.397	-0.8602	-1.397	-0.6084			0.35714	0.86234	0.89064	1.0436	0.35939	0.88808
-1.398	-0.8639	-1.398	-0.6134			0.35794	0.86252	0.89337	1.0446	0.36018	0.88831
-1.399	-0.8676	-1.399	-0.6186			0.35873	0.86269	0.89625	1.0456	0.36098	0.88854
-1.4	-0.8703	-1.4	-0.6235			0.35953	0.86287	0.89916	1.0466	0.36178	0.88878
-1.401	-0.8737	-1.401	-0.6287			0.36033	0.86304	0.90217	1.0476	0.36258	0.88901
-1.402	-0.8783	-1.402	-0.634			0.36112	0.86322	0.9052	1.0486	0.36337	0.88924
-1.403	-0.8814	-1.403	-0.6395			0.36192	0.86339	0.90832	1.0496	0.36417	0.88947
-1.404	-0.8854	-1.404	-0.6448			0.36271	0.86357	0.9111	1.0506	0.36497	0.88971
-1.405	-0.891	-1.405	-0.65			0.36351	0.86374	0.91408	1.0516	0.36577	0.88994
-1.406	-0.8937	-1.406	-0.6558			0.36431	0.86391	0.91682	1.0526	0.36657	0.89017
-1.407	-0.8971	-1.407	-0.6614			0.3651	0.86409	0.91971	1.0536	0.36736	0.8904
-1.408	-0.9002	-1.408	-0.6666			0.3659	0.86426	0.92262	1.0546	0.36816	0.89063
-1.409	-0.9039	-1.409	-0.6724			0.36669	0.86444	0.92578	1.0556	0.36896	0.89087
-1.41	-0.907	-1.41	-0.6783			0.36749	0.86461	0.9285	1.0566	0.36976	0.8911
-1.411	-0.911	-1.411	-0.6841			0.36829	0.86479	0.93115	1.0576	0.37055	0.89133
-1.412	-0.9143	-1.412	-0.6903			0.36908	0.86496	0.93379	1.0586	0.37135	0.89156
-1.413	-0.918	-1.413	-0.6961			0.36988	0.86513	0.93646	1.0596	0.37215	0.8918
-1.414	-0.9217	-1.414	-0.7023			0.37067	0.86531	0.93937	1.0606	0.37295	0.89203
-1.415	-0.9254	-1.415	-0.7085			0.37147	0.86548	0.94245	1.0616	0.37375	0.89226
-1.416	-0.9291	-1.416	-0.7146			0.37227	0.86566	0.94517	1.0626	0.37454	0.89249
-1.417	-0.9334	-1.417	-0.7214			0.37306	0.86583	0.94787	1.0636	0.37534	0.89273
-1.418	-0.9371	-1.418	-0.7272			0.37386	0.86601	0.95075	1.0646	0.37614	0.89296
-1.419	-0.9411	-1.419	-0.7337			0.37465	0.86618	0.95357	1.0656	0.37694	0.89319
-1.42	-0.9454	-1.42	-0.7405			0.37545	0.86636	0.95655	1.0666	0.37773	0.89342
-1.421	-0.9494	-1.421	-0.7466			0.37625	0.86653	0.95933	1.0676	0.37853	0.89366
-1.422	-0.9547	-1.422	-0.7534			0.37704	0.8667	0.96185	1.0686	0.37933	0.89389
-1.423	-0.9596	-1.423	-0.7598			0.37784	0.86688	0.96445	1.0696	0.38013	0.89412
-1.424	-0.963	-1.424	-0.7666			0.37863	0.86705	0.96736	1.0706	0.38092	0.89435
-1.425	-0.9667	-1.425	-0.7737			0.37943	0.86723	0.97007	1.0716	0.38172	0.89459
-1.426	-0.971	-1.426	-0.7808			0.38023	0.8674	0.97308	1.0726	0.38252	0.89482
-1.427	-0.9759	-1.427	-0.7879			0.38102	0.86758	0.97635	1.0736	0.38332	0.89505
-1.428	-0.9799	-1.428	-0.7949			0.38182	0.86775	0.97886	1.0746	0.38412	0.89528
-1.429	-0.9857	-1.429	-0.802			0.38261	0.86793	0.98137	1.0756	0.38491	0.89551
-1.43	-0.991	-1.43	-0.8094			0.38341	0.8681	0.98403	1.0766	0.38571	0.89575
-1.431	-0.9962	-1.431	-0.8165			0.38421	0.86827	0.9865	1.0776	0.38651	0.89598
-1.432	-1.003	-1.432	-0.8239			0.385	0.86845	0.98927	1.0786	0.38731	0.89621
-1.433	-1.009	-1.433	-0.8312			0.3858	0.86862	0.99211	1.0796	0.3881	0.89644
-1.434	-1.015	-1.434	-0.8386			0.38659	0.8688	0.99471	1.0806	0.3889	0.89668
-1.435	-1.021	-1.435	-0.8466			0.38739	0.86897	0.99739	1.0816	0.3897	0.89691
-1.436	-1.029	-1.436	-0.8543			0.38819	0.86915	0.99996	1.0826	0.3905	0.89714
-1.437	-1.034	-1.437	-0.862			0.38898	0.86932			0.3913	0.89737
-1.438	-1.041	-1.438	-0.87			0.38978	0.86949			0.39209	0.89761
-1.439	-1.046	-1.439	-0.878			0.39057	0.86967			0.39289	0.89784
-1.44	-1.053	-1.44	-0.886			0.39137	0.86984			0.39369	0.89807
-1.441	-1.061	-1.441	-0.894			0.39217	0.87002			0.39449	0.8983
-1.442	-1.069	-1.442	-0.9023			0.39296	0.87019			0.39528	0.89854
-1.443	-1.074	-1.443	-0.9106			0.39376	0.87037			0.39608	0.89877
-1.444	-1.081	-1.444	-0.919			0.39455	0.87054			0.39688	0.899
-1.445	-1.088	-1.445	-0.9276			0.39535	0.87072			0.39768	0.89923
-1.446	-1.096	-1.446	-0.9359			0.39615	0.87089			0.39847	0.89947
-1.447	-1.105	-1.447	-0.9445			0.39694	0.87106			0.39927	0.8997
-1.448	-1.113	-1.448	-0.9534			0.39774	0.87124			0.40007	0.89993
-1.449	-1.121	-1.449	-0.9623			0.39853	0.87141			0.40087	0.90016
-1.45	-1.13	-1.45	-0.9713			0.39933	0.87159			0.40167	0.9004
-1.451	-1.14	-1.451	-0.9802			0.40013	0.87176			0.40246	0.90063
-1.452	-1.149	-1.452	-0.9894			0.40092	0.87194			0.40326	0.90086
-1.453	-1.159	-1.453	-0.9987			0.40172	0.87211			0.40406	0.90109
-1.454	-1.166	-1.454	-1.008			0.40251	0.87228			0.40486	0.90132
-1.455	-1.175	-1.455	-1.017			0.40331	0.87246			0.40565	0.90156
-1.456	-1.185	-1.456	-1.027			0.40411	0.87263			0.40645	0.90179
-1.457	-1.194	-1.457	-1.037			0.4049	0.87281			0.40725	0.90202
-1.458	-1.205	-1.458	-1.046			0.4057	0.87298			0.40805	0.90225
-1.459	-1.215	-1.459	-1.056			0.40649	0.87316			0.40885	0.90249
-1.46	-1.227	-1.46	-1.066			0.40729	0.87333			0.40964	0.90272
-1.461	-1.238	-1.461	-1.076			0.40809	0.87351			0.41044	0.90295
-1.462	-1.252	-1.462	-1.086			0.40888	0.87368			0.41124	0.90318
-1.463	-1.263	-1.463	-1.096			0.40968	0.87385			0.41204	0.90342
-1.464	-1.275	-1.464	-1.106			0.41047	0.87403			0.41283	0.90365
-1.465	-1.287	-1.465	-1.117			0.41127	0.8742			0.41363	0.90388
-1.466	-1.303	-1.466	-1.128			0.41207	0.87438			0.41443	0.90411
-1.467	-1.315	-1.467	-1.138			0.41286	0.87455			0.41523	0.90435
-1.468	-1.327	-1.468	-1.149			0.41366	0.87473			0.41602	0.90458
-1.469	-1.34	-1.469	-1.16			0.41445	0.8749			0.41682	0.90481
-1.47	-1.353	-1.47	-1.171			0.41525	0.87508			0.41762	0.90504
-1.471	-1.366	-1.471	-1.182			0.41605	0.87525			0.41842	0.90528
-1.472	-1.381	-1.472	-1.194			0.41684	0.87542			0.41922	0.90551
-1.473	-1.396	-1.473	-1.205			0.41764	0.8756			0.42001	0.90574
-1.474	-1.411	-1.474	-1.217			0.41843	0.87577			0.42081	0.90597
-1.475	-1.426	-1.475	-1.228			0.41923	0.87595			0.42161	0.90621
-1.476	-1.444	-1.476	-1.24			0.42003	0.87612			0.42241	0.90644
-1.477	-1.462	-1.477	-1.252			0.42082	0.8763			0.4232	0.90667
-1.478	-1.478	-1.478	-1.264			0.42162	0.87647			0.424	0.9069
-1.479	-1.494	-1.479	-1.276			0.42241	0.87664			0.4248	0.90713
-1.48	-1.51	-1.48	-1.288			0.42321	0.87682			0.4256	0.90737
-1.481	-1.526	-1.481	-1.301			0.42401	0.87699			0.42639	0.9076
-1.482	-1.542	-1.482	-1.313			0.4248	0.87717			0.42719	0.90783
-1.483	-1.558	-1.483	-1.325			0.4256	0.87734			0.42799	0.90806
-1.484	-1.572	-1.484	-1.338			0.42639	0.87752			0.42879	0.9083
-1.485	-1.589	-1.485	-1.351			0.42719	0.87769			0.42959	0.90853
-1.486	-1.605	-1.486	-1.363			0.42799	0.87787			0.43038	0.90876
-1.487	-1.622	-1.487	-1.376			0.42878	0.87804			0.43118	0.90899
-1.488	-1.639	-1.488	-1.389			0.42958	0.87821			0.43198	0.90923
-1.489	-1.657	-1.489	-1.402			0.43037	0.87839			0.43278	0.90946
-1.49	-1.675	-1.49	-1.416			0.43117	0.87856			0.43357	0.90969
-1.491	-1.694	-1.491	-1.429			0.43197	0.87874			0.43437	0.90992
-1.492	-1.713	-1.492	-1.442			0.43276	0.87891			0.43517	0.91016
-1.493	-1.734	-1.493	-1.455			0.43356	0.87909			0.43597	0.91039
-1.494	-1.751	-1.494	-1.469			0.43435	0.87926			0.43677	0.91062
-1.495	-1.767	-1.495	-1.482			0.43515	0.87944			0.43756	0.91085
-1.496	-1.786	-1.496	-1.496			0.43595	0.87961			0.43836	0.91109
-1.497	-1.807	-1.497	-1.51			0.43674	0.87978			0.43916	0.91132
-1.498	-1.826	-1.498	-1.524			0.43754	0.87996			0.43996	0.91155
-1.499	-1.847	-1.499	-1.538			0.43833	0.88013			0.44075	0.91178
-1.5	-1.869	-1.5	-1.553			0.43913	0.88031			0.44155	0.91202
-1.501	-1.891	-1.501	-1.567			0.43993	0.88048			0.44235	0.91225
-1.502	-1.908	-1.502	-1.582			0.44072	0.88066			0.44315	0.91248
-1.503	-1.93	-1.503	-1.596			0.44152	0.88083			0.44394	0.91271
-1.504	-1.95	-1.504	-1.61			0.44231	0.881			0.44474	0.91294
-1.505	-1.971	-1.505	-1.625			0.44311	0.88118			0.44554	0.91318
-1.506	-1.994	-1.506	-1.64			0.44391	0.88135			0.44634	0.91341
-1.507	-2.015	-1.507	-1.655			0.4447	0.88153			0.44714	0.91364
-1.508	-2.038	-1.508	-1.67			0.4455	0.8817			0.44793	0.91387
-1.509	-2.06	-1.509	-1.685			0.44629	0.88188			0.44873	0.91411
-1.51	-2.082	-1.51	-1.7			0.44709	0.88205			0.44953	0.91434
-1.511	-2.106	-1.511	-1.715			0.44789	0.88223			0.45033	0.91457
-1.512	-2.129	-1.512	-1.73			0.44868	0.8824			0.45112	0.9148
-1.513	-2.152	-1.513	-1.746			0.44948	0.88257			0.45192	0.91504
-1.514	-2.18	-1.514	-1.761			0.45027	0.88275			0.45272	0.91527
-1.515	-2.201	-1.515	-1.777			0.45107	0.88292			0.45352	0.9155
-1.516	-2.224	-1.516	-1.793			0.45187	0.8831			0.45432	0.91573
-1.517	-2.248	-1.517	-1.809			0.45266	0.88327			0.45511	0.91597
-1.518	-2.273	-1.518	-1.824			0.45346	0.88345			0.45591	0.9162
-1.519	-2.298	-1.519	-1.841			0.45425	0.88362			0.45671	0.91643
-1.52	-2.326	-1.52	-1.857			0.45505	0.8838			0.45751	0.91666
-1.521	-2.352	-1.521	-1.873			0.45585	0.88397			0.4583	0.9169
-1.522	-2.378	-1.522	-1.889			0.45664	0.88414			0.4591	0.91713
-1.523	-2.404	-1.523	-1.906			0.45744	0.88432			0.4599	0.91736
-1.524	-2.43	-1.524	-1.922			0.45823	0.88449			0.4607	0.91759
-1.525	-2.458	-1.525	-1.939			0.45903	0.88467			0.46149	0.91783
-1.526	-2.483	-1.526	-1.956			0.45983	0.88484			0.46229	0.91806
-1.527	-2.509	-1.527	-1.973			0.46062	0.88502			0.46309	0.91829
-1.528	-2.536	-1.528	-1.99			0.46142	0.88519			0.46389	0.91852
-1.529	-2.564	-1.529	-2.007			0.46221	0.88536			0.46469	0.91875
-1.53	-2.596	-1.53	-2.025			0.46301	0.88554			0.46548	0.91899
-1.531	-2.623	-1.531	-2.043			0.46381	0.88571			0.46628	0.91922
-1.532	-2.65	-1.532	-2.06			0.4646	0.88589			0.46708	0.91945
-1.533	-2.678	-1.533	-2.078			0.4654	0.88606			0.46788	0.91968
-1.534	-2.71	-1.534	-2.096			0.46619	0.88624			0.46867	0.91992
-1.535	-2.737	-1.535	-2.113			0.46699	0.88641			0.46947	0.92015
-1.536	-2.769	-1.536	-2.132			0.46779	0.88659			0.47027	0.92038
-1.537	-2.801	-1.537	-2.151			0.46858	0.88676			0.47107	0.92061
-1.538	-2.829	-1.538	-2.17			0.46938	0.88693			0.47186	0.92085
-1.539	-2.872	-1.539	-2.188			0.47017	0.88711			0.47266	0.92108
-1.54	-2.903	-1.54	-2.207			0.47097	0.88728			0.47346	0.92131
-1.541	-2.936	-1.541	-2.224			0.47177	0.88746			0.47426	0.92154
-1.542	-2.968	-1.542	-2.243			0.47256	0.88763			0.47506	0.92178
-1.543	-2.999	-1.543	-2.262			0.47336	0.88781			0.47585	0.92201
-1.544	-3.032	-1.544	-2.282			0.47415	0.88798			0.47665	0.92224
-1.545	-3.065	-1.545	-2.301			0.47495	0.88816			0.47745	0.92247
-1.546	-3.099	-1.546	-2.32			0.47575	0.88833			0.47825	0.92271
-1.547	-3.127	-1.547	-2.339			0.47654	0.8885			0.47904	0.92294
-1.548	-3.158	-1.548	-2.358			0.47734	0.88868			0.47984	0.92317
-1.549	-3.192	-1.549	-2.378			0.47813	0.88885			0.48064	0.9234
-1.55	-3.235	-1.55	-2.398			0.47893	0.88903			0.48144	0.92363
-1.551	-3.268	-1.551	-2.419			0.47973	0.8892			0.48224	0.92387
-1.552	-3.308	-1.552	-2.439			0.48052	0.88938			0.48303	0.9241
-1.553	-3.336	-1.553	-2.46			0.48132	0.88955			0.48383	0.92433
-1.554	-3.37	-1.554	-2.48			0.48211	0.88972			0.48463	0.92456
-1.555	-3.41	-1.555	-2.499			0.48291	0.8899			0.48543	0.9248
-1.556	-3.45	-1.556	-2.519			0.48371	0.89007			0.48622	0.92503
-1.557	-3.484	-1.557	-2.54			0.4845	0.89025			0.48702	0.92526
-1.558	-3.524	-1.558	-2.561			0.4853	0.89042			0.48782	0.92549
-1.559	-3.558	-1.559	-2.582			0.48609	0.8906			0.48862	0.92573
-1.56	-3.592	-1.56	-2.605			0.48689	0.89077			0.48941	0.92596
-1.561	-3.629	-1.561	-2.628			0.48769	0.89095			0.49021	0.92619
-1.562	-3.665	-1.562	-2.649			0.48848	0.89112			0.49101	0.92642
-1.563	-3.705	-1.563	-2.671			0.48928	0.89129			0.49181	0.92666
-1.564	-3.742	-1.564	-2.694			0.49008	0.89147			0.49261	0.92689
-1.565	-3.779	-1.565	-2.716			0.49087	0.89164			0.4934	0.92712
-1.566	-3.819	-1.566	-2.74			0.49167	0.89182			0.4942	0.92735
-1.567	-3.853	-1.567	-2.763			0.49246	0.89199			0.495	0.92759
-1.568	-3.893	-1.568	-2.786			0.49326	0.89217			0.4958	0.92782
-1.569	-3.93	-1.569	-2.81			0.49406	0.89234			0.49659	0.92805
-1.57	-3.97	-1.57	-2.835			0.49485	0.89251			0.49739	0.92828
-1.571	-4.022	-1.571	-2.857			0.49565	0.89269			0.49819	0.92852
-1.572	-4.056	-1.572	-2.88			0.49644	0.89286			0.49899	0.92875
-1.573	-4.096	-1.573	-2.906			0.49724	0.89304			0.49979	0.92898
-1.574	-4.139	-1.574	-2.929			0.49804	0.89321			0.50058	0.92921
-1.575	-4.186	-1.575	-2.953			0.49883	0.89339			0.50138	0.92944
-1.576	-4.222	-1.576	-2.977			0.49963	0.89356			0.50218	0.92968
-1.577	-4.269	-1.577	-3.003			0.50042	0.89374			0.50298	0.92991
-1.578	-4.312	-1.578	-3.03			0.50122	0.89391			0.50377	0.93014
-1.579	-4.349	-1.579	-3.056			0.50202	0.89408			0.50457	0.93037
-1.58	-4.389	-1.58	-3.081			0.50281	0.89426			0.50537	0.93061
-1.581	-4.441	-1.581	-3.105			0.50361	0.89443			0.50617	0.93084
-1.582	-4.49	-1.582	-3.133			0.5044	0.89461			0.50696	0.93107
-1.583	-4.536	-1.583	-3.158			0.5052	0.89478			0.50776	0.9313
-1.584	-4.595	-1.584	-3.185			0.506	0.89496			0.50856	0.93154
-1.585	-4.653	-1.585	-3.213			0.50679	0.89513			0.50936	0.93177
-1.586	-4.696	-1.586	-3.241			0.50759	0.89531			0.51016	0.932
-1.587	-4.736	-1.587	-3.268			0.50838	0.89548			0.51095	0.93223
-1.588	-4.792	-1.588	-3.296			0.50918	0.89565			0.51175	0.93247
-1.589	-4.838	-1.589	-3.321			0.50998	0.89583			0.51255	0.9327
-1.59	-4.887	-1.59	-3.352			0.51077	0.896			0.51335	0.93293
-1.591	-4.94	-1.591	-3.379			0.51157	0.89618			0.51414	0.93316
-1.592	-5.001	-1.592	-3.407			0.51236	0.89635			0.51494	0.9334
-1.593	-5.053	-1.593	-3.435			0.51316	0.89653			0.51574	0.93363
-1.594	-5.1	-1.594	-3.465			0.51396	0.8967			0.51654	0.93386
-1.595	-5.143	-1.595	-3.496			0.51475	0.89687			0.51734	0.93409
-1.596	-5.201	-1.596	-3.527			0.51555	0.89705			0.51813	0.93433
-1.597	-5.272	-1.597	-3.555			0.51634	0.89722			0.51893	0.93456
-1.598	-5.321	-1.598	-3.582			0.51714	0.8974			0.51973	0.93479
-1.599	-5.389	-1.599	-3.616			0.51794	0.89757			0.52053	0.93502
-1.6	-5.438	-1.6	-3.647			0.51873	0.89775			0.52132	0.93525
-1.601	-5.503	-1.601	-3.675			0.51953	0.89792			0.52212	0.93549
-1.602	-5.54	-1.602	-3.705			0.52032	0.8981			0.52292	0.93572
-1.603	-5.595	-1.603	-3.733			0.52112	0.89827			0.52372	0.93595
-1.604	-5.66	-1.604	-3.767			0.52192	0.89844			0.52451	0.93618
-1.605	-5.712	-1.605	-3.798			0.52271	0.89862			0.52531	0.93642
-1.606	-5.774	-1.606	-3.832			0.52351	0.89879			0.52611	0.93665
-1.607	-5.844	-1.607	-3.862			0.5243	0.89897			0.52691	0.93688
-1.608	-5.894	-1.608	-3.896			0.5251	0.89914			0.52771	0.93711
-1.609	-5.967	-1.609	-3.93			0.5259	0.89932			0.5285	0.93735
-1.61	-6.038	-1.61	-3.964			0.52669	0.89949			0.5293	0.93758
-1.611	-6.097	-1.611	-3.998			0.52749	0.89967			0.5301	0.93781
-1.612	-6.152	-1.612	-4.032			0.52828	0.89984			0.5309	0.93804
-1.613	-6.211	-1.613	-4.066			0.52908	0.90001			0.53169	0.93828
-1.614	-6.294	-1.614	-4.099			0.52988	0.90019			0.53249	0.93851
-1.615	-6.337	-1.615	-4.13			0.53067	0.90036			0.53329	0.93874
-1.616	-6.395	-1.616	-4.161			0.53147	0.90054			0.53409	0.93897
-1.617	-6.488	-1.617	-4.195			0.53226	0.90071			0.53488	0.93921
-1.618	-6.571	-1.618	-4.226			0.53306	0.90089			0.53568	0.93944
-1.619	-6.629	-1.619	-4.259			0.53386	0.90106			0.53648	0.93967
-1.62	-6.709	-1.62	-4.296			0.53465	0.90123			0.53728	0.9399
-1.621	-6.798	-1.621	-4.33			0.53545	0.90141			0.53808	0.94014
-1.622	-6.863	-1.622	-4.367			0.53624	0.90158			0.53887	0.94037
-1.623	-6.925	-1.623	-4.401			0.53704	0.90176			0.53967	0.9406
-1.624	-7.001	-1.624	-4.438			0.53784	0.90193			0.54047	0.94083
-1.625	-7.075	-1.625	-4.475			0.53863	0.90211			0.54127	0.94106
-1.626	-7.149	-1.626	-4.512			0.53943	0.90228			0.54206	0.9413
-1.627	-7.217	-1.627	-4.546			0.54022	0.90246			0.54286	0.94153
-1.628	-7.303	-1.628	-4.583			0.54102	0.90263			0.54366	0.94176
-1.629	-7.377	-1.629	-4.619			0.54182	0.9028			0.54446	0.94199
-1.63	-7.445	-1.63	-4.653			0.54261	0.90298			0.54526	0.94223
-1.631	-7.525	-1.631	-4.69			0.54341	0.90315			0.54605	0.94246
-1.632	-7.598	-1.632	-4.727			0.5442	0.90333			0.54685	0.94269
-1.633	-7.648	-1.633	-4.764			0.545	0.9035			0.54765	0.94292
-1.634	-7.737	-1.634	-4.804			0.5458	0.90368			0.54845	0.94316
-1.635	-7.805	-1.635	-4.841			0.54659	0.90385			0.54924	0.94339
-1.636	-7.882	-1.636	-4.878			0.54739	0.90403			0.55004	0.94362
-1.637	-7.955	-1.637	-4.915			0.54818	0.9042			0.55084	0.94385
-1.638	-8.045	-1.638	-4.955			0.54898	0.90437			0.55164	0.94409
-1.639	-8.116	-1.639	-4.995			0.54978	0.90455			0.55243	0.94432
-1.64	-8.214	-1.64	-5.035			0.55057	0.90472			0.55323	0.94455
-1.641	-8.276	-1.641	-5.078			0.55137	0.9049			0.55403	0.94478
-1.642	-8.34	-1.642	-5.115			0.55216	0.90507			0.55483	0.94502
-1.643	-8.42	-1.643	-5.155			0.55296	0.90525			0.55563	0.94525
-1.644	-8.5	-1.644	-5.195			0.55376	0.90542			0.55642	0.94548
-1.645	-8.586	-1.645	-5.235			0.55455	0.90559			0.55722	0.94571
-1.646	-8.651	-1.646	-5.272			0.55535	0.90577			0.55802	0.94595
-1.647	-8.765	-1.647	-5.315			0.55614	0.90594			0.55882	0.94618
-1.648	-8.836	-1.648	-5.358			0.55694	0.90612			0.55961	0.94641
-1.649	-8.906	-1.649	-5.407			0.55774	0.90629			0.56041	0.94664
-1.65	-8.996	-1.65	-5.45			0.55853	0.90647			0.56121	0.94687
-1.651	-9.097	-1.651	-5.493			0.55933	0.90664			0.56201	0.94711
-1.652	-9.174	-1.652	-5.533			0.56012	0.90682			0.56281	0.94734
-1.653	-9.236	-1.653	-5.573			0.56092	0.90699			0.5636	0.94757
-1.654	-9.328	-1.654	-5.617			0.56172	0.90716			0.5644	0.9478
-1.655	-9.399	-1.655	-5.66			0.56251	0.90734			0.5652	0.94804
-1.656	-9.522	-1.656	-5.703			0.56331	0.90751			0.566	0.94827
-1.657	-9.593	-1.657	-5.746			0.5641	0.90769			0.56679	0.9485
-1.658	-9.66	-1.658	-5.792			0.5649	0.90786			0.56759	0.94873
-1.659	-9.771	-1.659	-5.835			0.5657	0.90804			0.56839	0.94897
-1.66	-9.842	-1.66	-5.878			0.56649	0.90821			0.56919	0.9492
-1.661	-9.916	-1.661	-5.921			0.56729	0.90839			0.56998	0.94943
-1.662	-10.01	-1.662	-5.967			0.56808	0.90856			0.57078	0.94966
-1.663	-10.09	-1.663	-6.014			0.56888	0.90873			0.57158	0.9499
-1.664	-10.19	-1.664	-6.06			0.56968	0.90891			0.57238	0.95013
-1.665	-10.28	-1.665	-6.106			0.57047	0.90908			0.57318	0.95036
-1.666	-10.38	-1.666	-6.146			0.57127	0.90926			0.57397	0.95059
-1.667	-10.46	-1.667	-6.189			0.57206	0.90943			0.57477	0.95083
-1.668	-10.54	-1.668	-6.235			0.57286	0.90961			0.57557	0.95106
-1.669	-10.64	-1.669	-6.278			0.57366	0.90978			0.57637	0.95129
-1.67	-10.73	-1.67	-6.327			0.57445	0.90995			0.57716	0.95152
-1.671	-10.81	-1.671	-6.374			0.57525	0.91013			0.57796	0.95176
-1.672	-10.91	-1.672	-6.417			0.57604	0.9103			0.57876	0.95199
-1.673	-10.99	-1.673	-6.463			0.57684	0.91048			0.57956	0.95222
-1.674	-11.08	-1.674	-6.512			0.57764	0.91065			0.58036	0.95245
-1.675	-11.19	-1.675	-6.558			0.57843	0.91083			0.58115	0.95268
-1.676	-11.29	-1.676	-6.604			0.57923	0.911			0.58195	0.95292
-1.677	-11.39	-1.677	-6.654			0.58002	0.91118			0.58275	0.95315
-1.678	-11.45	-1.678	-6.7			0.58082	0.91135			0.58355	0.95338
-1.679	-11.6	-1.679	-6.749			0.58162	0.91152			0.58434	0.95361
-1.68	-11.72	-1.68	-6.792			0.58241	0.9117			0.58514	0.95385
-1.681	-11.89	-1.681	-6.841			0.58321	0.91187			0.58594	0.95408
-1.682	-12	-1.682	-6.894			0.584	0.91205			0.58674	0.95431
-1.683	-12.09	-1.683	-6.946			0.5848	0.91222			0.58753	0.95454
-1.684	-12.18	-1.684	-6.998			0.5856	0.9124			0.58833	0.95478
-1.685	-12.26	-1.685	-7.045			0.58639	0.91257			0.58913	0.95501
-1.686	-12.36	-1.686	-7.094			0.58719	0.91274			0.58993	0.95524
-1.687	-12.46	-1.687	-7.146			0.58798	0.91292			0.59073	0.95547
-1.688	-12.55	-1.688	-7.198			0.58878	0.91309			0.59152	0.95571
-1.689	-12.63	-1.689	-7.251			0.58958	0.91327			0.59232	0.95594
-1.69	-12.75	-1.69	-7.303			0.59037	0.91344			0.59312	0.95617
-1.691	-12.89	-1.691	-7.355			0.59117	0.91362			0.59392	0.9564
-1.692	-13.01	-1.692	-7.402			0.59196	0.91379			0.59471	0.95664
-1.693	-13.1	-1.693	-7.454			0.59276	0.91397			0.59551	0.95687
-1.694	-13.23	-1.694	-7.506			0.59356	0.91414			0.59631	0.9571
-1.695	-13.28	-1.695	-7.562			0.59435	0.91431			0.59711	0.95733
-1.696	-13.4	-1.696	-7.617			0.59515	0.91449			0.5979	0.95756
-1.697	-13.49	-1.697	-7.669			0.59594	0.91466			0.5987	0.9578
-1.698	-13.57	-1.698	-7.719			0.59674	0.91484			0.5995	0.95803
-1.699	-13.72	-1.699	-7.774			0.59754	0.91501			0.6003	0.95826
-1.7	-13.81	-1.7	-7.823			0.59833	0.91519			0.6011	0.95849
-1.701	-13.91	-1.701	-7.875			0.59913	0.91536			0.60189	0.95873
[truncated: 499 more rows]

## Sheet: Fig 4f
Bare Zn		MPVMT@Zn
[truncated: 601 more rows]

## Sheet: Fig 4g
Bare Zn				MPVMT@Zn
[truncated: 4,141 more rows]

[truncated: 13 more sheets: Fig 5c, Fig 5d, Fig 5e, Fig 5f, Fig 5g, Fig 5i, Fig 6a, Fig 6b, Fig 6c, Fig 6d, Fig 6e, Fig 6h, Fig 6j]
